# Supplementary material for: High-resolution analysis of cell-state transitions in yeast suggests widespread transcriptional tuning by alternative starts
Source: Genome Biol. 2021 Jan 14;22:34. doi: 10.1186/s13059-020-02245-3 (PMC7807719; doi:10.1186/s13059-020-02245-3)
Supplement: Supplementary file 2 — Additional file 2. Pairwise Pearson’s correlations between samples in the master time course, based on average read signals for 100 bp non-overlapping windows across the genome. Three separated sheets for TSS-seq, TES-seq and mRNA-seq data respectively. [file 13059_2020_2245_MOESM2_ESM.xlsx]

## Sheet: TSS-seq data
	SPO 0h A	SPO 0h B	SPO 0h C	SPO 2h A	SPO 2h B	SPO 2h C	SPO 3h A	SPO 3h B	SPO 3h C	SPO 3h M A	SPO 3h M B	SPO 3h M C	SPO 4h A	SPO 4h B	SPO 4h C	SPO 5h A	SPO 5h B	SPO 5h C	SPO 6h A	SPO 6h B	SPO 6h C	SPO 7h A	SPO 7h B	SPO 7h C	SPO 7h M A	SPO 7h M B	SPO 7h M C	SPO 8h A	SPO 8h B	SPO 8h C	SPO 9h A	SPO 9h B	SPO 9h C	YPD 15 min A	YPD 15 min B	YPD 15 min C	YPD 30 min A	YPD 30 min B	YPD 30 min C	YPD 60 min A	YPD 60 min B	YPD 60 min C	YPD 120 min A	YPD 120 min B	YPD 120 min C
SPO 0h A	1	0.97358	0.961077	0.92137	0.912232	0.904552	0.816602	0.82408	0.822171	0.920271	0.909846	0.914415	0.821689	0.817682	0.808858	0.843045	0.831142	0.833992	0.824201	0.844807	0.83282	0.779138	0.773449	0.740852	0.857711	0.845767	0.854957	0.646584	0.654086	0.620828	0.656607	0.665514	0.602531	0.720929	0.715996	0.729918	0.678955	0.692884	0.667881	0.709106	0.71954	0.708613	0.79056	0.791636	0.787765
SPO 0h B	0.97358	1	0.975807	0.924134	0.930366	0.925443	0.815293	0.841753	0.838908	0.920728	0.924912	0.931091	0.814959	0.831063	0.821428	0.835485	0.845518	0.846681	0.815847	0.854794	0.840578	0.769942	0.780214	0.747945	0.853588	0.852996	0.866389	0.631666	0.655267	0.622084	0.644536	0.667259	0.606597	0.732317	0.728101	0.742348	0.692511	0.704064	0.679215	0.721076	0.730699	0.721069	0.79832	0.797242	0.79432
SPO 0h C	0.961077	0.975807	1	0.90743	0.914005	0.921717	0.787757	0.810075	0.818773	0.906608	0.907872	0.923816	0.794373	0.809478	0.805707	0.816639	0.826284	0.83269	0.801161	0.834543	0.826691	0.747254	0.756981	0.732336	0.831889	0.828244	0.84717	0.614941	0.638677	0.609723	0.630428	0.651353	0.598047	0.704954	0.703427	0.714536	0.666181	0.677822	0.653304	0.687575	0.696541	0.687403	0.764165	0.761269	0.760108
SPO 2h A	0.92137	0.924134	0.90743	1	0.972662	0.960962	0.884669	0.890272	0.884846	0.985523	0.968202	0.972265	0.880731	0.869332	0.865919	0.891842	0.876609	0.879844	0.869808	0.888141	0.874425	0.809088	0.800583	0.765101	0.89215	0.883822	0.883454	0.676839	0.685632	0.647295	0.686082	0.696594	0.624882	0.712317	0.70592	0.714201	0.671067	0.685502	0.654568	0.701183	0.712125	0.703076	0.783	0.789902	0.782038
SPO 2h B	0.912232	0.930366	0.914005	0.972662	1	0.964528	0.858574	0.892329	0.884712	0.964659	0.97411	0.980167	0.854794	0.867563	0.861132	0.86817	0.877496	0.879759	0.839645	0.888153	0.867169	0.781517	0.793423	0.756155	0.870118	0.874676	0.882627	0.641999	0.667984	0.631533	0.650285	0.676249	0.609502	0.729617	0.724878	0.728521	0.698143	0.708367	0.676284	0.713251	0.723607	0.720747	0.791733	0.793916	0.790058
SPO 2h C	0.904552	0.925443	0.921717	0.960962	0.964528	1	0.831464	0.869028	0.878104	0.957633	0.975205	0.975457	0.832944	0.845621	0.847097	0.844319	0.860944	0.86928	0.835937	0.866138	0.858665	0.770454	0.782672	0.757451	0.8612	0.860019	0.873866	0.634433	0.662913	0.631584	0.646588	0.669164	0.616081	0.740186	0.740363	0.741232	0.712076	0.722267	0.694256	0.723625	0.732278	0.730875	0.797281	0.793167	0.791375
SPO 3h A	0.816602	0.815293	0.787757	0.884669	0.858574	0.831464	1	0.971914	0.965034	0.86942	0.855204	0.85167	0.974558	0.953201	0.961011	0.957957	0.931762	0.933658	0.933487	0.934828	0.929151	0.856864	0.833471	0.800134	0.921973	0.924855	0.913574	0.728427	0.726926	0.688727	0.712745	0.719216	0.637815	0.645431	0.632223	0.650246	0.590498	0.609064	0.575006	0.646177	0.658556	0.644834	0.726255	0.747909	0.731507
SPO 3h B	0.82408	0.841753	0.810075	0.890272	0.892329	0.869028	0.971914	1	0.985111	0.877506	0.891107	0.877724	0.955927	0.958184	0.967089	0.940376	0.947308	0.948803	0.915132	0.94545	0.934493	0.842389	0.842974	0.806512	0.921744	0.935509	0.93101	0.701612	0.720606	0.683349	0.68928	0.71144	0.635325	0.710894	0.699799	0.712104	0.665696	0.678706	0.647772	0.707696	0.719432	0.71062	0.778272	0.792532	0.781734
SPO 3h C	0.822171	0.838908	0.818773	0.884846	0.884712	0.878104	0.965034	0.985111	1	0.87269	0.884458	0.879642	0.954815	0.954599	0.97606	0.938164	0.947807	0.957493	0.92216	0.940734	0.940781	0.841863	0.838731	0.814407	0.920313	0.929247	0.932342	0.702156	0.721388	0.689947	0.691639	0.713058	0.645431	0.70413	0.696347	0.70697	0.658578	0.673094	0.642096	0.70268	0.713039	0.704137	0.773118	0.784482	0.775111
SPO 3h M A	0.920271	0.920728	0.906608	0.985523	0.964659	0.957633	0.86942	0.877506	0.87269	1	0.974521	0.973397	0.867622	0.853329	0.851255	0.8828	0.866105	0.870801	0.864299	0.878088	0.86694	0.805529	0.796615	0.760081	0.888943	0.879192	0.877725	0.671437	0.679354	0.640378	0.683388	0.69231	0.620229	0.740848	0.734593	0.740658	0.701586	0.716932	0.686481	0.727221	0.737719	0.729598	0.8015	0.807731	0.800858
SPO 3h M B	0.909846	0.924912	0.907872	0.968202	0.97411	0.975205	0.855204	0.891107	0.884458	0.974521	1	0.973043	0.852004	0.855386	0.85561	0.864613	0.870069	0.87708	0.844724	0.882798	0.865959	0.792664	0.802095	0.760459	0.8771	0.886365	0.883631	0.65122	0.675251	0.635209	0.658591	0.68361	0.611202	0.777265	0.771967	0.774271	0.747954	0.760529	0.729115	0.763304	0.77352	0.771165	0.832955	0.83682	0.830646
SPO 3h M C	0.914415	0.931091	0.923816	0.972265	0.980167	0.975457	0.85167	0.877724	0.879642	0.973397	0.973043	1	0.847257	0.857885	0.858819	0.864672	0.869249	0.879886	0.84047	0.87951	0.870883	0.780624	0.788715	0.759044	0.868166	0.870227	0.886153	0.641882	0.665493	0.633646	0.651441	0.676445	0.614002	0.722307	0.719643	0.722135	0.689455	0.701023	0.668712	0.705446	0.71521	0.712665	0.784359	0.785649	0.782963
SPO 4h A	0.821689	0.814959	0.794373	0.880731	0.854794	0.832944	0.974558	0.955927	0.954815	0.867622	0.852004	0.847257	1	0.974491	0.976638	0.983756	0.961279	0.958773	0.968818	0.958154	0.956588	0.885486	0.856009	0.830637	0.951434	0.944963	0.936016	0.750826	0.745977	0.711146	0.736018	0.735609	0.661261	0.668945	0.657174	0.674837	0.612096	0.630145	0.598457	0.665028	0.676301	0.660964	0.742026	0.759041	0.745992
SPO 4h B	0.817682	0.831063	0.809478	0.869332	0.867563	0.845621	0.953201	0.958184	0.954599	0.853329	0.855386	0.857885	0.974491	1	0.98031	0.971975	0.981598	0.971778	0.957412	0.972784	0.969867	0.873076	0.867063	0.846126	0.946563	0.953776	0.956141	0.734239	0.751145	0.719158	0.721431	0.736679	0.671627	0.667329	0.65749	0.67509	0.613777	0.626955	0.595962	0.655071	0.667022	0.65609	0.7368	0.747233	0.738586
SPO 4h C	0.808858	0.821428	0.805707	0.865919	0.861132	0.847097	0.961011	0.967089	0.97606	0.851255	0.85561	0.858819	0.976638	0.98031	1	0.967433	0.971361	0.979033	0.948945	0.964108	0.968877	0.864135	0.855851	0.834078	0.935671	0.947282	0.950828	0.723078	0.738309	0.708542	0.707897	0.726428	0.656933	0.670724	0.660411	0.675158	0.616479	0.632506	0.59977	0.665003	0.676039	0.664188	0.741928	0.757259	0.746646
SPO 5h A	0.843045	0.835485	0.816639	0.891842	0.86817	0.844319	0.957957	0.940376	0.938164	0.8828	0.864613	0.864672	0.983756	0.971975	0.967433	1	0.974913	0.973373	0.97928	0.976501	0.976901	0.903701	0.874362	0.850071	0.970282	0.965933	0.959152	0.758346	0.754963	0.720425	0.745297	0.746517	0.670931	0.685311	0.673805	0.692139	0.624616	0.642867	0.610772	0.671989	0.683431	0.669107	0.750221	0.766206	0.755089
SPO 5h B	0.831142	0.845518	0.826284	0.876609	0.877496	0.860944	0.931762	0.947308	0.947807	0.866105	0.870069	0.869249	0.961279	0.981598	0.971361	0.974913	1	0.988372	0.967478	0.986644	0.983724	0.88785	0.88034	0.863675	0.966543	0.969589	0.973063	0.733479	0.753022	0.720736	0.72308	0.739912	0.676157	0.712554	0.705272	0.720769	0.656435	0.670414	0.640793	0.692852	0.702647	0.693656	0.767136	0.77456	0.768154
SPO 5h C	0.833992	0.846681	0.83269	0.879844	0.879759	0.86928	0.933658	0.948803	0.957493	0.870801	0.87708	0.879886	0.958773	0.971778	0.979033	0.973373	0.988372	1	0.959878	0.983039	0.987918	0.885545	0.875751	0.860125	0.963724	0.971175	0.977779	0.725522	0.743385	0.714866	0.712632	0.732487	0.667456	0.726469	0.719859	0.732929	0.670374	0.685092	0.654038	0.707788	0.717329	0.708671	0.780151	0.789345	0.783032
SPO 6h A	0.824201	0.815847	0.801161	0.869808	0.839645	0.835937	0.933487	0.915132	0.92216	0.864299	0.844724	0.84047	0.968818	0.957412	0.948945	0.97928	0.967478	0.959878	1	0.964858	0.972708	0.907787	0.871669	0.862657	0.974682	0.955149	0.952991	0.768725	0.762508	0.730187	0.758446	0.748847	0.686794	0.676084	0.667942	0.687831	0.615489	0.635137	0.606625	0.665493	0.675366	0.659964	0.739586	0.751799	0.741234
SPO 6h B	0.844807	0.854794	0.834543	0.888141	0.888153	0.866138	0.934828	0.94545	0.940734	0.878088	0.882798	0.87951	0.958154	0.972784	0.964108	0.976501	0.986644	0.983039	0.964858	1	0.986047	0.901606	0.89571	0.869775	0.971379	0.982896	0.981132	0.744773	0.763581	0.727981	0.730777	0.750067	0.678537	0.712792	0.704624	0.721151	0.657903	0.673301	0.640778	0.69379	0.70364	0.694489	0.766776	0.77804	0.768566
SPO 6h C	0.83282	0.840578	0.826691	0.874425	0.867169	0.858665	0.929151	0.934493	0.940781	0.86694	0.865959	0.870883	0.956588	0.969867	0.968877	0.976901	0.983724	0.987918	0.972708	0.986047	1	0.902371	0.889613	0.87855	0.971597	0.977369	0.98499	0.748861	0.76379	0.736359	0.734737	0.750077	0.687377	0.701696	0.694575	0.710543	0.643381	0.65968	0.628526	0.683017	0.693285	0.682952	0.759067	0.769061	0.762147
SPO 7h A	0.779138	0.769942	0.747254	0.809088	0.781517	0.770454	0.856864	0.842389	0.841863	0.805529	0.792664	0.780624	0.885486	0.873076	0.864135	0.903701	0.88785	0.885545	0.907787	0.901606	0.902371	1	0.977245	0.969915	0.921409	0.912351	0.903296	0.918102	0.909331	0.890423	0.88175	0.880851	0.824049	0.666884	0.657788	0.678069	0.610931	0.626938	0.600474	0.652606	0.661578	0.649009	0.715782	0.72839	0.718578
SPO 7h B	0.773449	0.780214	0.756981	0.800583	0.793423	0.782672	0.833471	0.842974	0.838731	0.796615	0.802095	0.788715	0.856009	0.867063	0.855851	0.874362	0.88034	0.875751	0.871669	0.89571	0.889613	0.977245	1	0.98037	0.8913	0.903522	0.898677	0.913881	0.934298	0.914029	0.876364	0.900297	0.843811	0.670251	0.661314	0.679445	0.621696	0.634713	0.607778	0.651758	0.660712	0.651985	0.713751	0.723044	0.714919
SPO 7h C	0.740852	0.747945	0.732336	0.765101	0.756155	0.757451	0.800134	0.806512	0.814407	0.760081	0.760459	0.759044	0.830637	0.846126	0.834078	0.850071	0.863675	0.860125	0.862657	0.869775	0.87855	0.969915	0.98037	1	0.876642	0.875023	0.883814	0.916965	0.936163	0.933783	0.883539	0.899459	0.872908	0.639269	0.634664	0.652434	0.59072	0.602004	0.578542	0.61869	0.626181	0.618833	0.680824	0.684332	0.680199
SPO 7h M A	0.857711	0.853588	0.831889	0.89215	0.870118	0.8612	0.921973	0.921744	0.920313	0.888943	0.8771	0.868166	0.951434	0.946563	0.935671	0.970282	0.966543	0.963724	0.974682	0.971379	0.971597	0.921409	0.8913	0.876642	1	0.978524	0.975634	0.766074	0.764216	0.732979	0.75844	0.756208	0.693294	0.747382	0.740593	0.756791	0.689367	0.704201	0.677974	0.728318	0.739112	0.726451	0.79572	0.804158	0.798119
SPO 7h M B	0.845767	0.852996	0.828244	0.883822	0.874676	0.860019	0.924855	0.935509	0.929247	0.879192	0.886365	0.870227	0.944963	0.953776	0.947282	0.965933	0.969589	0.971175	0.955149	0.982896	0.977369	0.912351	0.903522	0.875023	0.978524	1	0.985418	0.75493	0.770744	0.733665	0.739942	0.760035	0.683936	0.747002	0.737051	0.755329	0.692667	0.706828	0.676911	0.729941	0.740631	0.731384	0.798022	0.809725	0.800681
SPO 7h M C	0.854957	0.866389	0.84717	0.883454	0.882627	0.873866	0.913574	0.93101	0.932342	0.877725	0.883631	0.886153	0.936016	0.956141	0.950828	0.959152	0.973063	0.977779	0.952991	0.981132	0.98499	0.903296	0.898677	0.883814	0.975634	0.985418	1	0.744691	0.764242	0.736855	0.731977	0.752731	0.691984	0.73609	0.729623	0.746334	0.684139	0.696282	0.667381	0.716552	0.726681	0.719791	0.788828	0.795602	0.790557
SPO 8h A	0.646584	0.631666	0.614941	0.676839	0.641999	0.634433	0.728427	0.701612	0.702156	0.671437	0.65122	0.641882	0.750826	0.734239	0.723078	0.758346	0.733479	0.725522	0.768725	0.744773	0.748861	0.918102	0.913881	0.916965	0.766074	0.75493	0.744691	1	0.97855	0.971498	0.96863	0.958443	0.926625	0.513378	0.502714	0.523642	0.466964	0.480941	0.45845	0.505917	0.514976	0.501828	0.565988	0.578783	0.568962
SPO 8h B	0.654086	0.655267	0.638677	0.685632	0.667984	0.662913	0.726926	0.720606	0.721388	0.679354	0.675251	0.665493	0.745977	0.751145	0.738309	0.754963	0.753022	0.743385	0.762508	0.763581	0.76379	0.909331	0.934298	0.936163	0.764216	0.770744	0.764242	0.97855	1	0.98722	0.954182	0.974012	0.944048	0.533497	0.524254	0.54462	0.491374	0.503541	0.480523	0.523791	0.531954	0.521895	0.58383	0.593317	0.584194
SPO 8h C	0.620828	0.622084	0.609723	0.647295	0.631533	0.631584	0.688727	0.683349	0.689947	0.640378	0.635209	0.633646	0.711146	0.719158	0.708542	0.720425	0.720736	0.714866	0.730187	0.727981	0.736359	0.890423	0.914029	0.933783	0.732979	0.733665	0.736855	0.971498	0.98722	1	0.945749	0.960026	0.955507	0.506851	0.499198	0.518143	0.467125	0.476546	0.455893	0.494344	0.502208	0.49377	0.552051	0.558612	0.552937
SPO 9h A	0.656607	0.644536	0.630428	0.686082	0.650285	0.646588	0.712745	0.68928	0.691639	0.683388	0.658591	0.651441	0.736018	0.721431	0.707897	0.745297	0.72308	0.712632	0.758446	0.730777	0.734737	0.88175	0.876364	0.883539	0.75844	0.739942	0.731977	0.96863	0.954182	0.945749	1	0.976561	0.960763	0.518112	0.508881	0.528543	0.473203	0.486691	0.46659	0.509019	0.517908	0.503381	0.565309	0.575816	0.5671
SPO 9h B	0.665514	0.667259	0.651353	0.696594	0.676249	0.669164	0.719216	0.71144	0.713058	0.69231	0.68361	0.676445	0.735609	0.736679	0.726428	0.746517	0.739912	0.732487	0.748847	0.750067	0.750077	0.880851	0.900297	0.899459	0.756208	0.760035	0.752731	0.958443	0.974012	0.960026	0.976561	1	0.967147	0.538096	0.529097	0.548264	0.495797	0.509118	0.486552	0.529793	0.537901	0.526405	0.587398	0.597194	0.588261
SPO 9h C	0.602531	0.606597	0.598047	0.624882	0.609502	0.616081	0.637815	0.635325	0.645431	0.620229	0.611202	0.614002	0.661261	0.671627	0.656933	0.670931	0.676157	0.667456	0.686794	0.678537	0.687377	0.824049	0.843811	0.872908	0.693294	0.683936	0.691984	0.926625	0.944048	0.955507	0.960763	0.967147	1	0.486204	0.481249	0.498423	0.451446	0.459267	0.442468	0.471518	0.478356	0.470115	0.523044	0.524848	0.521216
YPD 15 min A	0.720929	0.732317	0.704954	0.712317	0.729617	0.740186	0.645431	0.710894	0.70413	0.740848	0.777265	0.722307	0.668945	0.667329	0.670724	0.685311	0.712554	0.726469	0.676084	0.712792	0.701696	0.666884	0.670251	0.639269	0.747382	0.747002	0.73609	0.513378	0.533497	0.506851	0.518112	0.538096	0.486204	1	0.992551	0.989148	0.976187	0.981201	0.973702	0.961494	0.96391	0.963428	0.931933	0.923939	0.928094
YPD 15 min B	0.715996	0.728101	0.703427	0.70592	0.724878	0.740363	0.632223	0.699799	0.696347	0.734593	0.771967	0.719643	0.657174	0.65749	0.660411	0.673805	0.705272	0.719859	0.667942	0.704624	0.694575	0.657788	0.661314	0.634664	0.740593	0.737051	0.729623	0.502714	0.524254	0.499198	0.508881	0.529097	0.481249	0.992551	1	0.987601	0.975525	0.980377	0.973147	0.957399	0.958254	0.960375	0.92742	0.915028	0.921313
YPD 15 min C	0.729918	0.742348	0.714536	0.714201	0.728521	0.741232	0.650246	0.712104	0.70697	0.740658	0.774271	0.722135	0.674837	0.67509	0.675158	0.692139	0.720769	0.732929	0.687831	0.721151	0.710543	0.678069	0.679445	0.652434	0.756791	0.755329	0.746334	0.523642	0.54462	0.518143	0.528543	0.548264	0.498423	0.989148	0.987601	1	0.968496	0.973426	0.972255	0.961493	0.962142	0.96158	0.933661	0.924196	0.927709
YPD 30 min A	0.678955	0.692511	0.666181	0.671067	0.698143	0.712076	0.590498	0.665696	0.658578	0.701586	0.747954	0.689455	0.612096	0.613777	0.616479	0.624616	0.656435	0.670374	0.615489	0.657903	0.643381	0.610931	0.621696	0.59072	0.689367	0.692667	0.684139	0.466964	0.491374	0.467125	0.473203	0.495797	0.451446	0.976187	0.975525	0.968496	1	0.992369	0.988518	0.963671	0.963709	0.97399	0.921757	0.906274	0.914561
YPD 30 min B	0.692884	0.704064	0.677822	0.685502	0.708367	0.722267	0.609064	0.678706	0.673094	0.716932	0.760529	0.701023	0.630145	0.626955	0.632506	0.642867	0.670414	0.685092	0.635137	0.673301	0.65968	0.626938	0.634713	0.602004	0.704201	0.706828	0.696282	0.480941	0.503541	0.476546	0.486691	0.509118	0.459267	0.981201	0.980377	0.973426	0.992369	1	0.98936	0.970136	0.969789	0.975456	0.929329	0.91861	0.922872
YPD 30 min C	0.667881	0.679215	0.653304	0.654568	0.676284	0.694256	0.575006	0.647772	0.642096	0.686481	0.729115	0.668712	0.598457	0.595962	0.59977	0.610772	0.640793	0.654038	0.606625	0.640778	0.628526	0.600474	0.607778	0.578542	0.677974	0.676911	0.667381	0.45845	0.480523	0.455893	0.46659	0.486552	0.442468	0.973702	0.973147	0.972255	0.988518	0.98936	1	0.967504	0.965464	0.972267	0.919062	0.905883	0.912945
YPD 60 min A	0.709106	0.721076	0.687575	0.701183	0.713251	0.723625	0.646177	0.707696	0.70268	0.727221	0.763304	0.705446	0.665028	0.655071	0.665003	0.671989	0.692852	0.707788	0.665493	0.69379	0.683017	0.652606	0.651758	0.61869	0.728318	0.729941	0.716552	0.505917	0.523791	0.494344	0.509019	0.529793	0.471518	0.961494	0.957399	0.961493	0.963671	0.970136	0.967504	1	0.99607	0.9906	0.964525	0.959334	0.959688
YPD 60 min B	0.71954	0.730699	0.696541	0.712125	0.723607	0.732278	0.658556	0.719432	0.713039	0.737719	0.77352	0.71521	0.676301	0.667022	0.676039	0.683431	0.702647	0.717329	0.675366	0.70364	0.693285	0.661578	0.660712	0.626181	0.739112	0.740631	0.726681	0.514976	0.531954	0.502208	0.517908	0.537901	0.478356	0.96391	0.958254	0.962142	0.963709	0.969789	0.965464	0.99607	1	0.991095	0.968491	0.964204	0.965023
YPD 60 min C	0.708613	0.721069	0.687403	0.703076	0.720747	0.730875	0.644834	0.71062	0.704137	0.729598	0.771165	0.712665	0.660964	0.65609	0.664188	0.669107	0.693656	0.708671	0.659964	0.694489	0.682952	0.649009	0.651985	0.618833	0.726451	0.731384	0.719791	0.501828	0.521895	0.49377	0.503381	0.526405	0.470115	0.963428	0.960375	0.96158	0.97399	0.975456	0.972267	0.9906	0.991095	1	0.965929	0.956361	0.961224
YPD 120 min A	0.79056	0.79832	0.764165	0.783	0.791733	0.797281	0.726255	0.778272	0.773118	0.8015	0.832955	0.784359	0.742026	0.7368	0.741928	0.750221	0.767136	0.780151	0.739586	0.766776	0.759067	0.715782	0.713751	0.680824	0.79572	0.798022	0.788828	0.565988	0.58383	0.552051	0.565309	0.587398	0.523044	0.931933	0.92742	0.933661	0.921757	0.929329	0.919062	0.964525	0.968491	0.965929	1	0.992223	0.994598
YPD 120 min B	0.791636	0.797242	0.761269	0.789902	0.793916	0.793167	0.747909	0.792532	0.784482	0.807731	0.83682	0.785649	0.759041	0.747233	0.757259	0.766206	0.77456	0.789345	0.751799	0.77804	0.769061	0.72839	0.723044	0.684332	0.804158	0.809725	0.795602	0.578783	0.593317	0.558612	0.575816	0.597194	0.524848	0.923939	0.915028	0.924196	0.906274	0.91861	0.905883	0.959334	0.964204	0.956361	0.992223	1	0.993643
YPD 120 min C	0.787765	0.79432	0.760108	0.782038	0.790058	0.791375	0.731507	0.781734	0.775111	0.800858	0.830646	0.782963	0.745992	0.738586	0.746646	0.755089	0.768154	0.783032	0.741234	0.768566	0.762147	0.718578	0.714919	0.680199	0.798119	0.800681	0.790557	0.568962	0.584194	0.552937	0.5671	0.588261	0.521216	0.928094	0.921313	0.927709	0.914561	0.922872	0.912945	0.959688	0.965023	0.961224	0.994598	0.993643	1

## Sheet: TES-seq data
	SPO 0h A	SPO 0h B	SPO 0h C	SPO 2h A	SPO 2h B	SPO 2h C	SPO 3h A	SPO 3h B	SPO 3h C	SPO 3h M A	SPO 3h M B	SPO 3h M C	SPO 4h A	SPO 4h B	SPO 4h C	SPO 5h A	SPO 5h B	SPO 5h C	SPO 6h A	SPO 6h B	SPO 6h C	SPO 7h A	SPO 7h B	SPO 7h C	SPO 7h M A	SPO 7h M B	SPO 7h M C	SPO 8h A	SPO 8h B	SPO 8h C	SPO 9h A	SPO 9h B	SPO 9h C	YPD 15 min A	YPD 15 min B	YPD 15 min C	YPD 30 min A	YPD 30 min B	YPD 30 min C	YPD 60 min A	YPD 60 min B	YPD 60 min C	YPD 120 min A	YPD 120 min B	YPD 120 min C
SPO 0h A	1	0.956151	0.96191	0.912059	0.889417	0.903301	0.78845	0.784712	0.792658	0.912536	0.89188	0.908307	0.810483	0.794724	0.790174	0.83229	0.8146	0.817955	0.826105	0.828146	0.828556	0.783635	0.762758	0.757298	0.843723	0.839344	0.847969	0.651407	0.676404	0.648208	0.662582	0.685938	0.677564	0.6685	0.736617	0.733758	0.682001	0.7096	0.6657	0.700777	0.702099	0.697399	0.780053	0.770937	0.770056
SPO 0h B	0.956151	1	0.973616	0.908196	0.917587	0.92269	0.785991	0.817399	0.814928	0.906143	0.917252	0.914196	0.801969	0.817694	0.804245	0.822688	0.828802	0.836969	0.815512	0.849607	0.834236	0.774552	0.77742	0.767233	0.843656	0.852611	0.849829	0.637845	0.675382	0.652059	0.646489	0.695618	0.684	0.654506	0.729491	0.724377	0.673591	0.70362	0.656798	0.698016	0.692258	0.68776	0.762848	0.75557	0.760765
SPO 0h C	0.96191	0.973616	1	0.920519	0.923634	0.9275	0.805076	0.81827	0.822392	0.917041	0.917366	0.928224	0.822432	0.83088	0.821258	0.842621	0.843851	0.847688	0.834475	0.858165	0.8476	0.783869	0.779987	0.773995	0.85212	0.85786	0.862703	0.65151	0.689183	0.66212	0.659471	0.703337	0.694564	0.634049	0.717763	0.712532	0.658189	0.690178	0.636544	0.677804	0.673939	0.670895	0.752263	0.743099	0.744727
SPO 2h A	0.912059	0.908196	0.920519	1	0.97159	0.978079	0.881377	0.878372	0.885501	0.985627	0.965229	0.984203	0.892081	0.872868	0.876346	0.903121	0.8902	0.892925	0.895989	0.894887	0.893539	0.830348	0.807797	0.809702	0.898227	0.896916	0.903848	0.692917	0.724259	0.692228	0.697636	0.728392	0.720885	0.643488	0.734392	0.725904	0.678481	0.711563	0.651198	0.698575	0.696286	0.696053	0.782769	0.774011	0.770602
SPO 2h B	0.889417	0.917587	0.923634	0.97159	1	0.984363	0.869535	0.905354	0.902462	0.966443	0.982536	0.981777	0.875197	0.886452	0.881865	0.883863	0.899286	0.903531	0.878255	0.907452	0.889682	0.812929	0.813453	0.81099	0.888334	0.900022	0.899957	0.671251	0.716921	0.686533	0.669416	0.7255	0.717342	0.650563	0.741009	0.729729	0.69105	0.724602	0.663559	0.709289	0.702029	0.705346	0.781047	0.774008	0.775497
SPO 2h C	0.903301	0.92269	0.9275	0.978079	0.984363	1	0.867024	0.895293	0.896022	0.975452	0.989299	0.984455	0.875343	0.877657	0.877504	0.885451	0.892694	0.899451	0.88205	0.902768	0.891812	0.818796	0.814281	0.811782	0.893396	0.900731	0.901629	0.676781	0.717941	0.689146	0.6761	0.724864	0.71701	0.66997	0.757567	0.746657	0.708066	0.740772	0.68148	0.724819	0.71984	0.722736	0.7975	0.790035	0.791199
SPO 3h A	0.78845	0.785991	0.805076	0.881377	0.869535	0.867024	1	0.961607	0.974207	0.865982	0.852182	0.872421	0.978774	0.957845	0.973007	0.96187	0.952237	0.949305	0.957234	0.940187	0.945654	0.8686	0.8381	0.852982	0.929901	0.928373	0.934484	0.736779	0.76608	0.734738	0.720428	0.748763	0.746962	0.535094	0.65918	0.656481	0.588519	0.631675	0.553789	0.623748	0.617939	0.619443	0.713794	0.704893	0.697075
SPO 3h B	0.784712	0.817399	0.81827	0.878372	0.905354	0.895293	0.961607	1	0.99126	0.870267	0.895706	0.880946	0.949233	0.959145	0.966433	0.933489	0.955284	0.96026	0.929776	0.951682	0.936764	0.854188	0.849636	0.854656	0.925063	0.940168	0.930166	0.710312	0.752168	0.725356	0.688961	0.747951	0.741147	0.602814	0.709708	0.704096	0.652443	0.69047	0.622912	0.688051	0.676963	0.679593	0.753375	0.748316	0.749046
SPO 3h C	0.792658	0.814928	0.822392	0.885501	0.902462	0.896022	0.974207	0.99126	1	0.875831	0.890452	0.88733	0.96322	0.963506	0.97863	0.946266	0.960619	0.966619	0.943847	0.955823	0.947341	0.864418	0.852189	0.859367	0.933557	0.94312	0.937921	0.721196	0.759676	0.732017	0.702214	0.751621	0.74704	0.600055	0.707772	0.702975	0.647708	0.685763	0.617424	0.683331	0.67496	0.676839	0.755012	0.748922	0.74819
SPO 3h M A	0.912536	0.906143	0.917041	0.985627	0.966443	0.975452	0.865982	0.870267	0.875831	1	0.971631	0.98295	0.879526	0.859904	0.863037	0.893582	0.881133	0.884963	0.887456	0.886154	0.886436	0.831173	0.809808	0.809195	0.899586	0.893252	0.897618	0.695326	0.72372	0.694283	0.703016	0.73023	0.722134	0.682596	0.765562	0.755493	0.716145	0.745861	0.689682	0.730345	0.729108	0.729553	0.806213	0.797923	0.796302
SPO 3h M B	0.89188	0.917252	0.917366	0.965229	0.982536	0.989299	0.852182	0.895706	0.890452	0.971631	1	0.975151	0.863362	0.868911	0.865462	0.87354	0.887977	0.893735	0.871433	0.897324	0.882141	0.816935	0.8168	0.811047	0.888483	0.899691	0.896897	0.672901	0.715414	0.686462	0.671011	0.724206	0.715079	0.700885	0.786167	0.773933	0.743179	0.774235	0.716773	0.756822	0.749612	0.753521	0.81847	0.812482	0.814055
SPO 3h M C	0.908307	0.914196	0.928224	0.984203	0.981777	0.984455	0.872421	0.880946	0.88733	0.98295	0.975151	1	0.878791	0.874512	0.87522	0.890498	0.892708	0.893708	0.886331	0.896008	0.890907	0.817856	0.805152	0.807263	0.891306	0.892081	0.903367	0.677881	0.717563	0.685553	0.681508	0.720967	0.716067	0.653539	0.742151	0.731796	0.689458	0.722343	0.661676	0.70365	0.701319	0.70413	0.78325	0.774506	0.772008
SPO 4h A	0.810483	0.801969	0.822432	0.892081	0.875197	0.875343	0.978774	0.949233	0.96322	0.879526	0.863362	0.878791	1	0.974001	0.985043	0.987991	0.972864	0.970978	0.982423	0.962802	0.971449	0.900595	0.863654	0.877373	0.958914	0.956043	0.959127	0.759517	0.783531	0.754175	0.745206	0.767964	0.764521	0.577838	0.694277	0.691664	0.623017	0.663277	0.590274	0.655563	0.650921	0.650117	0.743028	0.734606	0.728966
SPO 4h B	0.794724	0.817694	0.83088	0.872868	0.886452	0.877657	0.957845	0.959145	0.963506	0.859904	0.868911	0.874512	0.974001	1	0.986648	0.972036	0.984856	0.982239	0.966512	0.980903	0.97383	0.88543	0.874122	0.882559	0.951542	0.963371	0.960103	0.743114	0.781002	0.755302	0.724035	0.77128	0.766284	0.553674	0.673579	0.669765	0.599832	0.64204	0.567564	0.63149	0.622148	0.623136	0.713119	0.705245	0.704975
SPO 4h C	0.790174	0.804245	0.821258	0.876346	0.881865	0.877504	0.973007	0.966433	0.97863	0.863037	0.865462	0.87522	0.985043	0.986648	1	0.974214	0.97943	0.982817	0.970858	0.973928	0.973783	0.886303	0.866665	0.878149	0.951341	0.957979	0.956208	0.745437	0.778991	0.752783	0.727152	0.766115	0.763123	0.559293	0.676899	0.673246	0.605443	0.646747	0.572643	0.639811	0.632837	0.633159	0.723349	0.715446	0.713946
SPO 5h A	0.83229	0.822688	0.842621	0.903121	0.883863	0.885451	0.96187	0.933489	0.946266	0.893582	0.87354	0.890498	0.987991	0.972036	0.974214	1	0.979341	0.977978	0.991265	0.973987	0.984483	0.91514	0.87728	0.8919	0.973238	0.970507	0.973626	0.768881	0.791979	0.763976	0.757992	0.77927	0.775066	0.591471	0.706576	0.704788	0.633216	0.673064	0.601626	0.661445	0.657295	0.656461	0.748603	0.739203	0.735489
SPO 5h B	0.8146	0.828802	0.843851	0.8902	0.899286	0.892694	0.952237	0.955284	0.960619	0.881133	0.887977	0.892708	0.972864	0.984856	0.97943	0.979341	1	0.990313	0.979614	0.98832	0.984429	0.905092	0.886952	0.897866	0.970893	0.979195	0.980562	0.749731	0.78839	0.758069	0.732447	0.774474	0.771151	0.612226	0.725721	0.723291	0.65425	0.693784	0.623669	0.682653	0.674951	0.676474	0.759958	0.751906	0.749768
SPO 5h C	0.817955	0.836969	0.847688	0.892925	0.903531	0.899451	0.949305	0.96026	0.966619	0.884963	0.893735	0.893708	0.970978	0.982239	0.982817	0.977978	0.990313	1	0.976929	0.990237	0.987096	0.905276	0.887356	0.898669	0.972315	0.98182	0.976193	0.749043	0.78478	0.759307	0.732409	0.776906	0.7721	0.6205	0.731418	0.728476	0.660126	0.699297	0.630587	0.690221	0.682489	0.682892	0.764736	0.756983	0.758412
SPO 6h A	0.826105	0.815512	0.834475	0.895989	0.878255	0.88205	0.957234	0.929776	0.943847	0.887456	0.871433	0.886331	0.982423	0.966512	0.970858	0.991265	0.979614	0.976929	1	0.97634	0.989152	0.923911	0.885747	0.902215	0.979122	0.975717	0.981423	0.775372	0.799432	0.769577	0.761245	0.779286	0.777922	0.603855	0.715439	0.714997	0.643005	0.682365	0.612569	0.670457	0.667825	0.667381	0.757295	0.748013	0.743291
SPO 6h B	0.828146	0.849607	0.858165	0.894887	0.907452	0.902768	0.940187	0.951682	0.955823	0.886154	0.897324	0.896008	0.962802	0.980903	0.973928	0.973987	0.98832	0.990237	0.97634	1	0.989353	0.910258	0.899596	0.905912	0.974471	0.987437	0.981106	0.756776	0.79442	0.768224	0.739648	0.785311	0.779586	0.606671	0.717487	0.714404	0.64518	0.685085	0.615899	0.672442	0.664292	0.664983	0.747181	0.739314	0.741304
SPO 6h C	0.828556	0.834236	0.8476	0.893539	0.889682	0.891812	0.945654	0.936764	0.947341	0.886436	0.882141	0.890907	0.971449	0.97383	0.973783	0.984483	0.984429	0.987096	0.989152	0.989353	1	0.921504	0.897399	0.910531	0.980141	0.986378	0.985718	0.769842	0.80074	0.775113	0.754878	0.786226	0.783439	0.60752	0.716528	0.715701	0.642789	0.682049	0.614066	0.669767	0.665452	0.665045	0.751696	0.743075	0.743071
SPO 7h A	0.783635	0.774552	0.783869	0.830348	0.812929	0.818796	0.8686	0.854188	0.864418	0.831173	0.816935	0.817856	0.900595	0.88543	0.886303	0.91514	0.905092	0.905276	0.923911	0.910258	0.921504	1	0.979266	0.984305	0.931236	0.925811	0.923505	0.92022	0.929043	0.915378	0.890476	0.901779	0.900228	0.59932	0.699446	0.700877	0.630618	0.666272	0.605541	0.654818	0.650752	0.648771	0.724997	0.717938	0.717159
SPO 7h B	0.762758	0.77742	0.779987	0.807797	0.813453	0.814281	0.8381	0.849636	0.852189	0.809808	0.8168	0.805152	0.863654	0.874122	0.866665	0.87728	0.886952	0.887356	0.885747	0.899596	0.897399	0.979266	1	0.988522	0.899689	0.908782	0.89993	0.923366	0.947192	0.937853	0.887046	0.923587	0.919424	0.582128	0.677745	0.677765	0.613896	0.648747	0.589771	0.635182	0.627643	0.627214	0.696304	0.690364	0.693596
SPO 7h C	0.757298	0.767233	0.773995	0.809702	0.81099	0.811782	0.852982	0.854656	0.859367	0.809195	0.811047	0.807263	0.877373	0.882559	0.878149	0.8919	0.897866	0.898669	0.902215	0.905912	0.910531	0.984305	0.988522	1	0.910806	0.915018	0.912958	0.92182	0.944204	0.934756	0.884305	0.915131	0.91583	0.57329	0.675436	0.676386	0.608318	0.645657	0.58286	0.631082	0.624983	0.624989	0.697801	0.690849	0.692345
SPO 7h M A	0.843723	0.843656	0.85212	0.898227	0.888334	0.893396	0.929901	0.925063	0.933557	0.899586	0.888483	0.891306	0.958914	0.951542	0.951341	0.973238	0.970893	0.972315	0.979122	0.974471	0.980141	0.931236	0.899689	0.910806	1	0.985295	0.983157	0.777993	0.801167	0.775726	0.77028	0.79188	0.787621	0.655823	0.761423	0.761102	0.689884	0.726783	0.663505	0.71791	0.712989	0.71141	0.79065	0.782455	0.782286
SPO 7h M B	0.839344	0.852611	0.85786	0.896916	0.900022	0.900731	0.928373	0.940168	0.94312	0.893252	0.899691	0.892081	0.956043	0.963371	0.957979	0.970507	0.979195	0.98182	0.975717	0.987437	0.986378	0.925811	0.908782	0.915018	0.985295	1	0.989222	0.768367	0.802302	0.775501	0.752749	0.793728	0.786815	0.65402	0.759767	0.759394	0.69081	0.728313	0.664486	0.718815	0.711344	0.711169	0.788382	0.78134	0.782409
SPO 7h M C	0.847969	0.849829	0.862703	0.903848	0.899957	0.901629	0.934484	0.930166	0.937921	0.897618	0.896897	0.903367	0.959127	0.960103	0.956208	0.973626	0.980562	0.976193	0.981423	0.981106	0.985718	0.923505	0.89993	0.912958	0.983157	0.989222	1	0.764814	0.800975	0.770166	0.749629	0.785387	0.782749	0.644437	0.753961	0.754336	0.683256	0.722375	0.655397	0.709221	0.704039	0.704891	0.786201	0.777963	0.7743
SPO 8h A	0.651407	0.637845	0.65151	0.692917	0.671251	0.676781	0.736779	0.710312	0.721196	0.695326	0.672901	0.677881	0.759517	0.743114	0.745437	0.768881	0.749731	0.749043	0.775372	0.756776	0.769842	0.92022	0.923366	0.92182	0.777993	0.768367	0.764814	1	0.98456	0.985659	0.97423	0.963182	0.967304	0.447913	0.540579	0.541197	0.480169	0.513173	0.455878	0.498397	0.494907	0.492432	0.564605	0.557993	0.557798
SPO 8h B	0.676404	0.675382	0.689183	0.724259	0.716921	0.717941	0.76608	0.752168	0.759676	0.72372	0.715414	0.717563	0.783531	0.781002	0.778991	0.791979	0.78839	0.78478	0.799432	0.79442	0.80074	0.929043	0.947192	0.944204	0.801167	0.802302	0.800975	0.98456	1	0.991284	0.956018	0.973994	0.977135	0.47407	0.570842	0.571033	0.509579	0.544449	0.483976	0.527368	0.522221	0.522035	0.594599	0.587752	0.587001
SPO 8h C	0.648208	0.652059	0.66212	0.692228	0.686533	0.689146	0.734738	0.725356	0.732017	0.694283	0.686462	0.685553	0.754175	0.755302	0.752783	0.763976	0.758069	0.759307	0.769577	0.768224	0.775113	0.915378	0.937853	0.934756	0.775726	0.775501	0.770166	0.985659	0.991284	1	0.953926	0.971995	0.975134	0.450113	0.543426	0.543376	0.48312	0.516892	0.458956	0.501239	0.495638	0.494624	0.56377	0.557597	0.560003
SPO 9h A	0.662582	0.646489	0.659471	0.697636	0.669416	0.6761	0.720428	0.688961	0.702214	0.703016	0.671011	0.681508	0.745206	0.724035	0.727152	0.757992	0.732447	0.732409	0.761245	0.739648	0.754878	0.890476	0.887046	0.884305	0.77028	0.752749	0.749629	0.97423	0.956018	0.953926	1	0.967116	0.971495	0.45631	0.542359	0.542802	0.483941	0.51394	0.461112	0.498212	0.496681	0.49318	0.563589	0.556048	0.555756
SPO 9h B	0.685938	0.695618	0.703337	0.728392	0.7255	0.724864	0.748763	0.747951	0.751621	0.73023	0.724206	0.720967	0.767964	0.77128	0.766115	0.77927	0.774474	0.776906	0.779286	0.785311	0.786226	0.901779	0.923587	0.915131	0.79188	0.793728	0.785387	0.963182	0.973994	0.971995	0.967116	1	0.993636	0.481827	0.575129	0.573459	0.516027	0.548993	0.491878	0.534181	0.52709	0.525908	0.59387	0.587933	0.590626
SPO 9h C	0.677564	0.684	0.694564	0.720885	0.717342	0.71701	0.746962	0.741147	0.74704	0.722134	0.715079	0.716067	0.764521	0.766284	0.763123	0.775066	0.771151	0.7721	0.777922	0.779586	0.783439	0.900228	0.919424	0.91583	0.787621	0.786815	0.782749	0.967304	0.977135	0.975134	0.971495	0.993636	1	0.474194	0.567611	0.566655	0.508583	0.54186	0.484183	0.525364	0.519422	0.518651	0.586714	0.580254	0.581787
YPD 15 min A	0.6685	0.654506	0.634049	0.643488	0.650563	0.66997	0.535094	0.602814	0.600055	0.682596	0.700885	0.653539	0.577838	0.553674	0.559293	0.591471	0.612226	0.6205	0.603855	0.606671	0.60752	0.59932	0.582128	0.57329	0.655823	0.65402	0.644437	0.447913	0.47407	0.450113	0.45631	0.481827	0.474194	1	0.954367	0.954781	0.963462	0.947869	0.973929	0.941631	0.951825	0.950899	0.904123	0.906374	0.90866
YPD 15 min B	0.736617	0.729491	0.717763	0.734392	0.741009	0.757567	0.65918	0.709708	0.707772	0.765562	0.786167	0.742151	0.694277	0.673579	0.676899	0.706576	0.725721	0.731418	0.715439	0.717487	0.716528	0.699446	0.677745	0.675436	0.761423	0.759767	0.753961	0.540579	0.570842	0.543426	0.542359	0.575129	0.567611	0.954367	1	0.993028	0.97669	0.984537	0.965754	0.962719	0.962401	0.964049	0.944454	0.943332	0.937686
YPD 15 min C	0.733758	0.724377	0.712532	0.725904	0.729729	0.746657	0.656481	0.704096	0.702975	0.755493	0.773933	0.731796	0.691664	0.669765	0.673246	0.704788	0.723291	0.728476	0.714997	0.714404	0.715701	0.700877	0.677765	0.676386	0.761102	0.759394	0.754336	0.541197	0.571033	0.543376	0.542802	0.573459	0.566655	0.954781	0.993028	1	0.973278	0.979158	0.967013	0.963399	0.96413	0.96475	0.946288	0.944932	0.938554
YPD 30 min A	0.682001	0.673591	0.658189	0.678481	0.69105	0.708066	0.588519	0.652443	0.647708	0.716145	0.743179	0.689458	0.623017	0.599832	0.605443	0.633216	0.65425	0.660126	0.643005	0.64518	0.642789	0.630618	0.613896	0.608318	0.689884	0.69081	0.683256	0.480169	0.509579	0.48312	0.483941	0.516027	0.508583	0.963462	0.97669	0.973278	1	0.992933	0.991596	0.975778	0.977471	0.980846	0.937199	0.938728	0.934473
YPD 30 min B	0.7096	0.70362	0.690178	0.711563	0.724602	0.740772	0.631675	0.69047	0.685763	0.745861	0.774235	0.722343	0.663277	0.64204	0.646747	0.673064	0.693784	0.699297	0.682365	0.685085	0.682049	0.666272	0.648747	0.645657	0.726783	0.728313	0.722375	0.513173	0.544449	0.516892	0.51394	0.548993	0.54186	0.947869	0.984537	0.979158	0.992933	1	0.980992	0.974925	0.973856	0.977904	0.945312	0.945923	0.940102
YPD 30 min C	0.6657	0.656798	0.636544	0.651198	0.663559	0.68148	0.553789	0.622912	0.617424	0.689682	0.716773	0.661676	0.590274	0.567564	0.572643	0.601626	0.623669	0.630587	0.612569	0.615899	0.614066	0.605541	0.589771	0.58286	0.663505	0.664486	0.655397	0.455878	0.483976	0.458956	0.461112	0.491878	0.484183	0.973929	0.965754	0.967013	0.991596	0.980992	1	0.972587	0.976604	0.979673	0.929237	0.932	0.931072
YPD 60 min A	0.700777	0.698016	0.677804	0.698575	0.709289	0.724819	0.623748	0.688051	0.683331	0.730345	0.756822	0.70365	0.655563	0.63149	0.639811	0.661445	0.682653	0.690221	0.670457	0.672442	0.669767	0.654818	0.635182	0.631082	0.71791	0.718815	0.709221	0.498397	0.527368	0.501239	0.498212	0.534181	0.525364	0.941631	0.962719	0.963399	0.975778	0.974925	0.972587	1	0.994575	0.991916	0.966912	0.970255	0.9696
YPD 60 min B	0.702099	0.692258	0.673939	0.696286	0.702029	0.71984	0.617939	0.676963	0.67496	0.729108	0.749612	0.701319	0.650921	0.622148	0.632837	0.657295	0.674951	0.682489	0.667825	0.664292	0.665452	0.650752	0.627643	0.624983	0.712989	0.711344	0.704039	0.494907	0.522221	0.495638	0.496681	0.52709	0.519422	0.951825	0.962401	0.96413	0.977471	0.973856	0.976604	0.994575	1	0.994452	0.968887	0.971622	0.96932
YPD 60 min C	0.697399	0.68776	0.670895	0.696053	0.705346	0.722736	0.619443	0.679593	0.676839	0.729553	0.753521	0.70413	0.650117	0.623136	0.633159	0.656461	0.676474	0.682892	0.667381	0.664983	0.665045	0.648771	0.627214	0.624989	0.71141	0.711169	0.704891	0.492432	0.522035	0.494624	0.49318	0.525908	0.518651	0.950899	0.964049	0.96475	0.980846	0.977904	0.979673	0.991916	0.994452	1	0.968607	0.970763	0.968495
YPD 120 min A	0.780053	0.762848	0.752263	0.782769	0.781047	0.7975	0.713794	0.753375	0.755012	0.806213	0.81847	0.78325	0.743028	0.713119	0.723349	0.748603	0.759958	0.764736	0.757295	0.747181	0.751696	0.724997	0.696304	0.697801	0.79065	0.788382	0.786201	0.564605	0.594599	0.56377	0.563589	0.59387	0.586714	0.904123	0.944454	0.946288	0.937199	0.945312	0.929237	0.966912	0.968887	0.968607	1	0.996959	0.991815
YPD 120 min B	0.770937	0.75557	0.743099	0.774011	0.774008	0.790035	0.704893	0.748316	0.748922	0.797923	0.812482	0.774506	0.734606	0.705245	0.715446	0.739203	0.751906	0.756983	0.748013	0.739314	0.743075	0.717938	0.690364	0.690849	0.782455	0.78134	0.777963	0.557993	0.587752	0.557597	0.556048	0.587933	0.580254	0.906374	0.943332	0.944932	0.938728	0.945923	0.932	0.970255	0.971622	0.970763	0.996959	1	0.99322
YPD 120 min C	0.770056	0.760765	0.744727	0.770602	0.775497	0.791199	0.697075	0.749046	0.74819	0.796302	0.814055	0.772008	0.728966	0.704975	0.713946	0.735489	0.749768	0.758412	0.743291	0.741304	0.743071	0.717159	0.693596	0.692345	0.782286	0.782409	0.7743	0.557798	0.587001	0.560003	0.555756	0.590626	0.581787	0.90866	0.937686	0.938554	0.934473	0.940102	0.931072	0.9696	0.96932	0.968495	0.991815	0.99322	1

## Sheet: RNA-seq data
	SPO 0h A	SPO 0h B	SPO 0h C	SPO 2h A	SPO 2h B	SPO 2h C	SPO 3h A	SPO 3h B	SPO 3h C	SPO 3h M A	SPO 3h M B	SPO 3h M C	SPO 4h A	SPO 4h B	SPO 4h C	SPO 5h A	SPO 5h B	SPO 5h C	SPO 6h A	SPO 6h B	SPO 6h C	SPO 7h A	SPO 7h B	SPO 7h C	SPO 7h M A	SPO 7h M B	SPO 7h M C	SPO 8h A	SPO 8h B	SPO 8h C	SPO 9h A	SPO 9h B	SPO 9h C	YPD 15 min A	YPD 15 min B	YPD 15 min C	YPD 30 min A	YPD 30 min B	YPD 30 min C	YPD 60 min A	YPD 60 min B	YPD 60 min C	YPD 120 min A	YPD 120 min B	YPD 120 min C
SPO 0h A	1	0.976107	0.967271	0.934858	0.933295	0.936665	0.861022	0.873861	0.873269	0.935967	0.934428	0.937694	0.87031	0.867711	0.863064	0.875988	0.873501	0.873722	0.871776	0.880212	0.873125	0.838079	0.830001	0.822111	0.885045	0.879375	0.889578	0.74103	0.766472	0.757723	0.787322	0.784407	0.776646	0.813756	0.816141	0.811382	0.779323	0.790222	0.771334	0.800117	0.800468	0.797914	0.855628	0.846076	0.851677
SPO 0h B	0.976107	1	0.969235	0.942026	0.937812	0.940996	0.86662	0.879751	0.878768	0.943678	0.941093	0.943859	0.874498	0.871875	0.868241	0.880338	0.876826	0.878689	0.876861	0.884249	0.876953	0.840463	0.831172	0.822496	0.88894	0.883274	0.891729	0.738963	0.764869	0.755856	0.787696	0.784535	0.775427	0.817029	0.819818	0.814216	0.783192	0.793672	0.77469	0.806156	0.806835	0.803867	0.859719	0.850685	0.85656
SPO 0h C	0.967271	0.969235	1	0.935484	0.929845	0.929253	0.850292	0.861269	0.858911	0.937035	0.933414	0.93296	0.861004	0.861294	0.854517	0.868985	0.862347	0.864272	0.865889	0.875189	0.865107	0.827487	0.820577	0.809848	0.8749	0.873258	0.876015	0.728927	0.759114	0.747939	0.780934	0.778284	0.767369	0.794668	0.797308	0.792506	0.761718	0.772117	0.752934	0.781621	0.782449	0.779145	0.835826	0.828871	0.832364
SPO 2h A	0.934858	0.942026	0.935484	1	0.971968	0.971488	0.905959	0.917314	0.915576	0.977871	0.969203	0.975795	0.907858	0.903665	0.904722	0.908291	0.905958	0.909264	0.906123	0.912172	0.906179	0.863021	0.852576	0.847678	0.909665	0.905336	0.910249	0.765629	0.794721	0.786949	0.813422	0.809098	0.80257	0.798635	0.800436	0.795147	0.766664	0.777955	0.755373	0.787782	0.78612	0.786821	0.84225	0.832403	0.840502
SPO 2h B	0.933295	0.937812	0.929845	0.971968	1	0.969935	0.898552	0.917765	0.915575	0.970961	0.971331	0.976118	0.903963	0.902393	0.898602	0.90402	0.905509	0.905751	0.903824	0.908558	0.899562	0.859304	0.850333	0.846961	0.908287	0.897759	0.908963	0.76347	0.792144	0.782368	0.808785	0.804811	0.801321	0.807994	0.810641	0.799514	0.777975	0.788813	0.764371	0.794786	0.793229	0.793074	0.847437	0.838084	0.844131
SPO 2h C	0.936665	0.940996	0.929253	0.971488	0.969935	1	0.902492	0.917978	0.92023	0.969944	0.970402	0.975672	0.906321	0.901216	0.904148	0.905381	0.912111	0.911753	0.903441	0.909107	0.906092	0.866928	0.853966	0.85312	0.912112	0.903251	0.914726	0.772368	0.797322	0.791766	0.816022	0.811662	0.808577	0.82469	0.826329	0.821256	0.795883	0.806644	0.784665	0.812225	0.809861	0.812524	0.862011	0.850174	0.859427
SPO 3h A	0.861022	0.86662	0.850292	0.905959	0.898552	0.902492	1	0.973525	0.971328	0.896141	0.888849	0.902248	0.967329	0.960962	0.964062	0.956824	0.948992	0.95009	0.952488	0.946202	0.94788	0.899876	0.881695	0.883844	0.937841	0.936315	0.938114	0.814887	0.832495	0.828347	0.843813	0.833465	0.830444	0.769296	0.770594	0.772471	0.727255	0.739307	0.718031	0.759328	0.755224	0.757972	0.804965	0.793262	0.804047
SPO 3h B	0.873861	0.879751	0.861269	0.917314	0.917765	0.917978	0.973525	1	0.978777	0.911982	0.912854	0.91679	0.965665	0.959	0.96322	0.954113	0.953722	0.955744	0.956028	0.950739	0.948818	0.902966	0.885963	0.886548	0.947523	0.941855	0.94487	0.807908	0.82851	0.821859	0.839132	0.83078	0.827912	0.808266	0.809882	0.807602	0.771515	0.782538	0.761077	0.799544	0.797211	0.798522	0.84105	0.830396	0.839298
SPO 3h C	0.873269	0.878768	0.858911	0.915576	0.915575	0.92023	0.971328	0.978777	1	0.909011	0.90737	0.918582	0.96728	0.957408	0.971238	0.954789	0.957425	0.964152	0.954738	0.949189	0.951843	0.908709	0.887389	0.892483	0.950342	0.940311	0.948517	0.816708	0.831426	0.830256	0.846301	0.836706	0.836429	0.813028	0.81433	0.813315	0.776881	0.787796	0.765895	0.804819	0.800884	0.803329	0.844545	0.829855	0.844083
SPO 3h M A	0.935967	0.943678	0.937035	0.977871	0.970961	0.969944	0.896141	0.911982	0.909011	1	0.976026	0.977331	0.899081	0.89474	0.895274	0.901092	0.899031	0.90349	0.900223	0.907056	0.900414	0.858171	0.848779	0.841832	0.907163	0.903197	0.907172	0.754423	0.785304	0.776982	0.80435	0.801252	0.793509	0.818019	0.820027	0.812606	0.789109	0.799842	0.777362	0.805924	0.805087	0.805688	0.855077	0.845936	0.853251
SPO 3h M B	0.934428	0.941093	0.933414	0.969203	0.971331	0.970402	0.888849	0.912854	0.90737	0.976026	1	0.971628	0.894811	0.892252	0.889246	0.896145	0.896279	0.899489	0.898994	0.904707	0.895382	0.855444	0.847828	0.839338	0.905617	0.901138	0.904866	0.750406	0.781742	0.771104	0.798242	0.795542	0.788266	0.836169	0.838202	0.82724	0.810306	0.820542	0.797793	0.824185	0.823857	0.824196	0.870558	0.863877	0.86754
SPO 3h M C	0.937694	0.943859	0.93296	0.975795	0.976118	0.975672	0.902248	0.91679	0.918582	0.977331	0.971628	1	0.907366	0.903154	0.904759	0.908597	0.908563	0.912594	0.905863	0.90987	0.906087	0.864924	0.852372	0.850687	0.912405	0.902033	0.915211	0.768291	0.792595	0.787064	0.812716	0.807916	0.804372	0.812641	0.814642	0.805955	0.781489	0.792225	0.768414	0.798729	0.795832	0.797914	0.84895	0.83597	0.847167
SPO 4h A	0.87031	0.874498	0.861004	0.907858	0.903963	0.906321	0.967329	0.965665	0.96728	0.899081	0.894811	0.907366	1	0.977929	0.979382	0.976803	0.969711	0.97171	0.972696	0.966598	0.968851	0.922342	0.902748	0.905463	0.961059	0.957286	0.961269	0.828187	0.845686	0.842558	0.857207	0.84613	0.84257	0.792818	0.794596	0.793321	0.748593	0.760168	0.737947	0.776262	0.772711	0.774355	0.823413	0.808806	0.822217
SPO 4h B	0.867711	0.871875	0.861294	0.903665	0.902393	0.901216	0.960962	0.959	0.957408	0.89474	0.892252	0.903154	0.977929	1	0.97298	0.976297	0.970329	0.968682	0.976272	0.969872	0.969853	0.922169	0.905144	0.906948	0.961016	0.958674	0.961329	0.829306	0.848429	0.842558	0.857415	0.846301	0.842674	0.782199	0.783961	0.783086	0.736518	0.748613	0.726392	0.76303	0.760363	0.761221	0.812935	0.800533	0.81095
SPO 4h C	0.863064	0.868241	0.854517	0.904722	0.898602	0.904148	0.964062	0.96322	0.971238	0.895274	0.889246	0.904759	0.979382	0.97298	1	0.971553	0.968745	0.976475	0.969218	0.963459	0.968323	0.92228	0.899689	0.904644	0.959993	0.954451	0.958651	0.830858	0.843701	0.844192	0.858002	0.846305	0.844236	0.792945	0.794522	0.795307	0.750827	0.762553	0.7401	0.779085	0.774891	0.77763	0.82367	0.807056	0.823835
SPO 5h A	0.875988	0.880338	0.868985	0.908291	0.90402	0.905381	0.956824	0.954113	0.954789	0.901092	0.896145	0.908597	0.976803	0.976297	0.971553	1	0.973004	0.974299	0.979617	0.975488	0.977381	0.931727	0.91296	0.913383	0.968857	0.969164	0.970477	0.834339	0.850996	0.846761	0.863215	0.851593	0.846085	0.792214	0.794902	0.79358	0.745338	0.757117	0.73519	0.770807	0.767177	0.768718	0.81886	0.804083	0.817303
SPO 5h B	0.873501	0.876826	0.862347	0.905958	0.905509	0.912111	0.948992	0.953722	0.957425	0.899031	0.896279	0.908563	0.969711	0.970329	0.968745	0.973004	1	0.977262	0.973285	0.972001	0.975417	0.933655	0.911105	0.918878	0.971512	0.963969	0.970389	0.837713	0.851169	0.849092	0.862947	0.851922	0.851883	0.814193	0.816742	0.816783	0.770104	0.78188	0.760097	0.791807	0.788593	0.791021	0.836116	0.821909	0.835167
SPO 5h C	0.873722	0.878689	0.864272	0.909264	0.905751	0.911753	0.95009	0.955744	0.964152	0.90349	0.899489	0.912594	0.97171	0.968682	0.976475	0.974299	0.977262	1	0.975892	0.972819	0.977568	0.936167	0.911855	0.918148	0.975106	0.967309	0.972279	0.834268	0.847444	0.847573	0.862733	0.851208	0.849873	0.821751	0.823868	0.823564	0.778421	0.78993	0.767821	0.80218	0.798148	0.800584	0.843773	0.82665	0.843499
SPO 6h A	0.871776	0.876861	0.865889	0.906123	0.903824	0.903441	0.952488	0.956028	0.954738	0.900223	0.898994	0.905863	0.972696	0.976272	0.969218	0.979617	0.973285	0.975892	1	0.981047	0.980784	0.940339	0.923231	0.923787	0.976487	0.975369	0.975716	0.839496	0.858974	0.852719	0.86708	0.856189	0.851415	0.800103	0.802289	0.799999	0.754379	0.76611	0.743733	0.779377	0.77679	0.777271	0.824962	0.811738	0.823494
SPO 6h B	0.880212	0.884249	0.875189	0.912172	0.908558	0.909107	0.946202	0.950739	0.949189	0.907056	0.904707	0.90987	0.966598	0.969872	0.963459	0.975488	0.972001	0.972819	0.981047	1	0.98002	0.938167	0.922557	0.921519	0.976003	0.976778	0.974544	0.83454	0.856322	0.849191	0.864287	0.853855	0.848129	0.807555	0.810493	0.809018	0.762558	0.774833	0.75261	0.784111	0.782498	0.782907	0.829091	0.816375	0.82705
SPO 6h C	0.873125	0.876953	0.865107	0.906179	0.899562	0.906092	0.94788	0.948818	0.951843	0.900414	0.895382	0.906087	0.968851	0.969853	0.968323	0.977381	0.975417	0.977568	0.980784	0.98002	1	0.942898	0.923128	0.926867	0.977282	0.97686	0.978386	0.842677	0.860498	0.858155	0.870261	0.859115	0.855683	0.806076	0.808237	0.810123	0.760531	0.77271	0.751563	0.783755	0.780633	0.783071	0.828328	0.81257	0.827549
SPO 7h A	0.838079	0.840463	0.827487	0.863021	0.859304	0.866928	0.899876	0.902966	0.908709	0.858171	0.855444	0.864924	0.922342	0.922169	0.92228	0.931727	0.933655	0.936167	0.940339	0.938167	0.942898	1	0.977169	0.979464	0.947169	0.942646	0.946454	0.918014	0.935561	0.936334	0.932011	0.923471	0.921239	0.791874	0.793076	0.795985	0.749873	0.760409	0.741586	0.768193	0.763256	0.766056	0.801939	0.786006	0.801926
SPO 7h B	0.830001	0.831172	0.820577	0.852576	0.850333	0.853966	0.881695	0.885963	0.887389	0.848779	0.847828	0.852372	0.902748	0.905144	0.899689	0.91296	0.911105	0.911855	0.923231	0.922557	0.923128	0.977169	1	0.978631	0.927117	0.92707	0.928286	0.926663	0.949953	0.946955	0.938523	0.932568	0.927887	0.775867	0.776695	0.77768	0.736269	0.746841	0.727584	0.751019	0.747388	0.748834	0.784565	0.770851	0.783501
SPO 7h C	0.822111	0.822496	0.809848	0.847678	0.846961	0.85312	0.883844	0.886548	0.892483	0.841832	0.839338	0.850687	0.905463	0.906948	0.904644	0.913383	0.918878	0.918148	0.923787	0.921519	0.926867	0.979464	0.978631	1	0.929831	0.923929	0.93192	0.931779	0.950403	0.95202	0.939707	0.932401	0.934313	0.771463	0.771818	0.775179	0.730841	0.741611	0.72246	0.747127	0.741866	0.74488	0.780446	0.76452	0.780378
SPO 7h M A	0.885045	0.88894	0.8749	0.909665	0.908287	0.912112	0.937841	0.947523	0.950342	0.907163	0.905617	0.912405	0.961059	0.961016	0.959993	0.968857	0.971512	0.975106	0.976487	0.976003	0.977282	0.947169	0.927117	0.929831	1	0.978048	0.980977	0.839606	0.858229	0.854669	0.870378	0.860938	0.857601	0.837787	0.840036	0.839182	0.793902	0.805353	0.784592	0.815678	0.812688	0.813487	0.854339	0.839513	0.85296
SPO 7h M B	0.879375	0.883274	0.873258	0.905336	0.897759	0.903251	0.936315	0.941855	0.940311	0.903197	0.901138	0.902033	0.957286	0.958674	0.954451	0.969164	0.963969	0.967309	0.975369	0.976778	0.97686	0.942646	0.92707	0.923929	0.978048	1	0.976633	0.836372	0.857918	0.851925	0.867533	0.858295	0.850487	0.826602	0.829164	0.831017	0.782552	0.794214	0.775451	0.804768	0.802797	0.804006	0.844796	0.832661	0.843413
SPO 7h M C	0.889578	0.891729	0.876015	0.910249	0.908963	0.914726	0.938114	0.94487	0.948517	0.907172	0.904866	0.915211	0.961269	0.961329	0.958651	0.970477	0.970389	0.972279	0.975716	0.974544	0.978386	0.946454	0.928286	0.93192	0.980977	0.976633	1	0.845512	0.862862	0.860187	0.873961	0.86443	0.862058	0.826876	0.828652	0.82885	0.782182	0.793646	0.773095	0.803759	0.800374	0.801981	0.845412	0.828674	0.843801
SPO 8h A	0.74103	0.738963	0.728927	0.765629	0.76347	0.772368	0.814887	0.807908	0.816708	0.754423	0.750406	0.768291	0.828187	0.829306	0.830858	0.834339	0.837713	0.834268	0.839496	0.83454	0.842677	0.918014	0.926663	0.931779	0.839606	0.836372	0.845512	1	0.95734	0.961143	0.943658	0.939254	0.942383	0.677969	0.677923	0.683859	0.636988	0.646577	0.629594	0.652596	0.647025	0.650896	0.68616	0.669019	0.687083
SPO 8h B	0.766472	0.764869	0.759114	0.794721	0.792144	0.797322	0.832495	0.82851	0.831426	0.785304	0.781742	0.792595	0.845686	0.848429	0.843701	0.850996	0.851169	0.847444	0.858974	0.856322	0.860498	0.935561	0.949953	0.950403	0.858229	0.857918	0.862862	0.95734	1	0.97954	0.964648	0.963674	0.962158	0.696148	0.69594	0.700123	0.659029	0.669325	0.651284	0.672921	0.667758	0.67122	0.707118	0.694102	0.707096
SPO 8h C	0.757723	0.755856	0.747939	0.786949	0.782368	0.791766	0.828347	0.821859	0.830256	0.776982	0.771104	0.787064	0.842558	0.842558	0.844192	0.846761	0.849092	0.847573	0.852719	0.849191	0.858155	0.936334	0.946955	0.95202	0.854669	0.851925	0.860187	0.961143	0.97954	1	0.962441	0.959924	0.96268	0.694762	0.694023	0.700439	0.657935	0.668076	0.650625	0.672418	0.66583	0.670956	0.704282	0.688649	0.705767
SPO 9h A	0.787322	0.787696	0.780934	0.813422	0.808785	0.816022	0.843813	0.839132	0.846301	0.80435	0.798242	0.812716	0.857207	0.857415	0.858002	0.863215	0.862947	0.862733	0.86708	0.864287	0.870261	0.932011	0.938523	0.939707	0.870378	0.867533	0.873961	0.943658	0.964648	0.962441	1	0.979269	0.977396	0.71646	0.716105	0.720341	0.678595	0.688365	0.670729	0.693476	0.687562	0.691007	0.725957	0.711279	0.726002
SPO 9h B	0.784407	0.784535	0.778284	0.809098	0.804811	0.811662	0.833465	0.83078	0.836706	0.801252	0.795542	0.807916	0.84613	0.846301	0.846305	0.851593	0.851922	0.851208	0.856189	0.853855	0.859115	0.923471	0.932568	0.932401	0.860938	0.858295	0.86443	0.939254	0.963674	0.959924	0.979269	1	0.977818	0.715955	0.715568	0.720002	0.680299	0.689701	0.672893	0.693856	0.688268	0.69165	0.725116	0.711381	0.725294
SPO 9h C	0.776646	0.775427	0.767369	0.80257	0.801321	0.808577	0.830444	0.827912	0.836429	0.793509	0.788266	0.804372	0.84257	0.842674	0.844236	0.846085	0.851883	0.849873	0.851415	0.848129	0.855683	0.921239	0.927887	0.934313	0.857601	0.850487	0.862058	0.942383	0.962158	0.96268	0.977396	0.977818	1	0.711156	0.710046	0.715384	0.676193	0.685897	0.66867	0.689559	0.682822	0.686692	0.718784	0.703867	0.718976
YPD 15 min A	0.813756	0.817029	0.794668	0.798635	0.807994	0.82469	0.769296	0.808266	0.813028	0.818019	0.836169	0.812641	0.792818	0.782199	0.792945	0.792214	0.814193	0.821751	0.800103	0.807555	0.806076	0.791874	0.775867	0.771463	0.837787	0.826602	0.826876	0.677969	0.696148	0.694762	0.71646	0.715955	0.711156	1	0.98494	0.979234	0.969176	0.971464	0.966028	0.961391	0.962767	0.961416	0.940926	0.934147	0.938371
YPD 15 min B	0.816141	0.819818	0.797308	0.800436	0.810641	0.826329	0.770594	0.809882	0.81433	0.820027	0.838202	0.814642	0.794596	0.783961	0.794522	0.794902	0.816742	0.823868	0.802289	0.810493	0.808237	0.793076	0.776695	0.771818	0.840036	0.829164	0.828652	0.677923	0.69594	0.694023	0.716105	0.715568	0.710046	0.98494	1	0.977634	0.966776	0.96978	0.963437	0.959182	0.961046	0.959737	0.941243	0.93537	0.938956
YPD 15 min C	0.811382	0.814216	0.792506	0.795147	0.799514	0.821256	0.772471	0.807602	0.813315	0.812606	0.82724	0.805955	0.793321	0.783086	0.795307	0.79358	0.816783	0.823564	0.799999	0.809018	0.810123	0.795985	0.77768	0.775179	0.839182	0.831017	0.82885	0.683859	0.700123	0.700439	0.720341	0.720002	0.715384	0.979234	0.977634	1	0.963101	0.965108	0.966266	0.959164	0.959125	0.960915	0.939703	0.93136	0.937471
YPD 30 min A	0.779323	0.783192	0.761718	0.766664	0.777975	0.795883	0.727255	0.771515	0.776881	0.789109	0.810306	0.781489	0.748593	0.736518	0.750827	0.745338	0.770104	0.778421	0.754379	0.762558	0.760531	0.749873	0.736269	0.730841	0.793902	0.782552	0.782182	0.636988	0.659029	0.657935	0.678595	0.680299	0.676193	0.969176	0.966776	0.963101	1	0.981945	0.979526	0.96806	0.967925	0.96927	0.933106	0.92854	0.931959
YPD 30 min B	0.790222	0.793672	0.772117	0.777955	0.788813	0.806644	0.739307	0.782538	0.787796	0.799842	0.820542	0.792225	0.760168	0.748613	0.762553	0.757117	0.78188	0.78993	0.76611	0.774833	0.77271	0.760409	0.746841	0.741611	0.805353	0.794214	0.793646	0.646577	0.669325	0.668076	0.688365	0.689701	0.685897	0.971464	0.96978	0.965108	0.981945	1	0.978372	0.967638	0.968222	0.969267	0.936822	0.932934	0.935817
YPD 30 min C	0.771334	0.77469	0.752934	0.755373	0.764371	0.784665	0.718031	0.761077	0.765895	0.777362	0.797793	0.768414	0.737947	0.726392	0.7401	0.73519	0.760097	0.767821	0.743733	0.75261	0.751563	0.741586	0.727584	0.72246	0.784592	0.775451	0.773095	0.629594	0.651284	0.650625	0.670729	0.672893	0.66867	0.966028	0.963437	0.966266	0.979526	0.978372	1	0.9675	0.967321	0.970667	0.931893	0.927827	0.931222
YPD 60 min A	0.800117	0.806156	0.781621	0.787782	0.794786	0.812225	0.759328	0.799544	0.804819	0.805924	0.824185	0.798729	0.776262	0.76303	0.779085	0.770807	0.791807	0.80218	0.779377	0.784111	0.783755	0.768193	0.751019	0.747127	0.815678	0.804768	0.803759	0.652596	0.672921	0.672418	0.693476	0.693856	0.689559	0.961391	0.959182	0.959164	0.96806	0.967638	0.9675	1	0.982316	0.981611	0.958461	0.95423	0.958311
YPD 60 min B	0.800468	0.806835	0.782449	0.78612	0.793229	0.809861	0.755224	0.797211	0.800884	0.805087	0.823857	0.795832	0.772711	0.760363	0.774891	0.767177	0.788593	0.798148	0.77679	0.782498	0.780633	0.763256	0.747388	0.741866	0.812688	0.802797	0.800374	0.647025	0.667758	0.66583	0.687562	0.688268	0.682822	0.962767	0.961046	0.959125	0.967925	0.968222	0.967321	0.982316	1	0.980827	0.960271	0.956144	0.959461
YPD 60 min C	0.797914	0.803867	0.779145	0.786821	0.793074	0.812524	0.757972	0.798522	0.803329	0.805688	0.824196	0.797914	0.774355	0.761221	0.77763	0.768718	0.791021	0.800584	0.777271	0.782907	0.783071	0.766056	0.748834	0.74488	0.813487	0.804006	0.801981	0.650896	0.67122	0.670956	0.691007	0.69165	0.686692	0.961416	0.959737	0.960915	0.96927	0.969267	0.970667	0.981611	0.980827	1	0.960221	0.955573	0.961414
YPD 120 min A	0.855628	0.859719	0.835826	0.84225	0.847437	0.862011	0.804965	0.84105	0.844545	0.855077	0.870558	0.84895	0.823413	0.812935	0.82367	0.81886	0.836116	0.843773	0.824962	0.829091	0.828328	0.801939	0.784565	0.780446	0.854339	0.844796	0.845412	0.68616	0.707118	0.704282	0.725957	0.725116	0.718784	0.940926	0.941243	0.939703	0.933106	0.936822	0.931893	0.958461	0.960271	0.960221	1	0.975249	0.982321
YPD 120 min B	0.846076	0.850685	0.828871	0.832403	0.838084	0.850174	0.793262	0.830396	0.829855	0.845936	0.863877	0.83597	0.808806	0.800533	0.807056	0.804083	0.821909	0.82665	0.811738	0.816375	0.81257	0.786006	0.770851	0.76452	0.839513	0.832661	0.828674	0.669019	0.694102	0.688649	0.711279	0.711381	0.703867	0.934147	0.93537	0.93136	0.92854	0.932934	0.927827	0.95423	0.956144	0.955573	0.975249	1	0.976472
YPD 120 min C	0.851677	0.85656	0.832364	0.840502	0.844131	0.859427	0.804047	0.839298	0.844083	0.853251	0.86754	0.847167	0.822217	0.81095	0.823835	0.817303	0.835167	0.843499	0.823494	0.82705	0.827549	0.801926	0.783501	0.780378	0.85296	0.843413	0.843801	0.687083	0.707096	0.705767	0.726002	0.725294	0.718976	0.938371	0.938956	0.937471	0.931959	0.935817	0.931222	0.958311	0.959461	0.961414	0.982321	0.976472	1
