# Supplementary material for: High-resolution analysis of cell-state transitions in yeast suggests widespread transcriptional tuning by alternative starts
Source: Genome Biol. 2021 Jan 14;22:34. doi: 10.1186/s13059-020-02245-3 (PMC7807719; doi:10.1186/s13059-020-02245-3)
Supplement: Supplementary file 4 — Additional file 4. TES-seq versus RNA-seq plots for all time points. [file 13059_2020_2245_MOESM4_ESM.zip]

Archive with 14 entries (13 files):
- TES_vs_RNA/
- TES_vs_RNA/120m_RTG.eps
- TES_vs_RNA/15m_RTG.eps
- TES_vs_RNA/30m_RTG.eps
- TES_vs_RNA/60m_RTG.eps
- TES_vs_RNA/Spo0h.eps
- TES_vs_RNA/Spo2h.eps
- TES_vs_RNA/Spo3h.eps
- TES_vs_RNA/Spo4h.eps
- TES_vs_RNA/Spo5h.eps
- TES_vs_RNA/Spo6h.eps
- TES_vs_RNA/Spo7h.eps
- TES_vs_RNA/Spo8h.eps
- TES_vs_RNA/Spo9h.eps
