# Supplementary material for: High-resolution analysis of cell-state transitions in yeast suggests widespread transcriptional tuning by alternative starts
Source: Genome Biol. 2021 Jan 14;22:34. doi: 10.1186/s13059-020-02245-3 (PMC7807719; doi:10.1186/s13059-020-02245-3)
Supplement: Supplementary file 6 — Additional file 6. Pairwise Pearson’s correlations between TSS-seq samples for deletion or depletion mutants (Set2 Set3, and Spt16), and corresponding controls, based on average read signals for 100 bp non-overlapping windows across the genome. [file 13059_2020_2245_MOESM6_ESM.xlsx]

## Sheet: all_TSS_tracks.BIN.100b.both.re
	WT control SPO 0h A	WT control SPO 0h B	WT control SPO 0h C	set2 set3 SPO 0h A	set2 set3 SPO 0h B	set2 set3 SPO 0h C	set2 SPO 0h A	set2 SPO 0h B	set2 SPO 0h C	set3 SPO 0h A	set3 SPO 0h B	set3 SPO 0h C	SPT16-AID SPO 0h A	SPT16-AID SPO 0h B	SPT16-AID SPO 0h C	SPT16-V5-IAA7 control SPO 0h A	SPT16-V5-IAA7 control SPO 0h B	SPT16-V5-IAA7 control SPO 0h C	WT control SPO 6h A	WT control SPO 6h B	WT control SPO 6h C	set2 set3 SPO 6h A	set2 set3 SPO 6h B	set2 set3 SPO 6h C	set2 SPO 6h A	set2 SPO 6h B	set2 SPO 6h C	set3 SPO 6h A	set3 SPO 6h B	set3 SPO 6h C	SPT16-AID SPO 6h A	SPT16-AID SPO 6h B	SPT16-AID SPO 6h C	SPT16-V5-IAA7 control SPO 6h A	SPT16-V5-IAA7 control SPO 6h B	SPT16-V5-IAA7 control SPO 6h C
WT control SPO 0h A	1	0.964481	0.984649	0.940418	0.93401	0.917181	0.949307	0.955721	0.957081	0.972883	0.973366	0.965277	0.685044	0.755919	0.821778	0.894263	0.881511	0.961913	0.818835	0.83183	0.821972	0.799671	0.780341	0.805646	0.816508	0.807706	0.806991	0.804568	0.805764	0.8131	0.528248	0.522085	0.554327	0.816359	0.821613	0.84643
WT control SPO 0h B	0.964481	1	0.975072	0.912928	0.930039	0.884151	0.96897	0.955488	0.95345	0.982612	0.964015	0.985683	0.708933	0.781932	0.799291	0.917183	0.898531	0.932785	0.81769	0.831632	0.820498	0.798129	0.777201	0.805361	0.813878	0.810242	0.807822	0.806837	0.808619	0.814696	0.545615	0.533342	0.567114	0.814172	0.820889	0.853975
WT control SPO 0h C	0.984649	0.975072	1	0.926306	0.918576	0.901773	0.958045	0.95552	0.962058	0.978897	0.974835	0.973443	0.688586	0.763091	0.808151	0.909749	0.892031	0.960078	0.817642	0.8318	0.819113	0.800649	0.77982	0.807081	0.816675	0.810185	0.808512	0.806405	0.807841	0.816034	0.527348	0.518631	0.55183	0.816479	0.82217	0.850903
set2 set3 SPO 0h A	0.940418	0.912928	0.926306	1	0.97339	0.96797	0.95009	0.967145	0.96313	0.935008	0.938444	0.929006	0.683708	0.748968	0.837234	0.838902	0.828996	0.910068	0.773297	0.78773	0.777724	0.789232	0.768431	0.790318	0.800784	0.791074	0.787436	0.762518	0.765399	0.771791	0.532361	0.529598	0.559448	0.77546	0.780848	0.794799
set2 set3 SPO 0h B	0.93401	0.930039	0.918576	0.97339	1	0.947727	0.958586	0.964181	0.952392	0.937696	0.928236	0.938746	0.700921	0.763757	0.826248	0.843616	0.833878	0.893208	0.780357	0.793854	0.785827	0.787632	0.771146	0.790674	0.80046	0.78986	0.790966	0.769804	0.771914	0.776051	0.548913	0.542075	0.571958	0.776621	0.78343	0.80316
set2 set3 SPO 0h C	0.917181	0.884151	0.901773	0.96797	0.947727	1	0.920621	0.933142	0.928333	0.899812	0.889656	0.892891	0.662037	0.724988	0.825879	0.784498	0.769935	0.880425	0.742571	0.755299	0.750042	0.749506	0.733032	0.751307	0.760012	0.756266	0.759741	0.733572	0.73245	0.738456	0.509795	0.499854	0.530259	0.73577	0.740761	0.765653
set2 SPO 0h A	0.949307	0.96897	0.958045	0.95009	0.958586	0.920621	1	0.989106	0.986292	0.965358	0.950783	0.965412	0.720223	0.788079	0.818495	0.890971	0.873251	0.916251	0.796331	0.809628	0.798537	0.80187	0.782524	0.807512	0.817407	0.808177	0.806381	0.786216	0.787551	0.794156	0.554818	0.545063	0.578387	0.790921	0.797898	0.82979
set2 SPO 0h B	0.955721	0.955488	0.95552	0.967145	0.964181	0.933142	0.989106	1	0.992338	0.961024	0.957502	0.957641	0.712738	0.778894	0.830851	0.885441	0.873019	0.925638	0.794356	0.807135	0.796206	0.804539	0.784273	0.808664	0.819383	0.806388	0.803431	0.782174	0.785853	0.791058	0.54741	0.542512	0.574518	0.791589	0.798379	0.82219
set2 SPO 0h C	0.957081	0.95345	0.962058	0.96313	0.952392	0.928333	0.986292	0.992338	1	0.962387	0.960905	0.95762	0.709709	0.777885	0.82778	0.893172	0.879789	0.932519	0.798074	0.810468	0.798179	0.809426	0.788708	0.814332	0.82432	0.810464	0.807763	0.786229	0.789413	0.79569	0.542909	0.539293	0.571401	0.795899	0.802075	0.826404
set3 SPO 0h A	0.972883	0.982612	0.978897	0.935008	0.937696	0.899812	0.965358	0.961024	0.962387	1	0.986678	0.992777	0.708043	0.778952	0.809612	0.911833	0.893467	0.939877	0.81826	0.830893	0.820246	0.801689	0.78037	0.80728	0.816872	0.81074	0.809264	0.807783	0.80919	0.815478	0.546972	0.537463	0.570252	0.815435	0.820747	0.850506
set3 SPO 0h B	0.973366	0.964015	0.974835	0.938444	0.928236	0.889656	0.950783	0.957502	0.960905	0.986678	1	0.981042	0.699136	0.77087	0.816118	0.921981	0.911028	0.954851	0.820821	0.832596	0.819308	0.809954	0.787692	0.814785	0.824405	0.812424	0.807156	0.808787	0.813663	0.819644	0.540139	0.537974	0.569188	0.824604	0.830219	0.846889
set3 SPO 0h C	0.965277	0.985683	0.973443	0.929006	0.938746	0.892891	0.965412	0.957641	0.95762	0.992777	0.981042	1	0.707281	0.778979	0.803907	0.913126	0.894791	0.933535	0.819002	0.830097	0.820027	0.800049	0.780123	0.807065	0.81606	0.810021	0.808984	0.808408	0.810279	0.814808	0.544526	0.535383	0.567894	0.815202	0.820867	0.849583
SPT16-AID SPO 0h A	0.685044	0.708933	0.688586	0.683708	0.700921	0.662037	0.720223	0.712738	0.709709	0.708043	0.699136	0.707281	1	0.969085	0.857691	0.707465	0.691718	0.677319	0.636984	0.64939	0.639178	0.654955	0.63388	0.659696	0.66369	0.655253	0.65014	0.632969	0.635435	0.64079	0.844858	0.847519	0.867262	0.63621	0.640401	0.667103
SPT16-AID SPO 0h B	0.755919	0.781932	0.763091	0.748968	0.763757	0.724988	0.788079	0.778894	0.777885	0.778952	0.77087	0.778979	0.969085	1	0.896494	0.787686	0.770015	0.758691	0.699598	0.711257	0.699538	0.716129	0.693364	0.720198	0.722816	0.718723	0.708778	0.695092	0.698526	0.704542	0.804898	0.806534	0.831713	0.705298	0.709996	0.733734
SPT16-AID SPO 0h C	0.821778	0.799291	0.808151	0.837234	0.826248	0.825879	0.818495	0.830851	0.82778	0.809612	0.816118	0.803907	0.857691	0.896494	1	0.771968	0.76557	0.831031	0.715466	0.729081	0.716707	0.732094	0.711813	0.733045	0.740989	0.734102	0.723793	0.705402	0.71227	0.71787	0.686372	0.69108	0.719951	0.73041	0.736185	0.743478
SPT16-V5-IAA7 control SPO 0h A	0.894263	0.917183	0.909749	0.838902	0.843616	0.784498	0.890971	0.885441	0.893172	0.911833	0.921981	0.913126	0.707465	0.787686	0.771968	1	0.989553	0.927814	0.816902	0.823844	0.805706	0.817252	0.793043	0.827177	0.823039	0.812336	0.793645	0.809209	0.819246	0.825863	0.534676	0.539039	0.569143	0.837784	0.845577	0.852287
SPT16-V5-IAA7 control SPO 0h B	0.881511	0.898531	0.892031	0.828996	0.833878	0.769935	0.873251	0.873019	0.879789	0.893467	0.911028	0.894791	0.691718	0.770015	0.76557	0.989553	1	0.922917	0.809983	0.816688	0.796559	0.815083	0.791471	0.823765	0.819442	0.802901	0.783339	0.801385	0.814901	0.820508	0.525978	0.533917	0.562031	0.834657	0.844136	0.840936
SPT16-V5-IAA7 control SPO 0h C	0.961913	0.932785	0.960078	0.910068	0.893208	0.880425	0.916251	0.925638	0.932519	0.939877	0.954851	0.933535	0.677319	0.758691	0.831031	0.927814	0.922917	1	0.824091	0.836504	0.819616	0.81589	0.794566	0.822004	0.828677	0.823607	0.808797	0.811262	0.820382	0.826239	0.521633	0.523703	0.554835	0.848421	0.853561	0.857105
WT control SPO 6h A	0.818835	0.81769	0.817642	0.773297	0.780357	0.742571	0.796331	0.794356	0.798074	0.81826	0.820821	0.819002	0.636984	0.699598	0.715466	0.816902	0.809983	0.824091	1	0.983858	0.990658	0.959647	0.960804	0.958151	0.964973	0.965919	0.972975	0.987887	0.984007	0.985296	0.557412	0.554603	0.592997	0.975061	0.971027	0.975433
WT control SPO 6h B	0.83183	0.831632	0.8318	0.78773	0.793854	0.755299	0.809628	0.807135	0.810468	0.830893	0.832596	0.830097	0.64939	0.711257	0.729081	0.823844	0.816688	0.836504	0.983858	1	0.989155	0.958312	0.950041	0.952645	0.972294	0.968779	0.973314	0.976273	0.971883	0.981345	0.574992	0.569139	0.606077	0.978593	0.976392	0.977042
WT control SPO 6h C	0.821972	0.820498	0.819113	0.777724	0.785827	0.750042	0.798537	0.796206	0.798179	0.820246	0.819308	0.820027	0.639178	0.699538	0.716707	0.805706	0.796559	0.819616	0.990658	0.989155	1	0.954214	0.951944	0.950693	0.963899	0.966333	0.975507	0.983479	0.976805	0.981628	0.563608	0.557211	0.595905	0.971691	0.966974	0.974459
set2 set3 SPO 6h A	0.799671	0.798129	0.800649	0.789232	0.787632	0.749506	0.80187	0.804539	0.809426	0.801689	0.809954	0.800049	0.654955	0.716129	0.732094	0.817252	0.815083	0.81589	0.959647	0.958312	0.954214	1	0.986907	0.987852	0.981899	0.976345	0.972365	0.962865	0.962327	0.970205	0.575237	0.578832	0.615512	0.955653	0.955612	0.949557
set2 set3 SPO 6h B	0.780341	0.777201	0.77982	0.768431	0.771146	0.733032	0.782524	0.784273	0.788708	0.78037	0.787692	0.780123	0.63388	0.693364	0.711813	0.793043	0.791471	0.794566	0.960804	0.950041	0.951944	0.986907	1	0.984074	0.975444	0.968721	0.972087	0.965376	0.964343	0.969309	0.556527	0.560317	0.598497	0.949416	0.949685	0.942085
set2 set3 SPO 6h C	0.805646	0.805361	0.807081	0.790318	0.790674	0.751307	0.807512	0.808664	0.814332	0.80728	0.814785	0.807065	0.659696	0.720198	0.733045	0.827177	0.823765	0.822004	0.958151	0.952645	0.950693	0.987852	0.984074	1	0.977068	0.970376	0.970896	0.964771	0.96392	0.969968	0.574757	0.577811	0.617209	0.947273	0.947791	0.952055
set2 SPO 6h A	0.816508	0.813878	0.816675	0.800784	0.80046	0.760012	0.817407	0.819383	0.82432	0.816872	0.824405	0.81606	0.66369	0.722816	0.740989	0.823039	0.819442	0.828677	0.964973	0.972294	0.963899	0.981899	0.975444	0.977068	1	0.981656	0.981759	0.960558	0.958198	0.968127	0.586603	0.588604	0.625447	0.963145	0.962101	0.956717
set2 SPO 6h B	0.807706	0.810242	0.810185	0.791074	0.78986	0.756266	0.808177	0.806388	0.810464	0.81074	0.812424	0.810021	0.655253	0.718723	0.734102	0.812336	0.802901	0.823607	0.965919	0.968779	0.966333	0.976345	0.968721	0.970376	0.981656	1	0.983703	0.96448	0.959684	0.968828	0.57961	0.576999	0.616931	0.967593	0.963529	0.966642
set2 SPO 6h C	0.806991	0.807822	0.808512	0.787436	0.790966	0.759741	0.806381	0.803431	0.807763	0.809264	0.807156	0.808984	0.65014	0.708778	0.723793	0.793645	0.783339	0.808797	0.972975	0.973314	0.975507	0.972365	0.972087	0.970896	0.981759	0.983703	1	0.974612	0.965683	0.973148	0.577537	0.57096	0.611516	0.956928	0.952462	0.963739
set3 SPO 6h A	0.804568	0.806837	0.806405	0.762518	0.769804	0.733572	0.786216	0.782174	0.786229	0.807783	0.808787	0.808408	0.632969	0.695092	0.705402	0.809209	0.801385	0.811262	0.987887	0.976273	0.983479	0.962865	0.965376	0.964771	0.960558	0.96448	0.974612	1	0.991084	0.990433	0.55531	0.549934	0.589689	0.966611	0.963834	0.97207
set3 SPO 6h B	0.805764	0.808619	0.807841	0.765399	0.771914	0.73245	0.787551	0.785853	0.789413	0.80919	0.813663	0.810279	0.635435	0.698526	0.71227	0.819246	0.814901	0.820382	0.984007	0.971883	0.976805	0.962327	0.964343	0.96392	0.958198	0.959684	0.965683	0.991084	1	0.988097	0.554493	0.551144	0.590159	0.970042	0.969586	0.968193
set3 SPO 6h C	0.8131	0.814696	0.816034	0.771791	0.776051	0.738456	0.794156	0.791058	0.79569	0.815478	0.819644	0.814808	0.64079	0.704542	0.71787	0.825863	0.820508	0.826239	0.985296	0.981345	0.981628	0.970205	0.969309	0.969968	0.968127	0.968828	0.973148	0.990433	0.988097	1	0.561805	0.557756	0.596905	0.975917	0.975473	0.976437
SPT16-AID SPO 6h A	0.528248	0.545615	0.527348	0.532361	0.548913	0.509795	0.554818	0.54741	0.542909	0.546972	0.540139	0.544526	0.844858	0.804898	0.686372	0.534676	0.525978	0.521633	0.557412	0.574992	0.563608	0.575237	0.556527	0.574757	0.586603	0.57961	0.577537	0.55531	0.554493	0.561805	1	0.969701	0.9667	0.559907	0.560906	0.581168
SPT16-AID SPO 6h B	0.522085	0.533342	0.518631	0.529598	0.542075	0.499854	0.545063	0.542512	0.539293	0.537463	0.537974	0.535383	0.847519	0.806534	0.69108	0.539039	0.533917	0.523703	0.554603	0.569139	0.557211	0.578832	0.560317	0.577811	0.588604	0.576999	0.57096	0.549934	0.551144	0.557756	0.969701	1	0.977835	0.562649	0.562715	0.572127
SPT16-AID SPO 6h C	0.554327	0.567114	0.55183	0.559448	0.571958	0.530259	0.578387	0.574518	0.571401	0.570252	0.569188	0.567894	0.867262	0.831713	0.719951	0.569143	0.562031	0.554835	0.592997	0.606077	0.595905	0.615512	0.598497	0.617209	0.625447	0.616931	0.611516	0.589689	0.590159	0.596905	0.9667	0.977835	1	0.598512	0.598397	0.61279
SPT16-V5-IAA7 control SPO 6h A	0.816359	0.814172	0.816479	0.77546	0.776621	0.73577	0.790921	0.791589	0.795899	0.815435	0.824604	0.815202	0.63621	0.705298	0.73041	0.837784	0.834657	0.848421	0.975061	0.978593	0.971691	0.955653	0.949416	0.947273	0.963145	0.967593	0.956928	0.966611	0.970042	0.975917	0.559907	0.562649	0.598512	1	0.994525	0.972955
SPT16-V5-IAA7 control SPO 6h B	0.821613	0.820889	0.82217	0.780848	0.78343	0.740761	0.797898	0.798379	0.802075	0.820747	0.830219	0.820867	0.640401	0.709996	0.736185	0.845577	0.844136	0.853561	0.971027	0.976392	0.966974	0.955612	0.949685	0.947791	0.962101	0.963529	0.952462	0.963834	0.969586	0.975473	0.560906	0.562715	0.598397	0.994525	1	0.972622
SPT16-V5-IAA7 control SPO 6h C	0.84643	0.853975	0.850903	0.794799	0.80316	0.765653	0.82979	0.82219	0.826404	0.850506	0.846889	0.849583	0.667103	0.733734	0.743478	0.852287	0.840936	0.857105	0.975433	0.977042	0.974459	0.949557	0.942085	0.952055	0.956717	0.966642	0.963739	0.97207	0.968193	0.976437	0.581168	0.572127	0.61279	0.972955	0.972622	1
