# Supplementary material for: High-resolution analysis of cell-state transitions in yeast suggests widespread transcriptional tuning by alternative starts
Source: Genome Biol. 2021 Jan 14;22:34. doi: 10.1186/s13059-020-02245-3 (PMC7807719; doi:10.1186/s13059-020-02245-3)
Supplement: Supplementary file 8 — Additional file 8: Table S2. GO analyses. [file 13059_2020_2245_MOESM8_ESM.xlsx]

## Sheet: T1_mainTSSdown
GO_biological_process	num_of_genes_in_ref_genome	num_of_genes_in_shortlist	expected_number	over/under	fold_enrichment	raw_p_val	FDR
organelle organization (GO:0006996)	1372	28	51	-	0.55	0.000161	0.856
nucleic acid metabolic process (GO:0090304)	1276	26	47.43	-	0.55	0.000296	0.789
cellular amino acid catabolic process (GO:0009063)	56	9	2.08	+	4.32	0.000462	0.819
small molecule metabolic process (GO:0044281)	710	45	26.39	+	1.71	0.000501	0.667
small molecule catabolic process (GO:0044282)	146	15	5.43	+	2.76	0.000609	0.649
carboxylic acid metabolic process (GO:0019752)	395	29	14.68	+	1.98	0.000617	0.548
cellular component biogenesis (GO:0044085)	1101	22	40.93	-	0.54	0.00072	0.548
carboxylic acid catabolic process (GO:0046395)	89	11	3.31	+	3.32	0.000836	0.556
protein-containing complex subunit organization (GO:0043933)	702	11	26.09	-	0.42	0.000852	0.504
organic acid catabolic process (GO:0016054)	90	11	3.35	+	3.29	0.000909	0.484
RNA metabolic process (GO:0016070)	943	18	35.05	-	0.51	0.00125	0.607
oxoacid metabolic process (GO:0043436)	413	29	15.35	+	1.89	0.00127	0.565
organic acid metabolic process (GO:0006082)	415	29	15.43	+	1.88	0.00133	0.546
monocarboxylic acid metabolic process (GO:0032787)	160	15	5.95	+	2.52	0.00144	0.548
alpha-amino acid catabolic process (GO:1901606)	42	7	1.56	+	4.48	0.00165	0.584
ribosome biogenesis (GO:0042254)	395	4	14.68	-	0.27	0.00192	0.638
ribonucleoprotein complex biogenesis (GO:0022613)	479	6	17.81	-	0.34	0.00202	0.633
sulfur compound metabolic process (GO:0006790)	134	13	4.98	+	2.61	0.00224	0.664
gene expression (GO:0010467)	1199	27	44.57	-	0.61	0.00267	0.748
protein O-linked glycosylation (GO:0006493)	23	5	0.85	+	5.85	0.00283	0.753
cation transport (GO:0006812)	240	19	8.92	+	2.13	0.00295	0.747
cellular component organization or biogenesis (GO:0071840)	2259	62	83.97	-	0.74	0.00302	0.73
RNA processing (GO:0006396)	573	9	21.3	-	0.42	0.00326	0.753
protein-containing complex assembly (GO:0065003)	495	7	18.4	-	0.38	0.00367	0.814
cofactor metabolic process (GO:0051186)	195	16	7.25	+	2.21	0.00396	0.843
nucleic acid phosphodiester bond hydrolysis (GO:0090305)	270	2	10.04	-	0.2	0.00429	0.878
dicarboxylic acid biosynthetic process (GO:0043650)	26	5	0.97	+	5.17	0.00448	0.852
rRNA processing (GO:0006364)	280	2	10.41	-	0.19	0.00448	0.884
cellular protein-containing complex assembly (GO:0034622)	481	7	17.88	-	0.39	0.00496	0.91
copper ion transmembrane transport (GO:0035434)	8	3	0.3	+	10.09	0.00605	1
ceramide catabolic process (GO:0046514)	2	2	0.07	+	26.9	0.00732	1
monocarboxylic acid transport (GO:0015718)	30	5	1.12	+	4.48	0.00763	1
nucleobase-containing compound metabolic process (GO:0006139)	1481	38	55.05	-	0.69	0.00869	1
transition metal ion homeostasis (GO:0055076)	91	9	3.38	+	2.66	0.00931	1
transmembrane transport (GO:0055085)	449	28	16.69	+	1.68	0.00963	1
copper ion transport (GO:0006825)	20	4	0.74	+	5.38	0.0097	1
acyl-CoA metabolic process (GO:0006637)	20	4	0.74	+	5.38	0.0097	1
thioester metabolic process (GO:0035383)	20	4	0.74	+	5.38	0.0097	1
rRNA metabolic process (GO:0016072)	298	3	11.08	-	0.27	0.00985	1
deoxyribonucleotide biosynthetic process (GO:0009263)	10	3	0.37	+	8.07	0.00995	1
deoxyribonucleotide metabolic process (GO:0009262)	10	3	0.37	+	8.07	0.00995	1
NADH oxidation (GO:0006116)	10	3	0.37	+	8.07	0.00995	1
cell wall organization or biogenesis (GO:0071554)	286	20	10.63	+	1.88	0.0103	1
mannosylation (GO:0097502)	47	6	1.75	+	3.43	0.0111	1
carbohydrate derivative metabolic process (GO:1901135)	334	22	12.42	+	1.77	0.0116	1
sulfur amino acid catabolic process (GO:0000098)	3	2	0.11	+	17.93	0.0119	1
cation transmembrane transport (GO:0098655)	195	15	7.25	+	2.07	0.0119	1
copper ion import (GO:0015677)	11	3	0.41	+	7.34	0.0123	1
cell wall organization (GO:0071555)	233	17	8.66	+	1.96	0.0132	1
external encapsulating structure organization (GO:0045229)	233	17	8.66	+	1.96	0.0132	1
carbohydrate metabolic process (GO:0005975)	233	17	8.66	+	1.96	0.0132	1
cellular component organization (GO:0016043)	2015	57	74.9	-	0.76	0.0138	1
cellular aldehyde metabolic process (GO:0006081)	36	5	1.34	+	3.74	0.0148	1
cellular transition metal ion homeostasis (GO:0046916)	82	8	3.05	+	2.62	0.0149	1
sulfur compound catabolic process (GO:0044273)	12	3	0.45	+	6.73	0.015	1
cellular amino acid metabolic process (GO:0006520)	242	17	9	+	1.89	0.0152	1
dicarboxylic acid metabolic process (GO:0043648)	51	6	1.9	+	3.16	0.0157	1
fungal-type cell wall organization (GO:0031505)	185	14	6.88	+	2.04	0.0172	1
acetate transport (GO:0006846)	4	2	0.15	+	13.45	0.0174	1
isopentenyl diphosphate biosynthetic process, mevalonate pathway (GO:0019287)	4	2	0.15	+	13.45	0.0174	1
regulation of protein serine/threonine kinase activity (GO:0071900)	68	7	2.53	+	2.77	0.0174	1
glutamate metabolic process (GO:0006536)	13	3	0.48	+	6.21	0.018	1
organonitrogen compound catabolic process (GO:1901565)	393	24	14.61	+	1.64	0.0195	1
glycosylation (GO:0070085)	87	8	3.23	+	2.47	0.0201	1
ion transmembrane transport (GO:0034220)	266	18	9.89	+	1.82	0.0202	1
oxidation-reduction process (GO:0055114)	452	27	16.8	+	1.61	0.0202	1
regulation of protein kinase activity (GO:0045859)	105	9	3.9	+	2.31	0.0207	1
NAD biosynthetic process (GO:0009435)	14	3	0.52	+	5.76	0.0213	1
NADH metabolic process (GO:0006734)	14	3	0.52	+	5.76	0.0213	1
polyol transport (GO:0015791)	14	3	0.52	+	5.76	0.0213	1
response to alcohol (GO:0097305)	14	3	0.52	+	5.76	0.0213	1
anion transmembrane transport (GO:0098656)	106	9	3.94	+	2.28	0.0218	1
macromolecule metabolic process (GO:0043170)	2435	73	90.51	-	0.81	0.0218	1
mitochondrial translation (GO:0032543)	118	0	4.39	-	< 0.01	0.0224	1
isopentenyl diphosphate biosynthetic process (GO:0009240)	5	2	0.19	+	10.76	0.0238	1
glycerol transport (GO:0015793)	5	2	0.19	+	10.76	0.0238	1
sphingolipid catabolic process (GO:0030149)	5	2	0.19	+	10.76	0.0238	1
isopentenyl diphosphate metabolic process (GO:0046490)	5	2	0.19	+	10.76	0.0238	1
membrane lipid catabolic process (GO:0046466)	5	2	0.19	+	10.76	0.0238	1
trehalose metabolism in response to stress (GO:0070413)	5	2	0.19	+	10.76	0.0238	1
ribosomal large subunit biogenesis (GO:0042273)	125	0	4.65	-	< 0.01	0.0238	1
metal ion homeostasis (GO:0055065)	119	10	4.42	+	2.26	0.0256	1
sphingolipid biosynthetic process (GO:0030148)	28	4	1.04	+	3.84	0.0263	1
membrane lipid biosynthetic process (GO:0046467)	58	6	2.16	+	2.78	0.0263	1
ion transport (GO:0006811)	384	23	14.27	+	1.61	0.0266	1
carboxylic acid transport (GO:0046942)	93	8	3.46	+	2.31	0.0279	1
cellular component assembly (GO:0022607)	750	17	27.88	-	0.61	0.029	1
purine nucleoside bisphosphate metabolic process (GO:0034032)	29	4	1.08	+	3.71	0.0291	1
ribonucleoside bisphosphate metabolic process (GO:0033875)	29	4	1.08	+	3.71	0.0291	1
nucleoside bisphosphate metabolic process (GO:0033865)	29	4	1.08	+	3.71	0.0291	1
organic acid transport (GO:0015849)	94	8	3.49	+	2.29	0.0294	1
carbohydrate transport (GO:0008643)	44	5	1.64	+	3.06	0.03	1
iron ion homeostasis (GO:0055072)	60	6	2.23	+	2.69	0.0301	1
response to osmotic stress (GO:0006970)	95	8	3.53	+	2.27	0.0309	1
antibiotic biosynthetic process (GO:0017000)	6	2	0.22	+	8.97	0.031	1
long-chain fatty acid transport (GO:0015909)	6	2	0.22	+	8.97	0.031	1
'de novo' NAD biosynthetic process (GO:0034627)	6	2	0.22	+	8.97	0.031	1
ceramide biosynthetic process (GO:0046513)	6	2	0.22	+	8.97	0.031	1
glycolytic fermentation (GO:0019660)	6	2	0.22	+	8.97	0.031	1
glycolytic fermentation to ethanol (GO:0019655)	6	2	0.22	+	8.97	0.031	1
'de novo' NAD biosynthetic process from tryptophan (GO:0034354)	6	2	0.22	+	8.97	0.031	1
pyridine-containing compound biosynthetic process (GO:0072525)	30	4	1.12	+	3.59	0.0321	1
positive regulation of protein kinase activity (GO:0045860)	45	5	1.67	+	2.99	0.0324	1
NAD metabolic process (GO:0019674)	17	3	0.63	+	4.75	0.033	1
nicotinamide nucleotide biosynthetic process (GO:0019359)	17	3	0.63	+	4.75	0.033	1
establishment or maintenance of cell polarity (GO:0007163)	112	0	4.16	-	< 0.01	0.0348	1
coenzyme metabolic process (GO:0006732)	131	10	4.87	+	2.05	0.035	1
cellular ketone metabolic process (GO:0042180)	31	4	1.15	+	3.47	0.0352	1
modification-dependent macromolecule catabolic process (GO:0043632)	244	3	9.07	-	0.33	0.0355	1
mRNA processing (GO:0006397)	212	2	7.88	-	0.25	0.0362	1
cellular response to osmotic stress (GO:0071470)	63	6	2.34	+	2.56	0.0364	1
small molecule biosynthetic process (GO:0044283)	331	20	12.3	+	1.63	0.0371	1
ncRNA processing (GO:0034470)	398	7	14.79	-	0.47	0.0371	1
pyridine nucleotide biosynthetic process (GO:0019363)	18	3	0.67	+	4.48	0.0375	1
cellular carbohydrate biosynthetic process (GO:0034637)	47	5	1.75	+	2.86	0.0375	1
cellular metal ion homeostasis (GO:0006875)	108	9	4.01	+	2.24	0.0375	1
glycoprotein biosynthetic process (GO:0009101)	81	7	3.01	+	2.32	0.0377	1
response to antibiotic (GO:0046677)	32	4	1.19	+	3.36	0.0386	1
glucose import (GO:0046323)	32	4	1.19	+	3.36	0.0386	1
transition metal ion transport (GO:0000041)	64	6	2.38	+	2.52	0.0387	1
carboxylic acid transmembrane transport (GO:1905039)	64	6	2.38	+	2.52	0.0387	1
organophosphate biosynthetic process (GO:0090407)	246	16	9.14	+	1.75	0.0387	1
positive regulation of mitotic spindle organization (GO:0110028)	7	2	0.26	+	7.69	0.039	1
allantoin catabolic process (GO:0000256)	7	2	0.26	+	7.69	0.039	1
allantoin metabolic process (GO:0000255)	7	2	0.26	+	7.69	0.039	1
positive regulation of mitotic spindle elongation (GO:1902846)	7	2	0.26	+	7.69	0.039	1
trehalose biosynthetic process (GO:0005992)	7	2	0.26	+	7.69	0.039	1
positive regulation of mitotic spindle pole body separation (GO:0010696)	7	2	0.26	+	7.69	0.039	1
dicarboxylic acid catabolic process (GO:0043649)	7	2	0.26	+	7.69	0.039	1
positive regulation of spindle assembly (GO:1905832)	7	2	0.26	+	7.69	0.039	1
positive regulation of mitotic spindle formation (spindle phase one) (GO:0110161)	7	2	0.26	+	7.69	0.039	1
organic hydroxy compound metabolic process (GO:1901615)	135	10	5.02	+	1.99	0.0396	1
organic hydroxy compound transport (GO:0015850)	48	5	1.78	+	2.8	0.0402	1
carbohydrate biosynthetic process (GO:0016051)	65	6	2.42	+	2.48	0.041	1
organic acid transmembrane transport (GO:1903825)	65	6	2.42	+	2.48	0.041	1
regulation of kinase activity (GO:0043549)	113	9	4.2	+	2.14	0.0416	1
hexose transmembrane transport (GO:0008645)	33	4	1.23	+	3.26	0.0421	1
monosaccharide transmembrane transport (GO:0015749)	33	4	1.23	+	3.26	0.0421	1
glucose transmembrane transport (GO:1904659)	33	4	1.23	+	3.26	0.0421	1
cellular carbohydrate metabolic process (GO:0044262)	137	10	5.09	+	1.96	0.0421	1
cellular copper ion homeostasis (GO:0006878)	19	3	0.71	+	4.25	0.0423	1
positive regulation of kinase activity (GO:0033674)	49	5	1.82	+	2.75	0.0431	1
heterocycle metabolic process (GO:0046483)	1583	45	58.84	-	0.76	0.0435	1
organic substance catabolic process (GO:1901575)	696	36	25.87	+	1.39	0.0441	1
chromosome organization (GO:0051276)	562	12	20.89	-	0.57	0.0445	1
proteasome-mediated ubiquitin-dependent protein catabolic process (GO:0043161)	148	1	5.5	-	0.18	0.0448	1
mitochondrial gene expression (GO:0140053)	148	1	5.5	-	0.18	0.0448	1
fungal-type cell wall organization or biogenesis (GO:0071852)	216	14	8.03	+	1.74	0.0455	1
carbohydrate transmembrane transport (GO:0034219)	34	4	1.26	+	3.16	0.0458	1
organic cyclic compound metabolic process (GO:1901360)	1637	47	60.85	-	0.77	0.0458	1
isoprenoid metabolic process (GO:0006720)	20	3	0.74	+	4.04	0.0474	1
copper ion homeostasis (GO:0055070)	20	3	0.74	+	4.04	0.0474	1
oligosaccharide biosynthetic process (GO:0009312)	8	2	0.3	+	6.73	0.0476	1
positive regulation of establishment of protein localization (GO:1904951)	8	2	0.3	+	6.73	0.0476	1
xenobiotic detoxification by transmembrane export across the plasma membrane (GO:1990961)	8	2	0.3	+	6.73	0.0476	1
glyoxylate cycle (GO:0006097)	8	2	0.3	+	6.73	0.0476	1
disaccharide biosynthetic process (GO:0046351)	8	2	0.3	+	6.73	0.0476	1
positive regulation of protein transport (GO:0051222)	8	2	0.3	+	6.73	0.0476	1
tricarboxylic acid metabolic process (GO:0072350)	8	2	0.3	+	6.73	0.0476	1
lipid biosynthetic process (GO:0008610)	179	12	6.65	+	1.8	0.048	1
DNA recombination (GO:0006310)	233	3	8.66	-	0.35	0.0486	1
RNA phosphodiester bond hydrolysis (GO:0090501)	190	2	7.06	-	0.28	0.0486	1
pyridine-containing compound metabolic process (GO:0072524)	35	4	1.3	+	3.07	0.0496	1
DNA biosynthetic process (GO:0071897)	96	0	3.57	-	< 0.01	0.0505	1
transposition (GO:0032196)	97	0	3.61	-	< 0.01	0.0507	1
cellular aromatic compound metabolic process (GO:0006725)	1570	45	58.36	-	0.77	0.0516	1
regulation of protein-containing complex assembly (GO:0043254)	100	0	3.72	-	< 0.01	0.0517	1
cellular iron ion homeostasis (GO:0006879)	52	5	1.93	+	2.59	0.0524	1
xenobiotic transport (GO:0042908)	21	3	0.78	+	3.84	0.0528	1
cellular response to drug (GO:0035690)	21	3	0.78	+	3.84	0.0528	1
nicotinamide nucleotide metabolic process (GO:0046496)	21	3	0.78	+	3.84	0.0528	1
oxidoreduction coenzyme metabolic process (GO:0006733)	36	4	1.34	+	2.99	0.0536	1
regulation of cyclin-dependent protein serine/threonine kinase activity (GO:0000079)	36	4	1.34	+	2.99	0.0536	1
drug metabolic process (GO:0017144)	197	13	7.32	+	1.78	0.055	1
cation homeostasis (GO:0055080)	159	11	5.91	+	1.86	0.0551	1
protein insertion into mitochondrial inner membrane from matrix (GO:0032979)	9	2	0.33	+	5.98	0.0568	1
protein insertion into membrane from inner side (GO:0032978)	9	2	0.33	+	5.98	0.0568	1
fatty acid transport (GO:0015908)	9	2	0.33	+	5.98	0.0568	1
glutamate biosynthetic process (GO:0006537)	9	2	0.33	+	5.98	0.0568	1
long-chain fatty acid metabolic process (GO:0001676)	9	2	0.33	+	5.98	0.0568	1
regulation of mitotic spindle pole body separation (GO:0010695)	9	2	0.33	+	5.98	0.0568	1
(1->3)-beta-D-glucan biosynthetic process (GO:0006075)	9	2	0.33	+	5.98	0.0568	1
(1->3)-beta-D-glucan metabolic process (GO:0006074)	9	2	0.33	+	5.98	0.0568	1
ethanol metabolic process (GO:0006067)	9	2	0.33	+	5.98	0.0568	1
glyoxylate metabolic process (GO:0046487)	9	2	0.33	+	5.98	0.0568	1
cellular amide catabolic process (GO:0043605)	9	2	0.33	+	5.98	0.0568	1
regulation of mitotic spindle formation (spindle phase one) (GO:0110159)	9	2	0.33	+	5.98	0.0568	1
DNA metabolic process (GO:0006259)	481	10	17.88	-	0.56	0.057	1
regulation of cyclin-dependent protein kinase activity (GO:1904029)	37	4	1.38	+	2.91	0.0578	1
cellular response to external stimulus (GO:0071496)	125	9	4.65	+	1.94	0.0578	1
cellular response to extracellular stimulus (GO:0031668)	125	9	4.65	+	1.94	0.0578	1
inorganic cation transmembrane transport (GO:0098662)	162	11	6.02	+	1.83	0.0584	1
positive regulation of organelle assembly (GO:1902117)	22	3	0.82	+	3.67	0.0585	1
pyridine nucleotide metabolic process (GO:0019362)	22	3	0.82	+	3.67	0.0585	1
positive regulation of transferase activity (GO:0051347)	55	5	2.04	+	2.45	0.0628	1
RNA phosphodiester bond hydrolysis, endonucleolytic (GO:0090502)	139	1	5.17	-	0.19	0.0643	1
organophosphate metabolic process (GO:0019637)	370	21	13.75	+	1.53	0.0656	1
modification-dependent protein catabolic process (GO:0019941)	222	3	8.25	-	0.36	0.0664	1
ceramide metabolic process (GO:0006672)	10	2	0.37	+	5.38	0.0666	1
tryptophan catabolic process (GO:0006569)	10	2	0.37	+	5.38	0.0666	1
indole-containing compound catabolic process (GO:0042436)	10	2	0.37	+	5.38	0.0666	1
primary alcohol metabolic process (GO:0034308)	10	2	0.37	+	5.38	0.0666	1
indolalkylamine catabolic process (GO:0046218)	10	2	0.37	+	5.38	0.0666	1
regulation of organelle assembly (GO:1902115)	39	4	1.45	+	2.76	0.0667	1
RNA splicing (GO:0008380)	147	1	5.46	-	0.18	0.0673	1
process utilizing autophagic mechanism (GO:0061919)	179	2	6.65	-	0.3	0.0676	1
cytoskeleton organization (GO:0007010)	229	3	8.51	-	0.35	0.0682	1
monocarboxylic acid biosynthetic process (GO:0072330)	57	5	2.12	+	2.36	0.0703	1
unsaturated fatty acid metabolic process (GO:0033559)	1	1	0.04	+	26.9	0.0704	1
asparagine biosynthetic process from oxaloacetate (GO:0019266)	1	1	0.04	+	26.9	0.0704	1
allantoin assimilation pathway (GO:0009442)	1	1	0.04	+	26.9	0.0704	1
pathogenesis (GO:0009405)	1	1	0.04	+	26.9	0.0704	1
heme oxidation (GO:0006788)	1	1	0.04	+	26.9	0.0704	1
porphyrin-containing compound catabolic process (GO:0006787)	1	1	0.04	+	26.9	0.0704	1
protein localization to cell tip (GO:1990151)	1	1	0.04	+	26.9	0.0704	1
unsaturated fatty acid biosynthetic process (GO:0006636)	1	1	0.04	+	26.9	0.0704	1
protein localization to mating projection tip (GO:1903260)	1	1	0.04	+	26.9	0.0704	1
fluconazole transport (GO:0015903)	1	1	0.04	+	26.9	0.0704	1
glutamine biosynthetic process (GO:0006542)	1	1	0.04	+	26.9	0.0704	1
aspartate biosynthetic process (GO:0006532)	1	1	0.04	+	26.9	0.0704	1
cytidine transport (GO:0015861)	1	1	0.04	+	26.9	0.0704	1
cysteine catabolic process (GO:0009093)	1	1	0.04	+	26.9	0.0704	1
positive regulation of DNA replication origin binding (GO:1902597)	1	1	0.04	+	26.9	0.0704	1
tetrapyrrole catabolic process (GO:0033015)	1	1	0.04	+	26.9	0.0704	1
positive regulation of ethanol catabolic process by positive regulation of transcription from RNA polymerase II promoter (GO:0061425)	1	1	0.04	+	26.9	0.0704	1
negative regulation of execution phase of apoptosis (GO:1900118)	1	1	0.04	+	26.9	0.0704	1
regulation of execution phase of apoptosis (GO:1900117)	1	1	0.04	+	26.9	0.0704	1
protein localization to nuclear pore (GO:0090204)	1	1	0.04	+	26.9	0.0704	1
transcriptional activation by promoter-terminator looping (GO:0090203)	1	1	0.04	+	26.9	0.0704	1
heme catabolic process (GO:0042167)	1	1	0.04	+	26.9	0.0704	1
positive regulation of ethanol catabolic process (GO:1900066)	1	1	0.04	+	26.9	0.0704	1
regulation of ethanol catabolic process (GO:1900065)	1	1	0.04	+	26.9	0.0704	1
regulation of synaptonemal complex assembly (GO:0090173)	1	1	0.04	+	26.9	0.0704	1
response to cisplatin (GO:0072718)	1	1	0.04	+	26.9	0.0704	1
L-cysteine metabolic process (GO:0046439)	1	1	0.04	+	26.9	0.0704	1
ultradian rhythm (GO:0007624)	1	1	0.04	+	26.9	0.0704	1
glutamate catabolic process to 2-oxoglutarate (GO:0019551)	1	1	0.04	+	26.9	0.0704	1
regulation of G0 to G1 transition (GO:0070316)	1	1	0.04	+	26.9	0.0704	1
L-cysteine catabolic process to pyruvate (GO:0019450)	1	1	0.04	+	26.9	0.0704	1
L-cysteine catabolic process (GO:0019448)	1	1	0.04	+	26.9	0.0704	1
pigment catabolic process (GO:0046149)	1	1	0.04	+	26.9	0.0704	1
intracellular accumulation of glycerol (GO:0006973)	1	1	0.04	+	26.9	0.0704	1
urea catabolic process (GO:0043419)	1	1	0.04	+	26.9	0.0704	1
homocysteine catabolic process (GO:0043418)	1	1	0.04	+	26.9	0.0704	1
cofactor biosynthetic process (GO:0051188)	142	10	5.28	+	1.89	0.0705	1
positive regulation of protein serine/threonine kinase activity (GO:0071902)	24	3	0.89	+	3.36	0.0707	1
cellular macromolecule metabolic process (GO:0044260)	2017	62	74.98	-	0.83	0.0714	1
nucleotide metabolic process (GO:0009117)	182	12	6.77	+	1.77	0.0723	1
response to external stimulus (GO:0009605)	144	10	5.35	+	1.87	0.0724	1
fatty acid metabolic process (GO:0006631)	58	5	2.16	+	2.32	0.0743	1
cellular cation homeostasis (GO:0030003)	147	10	5.46	+	1.83	0.0759	1
ubiquitin-dependent endocytosis (GO:0070086)	11	2	0.41	+	4.89	0.0769	1
response to ethanol (GO:0045471)	11	2	0.41	+	4.89	0.0769	1
regulation of mitotic spindle elongation (GO:0032888)	11	2	0.41	+	4.89	0.0769	1
regulation of spindle elongation (GO:0032887)	11	2	0.41	+	4.89	0.0769	1
trehalose metabolic process (GO:0005991)	11	2	0.41	+	4.89	0.0769	1
protein O-linked mannosylation (GO:0035269)	11	2	0.41	+	4.89	0.0769	1
regulation of spindle assembly (GO:0090169)	11	2	0.41	+	4.89	0.0769	1
regulation of mitotic spindle assembly (GO:1901673)	11	2	0.41	+	4.89	0.0769	1
regulation of apoptotic process (GO:0042981)	11	2	0.41	+	4.89	0.0769	1
fatty acid biosynthetic process (GO:0006633)	25	3	0.93	+	3.23	0.0771	1
glutamine family amino acid biosynthetic process (GO:0009084)	25	3	0.93	+	3.23	0.0771	1
cytokinesis (GO:0000910)	89	0	3.31	-	< 0.01	0.0777	1
nucleoside phosphate metabolic process (GO:0006753)	189	12	7.03	+	1.71	0.0787	1
transposition, RNA-mediated (GO:0032197)	91	0	3.38	-	< 0.01	0.0793	1
maturation of 5.8S rRNA from tricistronic rRNA transcript (SSU-rRNA, 5.8S rRNA, LSU-rRNA) (GO:0000466)	91	0	3.38	-	< 0.01	0.0793	1
maturation of 5.8S rRNA (GO:0000460)	92	0	3.42	-	< 0.01	0.0802	1
inorganic ion homeostasis (GO:0098771)	151	10	5.61	+	1.78	0.0815	1
organic acid biosynthetic process (GO:0016053)	192	12	7.14	+	1.68	0.0822	1
carboxylic acid biosynthetic process (GO:0046394)	192	12	7.14	+	1.68	0.0822	1
glycoprotein metabolic process (GO:0009100)	88	7	3.27	+	2.14	0.0838	1
carbohydrate derivative biosynthetic process (GO:1901137)	237	14	8.81	+	1.59	0.0839	1
response to abiotic stimulus (GO:0009628)	195	12	7.25	+	1.66	0.0862	1
cellular response to nutrient levels (GO:0031669)	116	8	4.31	+	1.86	0.0866	1
thiamine-containing compound biosynthetic process (GO:0042724)	12	2	0.45	+	4.48	0.0877	1
thiamine biosynthetic process (GO:0009228)	12	2	0.45	+	4.48	0.0877	1
benzene-containing compound metabolic process (GO:0042537)	12	2	0.45	+	4.48	0.0877	1
glutamine family amino acid catabolic process (GO:0009065)	12	2	0.45	+	4.48	0.0877	1
organic cation transport (GO:0015695)	12	2	0.45	+	4.48	0.0877	1
export across plasma membrane (GO:0140115)	12	2	0.45	+	4.48	0.0877	1
homocysteine metabolic process (GO:0050667)	12	2	0.45	+	4.48	0.0877	1
cell cycle (GO:0007049)	710	18	26.39	-	0.68	0.0898	1
cellular nitrogen compound metabolic process (GO:0034641)	1885	58	70.07	-	0.83	0.0911	1
ncRNA metabolic process (GO:0034660)	458	10	17.02	-	0.59	0.0916	1
drug catabolic process (GO:0042737)	44	4	1.64	+	2.45	0.0919	1
amino acid transmembrane transport (GO:0003333)	44	4	1.64	+	2.45	0.0919	1
ubiquitin-dependent protein catabolic process (GO:0006511)	216	3	8.03	-	0.37	0.0919	1
organelle assembly (GO:0070925)	167	2	6.21	-	0.32	0.0938	1
alcohol metabolic process (GO:0006066)	94	7	3.49	+	2	0.094	1
autophagy (GO:0006914)	170	2	6.32	-	0.32	0.0941	1
regulation of protein phosphorylation (GO:0001932)	129	9	4.8	+	1.88	0.0973	1
sphingolipid metabolic process (GO:0006665)	45	4	1.67	+	2.39	0.0974	1
antibiotic metabolic process (GO:0016999)	28	3	1.04	+	2.88	0.098	1
thiamine metabolic process (GO:0006772)	13	2	0.48	+	4.14	0.0989	1
amine catabolic process (GO:0009310)	13	2	0.48	+	4.14	0.0989	1
aromatic amino acid family catabolic process (GO:0009074)	13	2	0.48	+	4.14	0.0989	1
cellular biogenic amine catabolic process (GO:0042402)	13	2	0.48	+	4.14	0.0989	1
protein mannosylation (GO:0035268)	13	2	0.48	+	4.14	0.0989	1
acetyl-CoA metabolic process (GO:0006084)	13	2	0.48	+	4.14	0.0989	1
positive regulation of protein phosphorylation (GO:0001934)	64	5	2.38	+	2.1	0.1	1
cellular response to starvation (GO:0009267)	64	5	2.38	+	2.1	0.1	1
nucleobase-containing small molecule metabolic process (GO:0055086)	219	13	8.14	+	1.6	0.102	1
response to drug (GO:0042493)	134	9	4.98	+	1.81	0.103	1
response to extracellular stimulus (GO:0009991)	134	9	4.98	+	1.81	0.103	1
regulation of transferase activity (GO:0051338)	134	9	4.98	+	1.81	0.103	1
inorganic ion transmembrane transport (GO:0098660)	174	11	6.47	+	1.7	0.103	1
response to carbon dioxide (GO:0010037)	2	1	0.07	+	13.45	0.104	1
L-alanine catabolic process (GO:0042853)	2	1	0.07	+	13.45	0.104	1
L-alanine metabolic process (GO:0042851)	2	1	0.07	+	13.45	0.104	1
negative regulation of conjugation with cellular fusion (GO:0031138)	2	1	0.07	+	13.45	0.104	1
negative regulation of conjugation (GO:0031135)	2	1	0.07	+	13.45	0.104	1
long-chain fatty acid import into peroxisome (GO:0015910)	2	1	0.07	+	13.45	0.104	1
mannosyl-inositol phosphorylceramide biosynthetic process (GO:0051999)	2	1	0.07	+	13.45	0.104	1
proline catabolic process (GO:0006562)	2	1	0.07	+	13.45	0.104	1
aspartate metabolic process (GO:0006531)	2	1	0.07	+	13.45	0.104	1
alanine catabolic process (GO:0006524)	2	1	0.07	+	13.45	0.104	1
alanine metabolic process (GO:0006522)	2	1	0.07	+	13.45	0.104	1
malonyl-CoA biosynthetic process (GO:2001295)	2	1	0.07	+	13.45	0.104	1
malonyl-CoA metabolic process (GO:2001293)	2	1	0.07	+	13.45	0.104	1
pyrimidine nucleoside transport (GO:0015864)	2	1	0.07	+	13.45	0.104	1
gamma-aminobutyric acid transport (GO:0015812)	2	1	0.07	+	13.45	0.104	1
S-adenosyl-L-methionine transport (GO:0015805)	2	1	0.07	+	13.45	0.104	1
methionyl-tRNA aminoacylation (GO:0006431)	2	1	0.07	+	13.45	0.104	1
leucyl-tRNA aminoacylation (GO:0006429)	2	1	0.07	+	13.45	0.104	1
fatty-acyl-CoA metabolic process (GO:0035337)	2	1	0.07	+	13.45	0.104	1
long-chain fatty-acyl-CoA metabolic process (GO:0035336)	2	1	0.07	+	13.45	0.104	1
pyruvate family amino acid catabolic process (GO:0009080)	2	1	0.07	+	13.45	0.104	1
pyruvate family amino acid metabolic process (GO:0009078)	2	1	0.07	+	13.45	0.104	1
arsenite transport (GO:0015700)	2	1	0.07	+	13.45	0.104	1
protein farnesylation (GO:0018343)	2	1	0.07	+	13.45	0.104	1
regulation of viral genome replication (GO:0045069)	2	1	0.07	+	13.45	0.104	1
cellular response to carbon dioxide (GO:0071244)	2	1	0.07	+	13.45	0.104	1
S-adenosyl-L-methionine transmembrane transport (GO:1901962)	2	1	0.07	+	13.45	0.104	1
response to antineoplastic agent (GO:0097327)	2	1	0.07	+	13.45	0.104	1
ethanol biosynthetic process (GO:0006115)	2	1	0.07	+	13.45	0.104	1
regulation of symbiosis, encompassing mutualism through parasitism (GO:0043903)	2	1	0.07	+	13.45	0.104	1
oxaloacetate metabolic process (GO:0006107)	2	1	0.07	+	13.45	0.104	1
fumarate metabolic process (GO:0006106)	2	1	0.07	+	13.45	0.104	1
citrate metabolic process (GO:0006101)	2	1	0.07	+	13.45	0.104	1
positive regulation of ubiquitin-dependent endocytosis (GO:2000397)	2	1	0.07	+	13.45	0.104	1
regulation of ubiquitin-dependent endocytosis (GO:2000395)	2	1	0.07	+	13.45	0.104	1
ethanol catabolic process (GO:0006068)	2	1	0.07	+	13.45	0.104	1
negative regulation of phosphatidylinositol biosynthetic process (GO:0010512)	2	1	0.07	+	13.45	0.104	1
regulation of viral life cycle (GO:1903900)	2	1	0.07	+	13.45	0.104	1
negative regulation of actin filament bundle assembly (GO:0032232)	2	1	0.07	+	13.45	0.104	1
arsenate ion transmembrane transport (GO:1901684)	2	1	0.07	+	13.45	0.104	1
regulation of homologous chromosome segregation (GO:0060629)	2	1	0.07	+	13.45	0.104	1
rhythmic process (GO:0048511)	2	1	0.07	+	13.45	0.104	1
primary alcohol catabolic process (GO:0034310)	2	1	0.07	+	13.45	0.104	1
primary alcohol biosynthetic process (GO:0034309)	2	1	0.07	+	13.45	0.104	1
protein desumoylation (GO:0016926)	2	1	0.07	+	13.45	0.104	1
fatty acid transmembrane transport (GO:1902001)	2	1	0.07	+	13.45	0.104	1
regulation of viral process (GO:0050792)	2	1	0.07	+	13.45	0.104	1
fatty acid derivative metabolic process (GO:1901568)	2	1	0.07	+	13.45	0.104	1
glycerol-3-phosphate catabolic process (GO:0046168)	2	1	0.07	+	13.45	0.104	1
ethanol biosynthetic process involved in glucose fermentation to ethanol (GO:0043458)	2	1	0.07	+	13.45	0.104	1
proline catabolic process to glutamate (GO:0010133)	2	1	0.07	+	13.45	0.104	1
DNA transport (GO:0051027)	2	1	0.07	+	13.45	0.104	1
response to anesthetic (GO:0072347)	2	1	0.07	+	13.45	0.104	1
ion homeostasis (GO:0050801)	175	11	6.51	+	1.69	0.104	1
metal ion transport (GO:0030001)	99	7	3.68	+	1.9	0.105	1
alpha-amino acid metabolic process (GO:1901605)	179	11	6.65	+	1.65	0.109	1
thiamine-containing compound metabolic process (GO:0042723)	14	2	0.52	+	3.84	0.11	1
regulation of programmed cell death (GO:0043067)	14	2	0.52	+	3.84	0.11	1
fermentation (GO:0006113)	14	2	0.52	+	3.84	0.11	1
cellular chemical homeostasis (GO:0055082)	181	11	6.73	+	1.63	0.112	1
cellular homeostasis (GO:0019725)	226	13	8.4	+	1.55	0.112	1
nucleic acid-templated transcription (GO:0097659)	239	4	8.88	-	0.45	0.112	1
transcription, DNA-templated (GO:0006351)	239	4	8.88	-	0.45	0.112	1
positive regulation of nuclear division (GO:0051785)	30	3	1.12	+	2.69	0.113	1
tricarboxylic acid cycle (GO:0006099)	30	3	1.12	+	2.69	0.113	1
RNA biosynthetic process (GO:0032774)	243	4	9.03	-	0.44	0.113	1
protein N-linked glycosylation (GO:0006487)	48	4	1.78	+	2.24	0.115	1
import into cell (GO:0098657)	48	4	1.78	+	2.24	0.115	1
mitotic cytokinesis (GO:0000281)	72	0	2.68	-	< 0.01	0.115	1
cytoskeleton-dependent cytokinesis (GO:0061640)	73	0	2.71	-	< 0.01	0.115	1
DNA-templated transcription, elongation (GO:0006354)	72	0	2.68	-	< 0.01	0.115	1
establishment of cell polarity (GO:0030010)	74	0	2.75	-	< 0.01	0.115	1
coenzyme biosynthetic process (GO:0009108)	103	7	3.83	+	1.83	0.116	1
anatomical structure homeostasis (GO:0060249)	77	0	2.86	-	< 0.01	0.116	1
nucleosome organization (GO:0034728)	76	0	2.83	-	< 0.01	0.116	1
telomere maintenance (GO:0000723)	77	0	2.86	-	< 0.01	0.116	1
telomere organization (GO:0032200)	78	0	2.9	-	< 0.01	0.117	1
positive regulation of protein modification process (GO:0031401)	104	7	3.87	+	1.81	0.119	1
regulation of phosphorylation (GO:0042325)	143	9	5.32	+	1.69	0.119	1
mRNA metabolic process (GO:0016071)	313	6	11.63	-	0.52	0.119	1
cleavage involved in rRNA processing (GO:0000469)	80	0	2.97	-	< 0.01	0.119	1
ascospore wall assembly (GO:0030476)	49	4	1.82	+	2.2	0.121	1
spore wall assembly (GO:0042244)	49	4	1.82	+	2.2	0.121	1
ascospore wall biogenesis (GO:0070591)	49	4	1.82	+	2.2	0.121	1
spore wall biogenesis (GO:0070590)	49	4	1.82	+	2.2	0.121	1
regulation of mitotic spindle organization (GO:0060236)	15	2	0.56	+	3.59	0.122	1
regulation of cell death (GO:0010941)	15	2	0.56	+	3.59	0.122	1
regulation of spindle organization (GO:0090224)	15	2	0.56	+	3.59	0.122	1
membrane lipid metabolic process (GO:0006643)	77	6	2.86	+	2.1	0.124	1
protein glycosylation (GO:0006486)	77	6	2.86	+	2.1	0.124	1
macromolecule glycosylation (GO:0043413)	77	6	2.86	+	2.1	0.124	1
response to toxic substance (GO:0009636)	78	6	2.9	+	2.07	0.126	1
late endosome to vacuole transport (GO:0045324)	50	4	1.86	+	2.15	0.127	1
fungal-type cell wall assembly (GO:0071940)	50	4	1.86	+	2.15	0.127	1
anion transport (GO:0006820)	199	12	7.4	+	1.62	0.127	1
transcription by RNA polymerase II (GO:0006366)	156	2	5.8	-	0.34	0.129	1
proteasomal protein catabolic process (GO:0010498)	156	2	5.8	-	0.34	0.129	1
mRNA splicing, via spliceosome (GO:0000398)	115	1	4.27	-	0.23	0.131	1
RNA splicing, via transesterification reactions with bulged adenosine as nucleophile (GO:0000377)	116	1	4.31	-	0.23	0.131	1
maturation of SSU-rRNA (GO:0030490)	117	1	4.35	-	0.23	0.131	1
cell wall assembly (GO:0070726)	51	4	1.9	+	2.11	0.133	1
cellular response to nutrient (GO:0031670)	51	4	1.9	+	2.11	0.133	1
positive regulation of cellular protein localization (GO:1903829)	16	2	0.59	+	3.36	0.135	1
cofactor catabolic process (GO:0051187)	16	2	0.59	+	3.36	0.135	1
cellular ion homeostasis (GO:0006873)	159	10	5.91	+	1.69	0.135	1
gamma-aminobutyric acid catabolic process (GO:0009450)	3	1	0.11	+	8.97	0.136	1
gamma-aminobutyric acid metabolic process (GO:0009448)	3	1	0.11	+	8.97	0.136	1
negative regulation of transcription by RNA polymerase III (GO:0016480)	3	1	0.11	+	8.97	0.136	1
glycosphingolipid biosynthetic process (GO:0006688)	3	1	0.11	+	8.97	0.136	1
mannosyl-inositol phosphorylceramide metabolic process (GO:0006675)	3	1	0.11	+	8.97	0.136	1
mitotic G2 DNA damage checkpoint (GO:0007095)	3	1	0.11	+	8.97	0.136	1
regulation of vitamin metabolic process (GO:0030656)	3	1	0.11	+	8.97	0.136	1
isoprenoid biosynthetic process via mevalonate (GO:1902767)	3	1	0.11	+	8.97	0.136	1
glutamate catabolic process (GO:0006538)	3	1	0.11	+	8.97	0.136	1
wobble position ribose methylation (GO:0002130)	3	1	0.11	+	8.97	0.136	1
lipid import into cell (GO:0140354)	3	1	0.11	+	8.97	0.136	1
tRNA nucleoside ribose methylation (GO:0002128)	3	1	0.11	+	8.97	0.136	1
acetate transmembrane transport (GO:0035433)	3	1	0.11	+	8.97	0.136	1
cytosine transport (GO:0015856)	3	1	0.11	+	8.97	0.136	1
phenylalanine transport (GO:0015823)	3	1	0.11	+	8.97	0.136	1
sphingoid long-chain base transport (GO:1905329)	3	1	0.11	+	8.97	0.136	1
response to cycloheximide (GO:0046898)	3	1	0.11	+	8.97	0.136	1
regulation of DNA replication origin binding (GO:1902595)	3	1	0.11	+	8.97	0.136	1
long-chain fatty acid import into cell (GO:0044539)	3	1	0.11	+	8.97	0.136	1
positive regulation of protein import into nucleus (GO:0042307)	3	1	0.11	+	8.97	0.136	1
DNA replication, synthesis of RNA primer (GO:0006269)	3	1	0.11	+	8.97	0.136	1
response to fungicide (GO:0060992)	3	1	0.11	+	8.97	0.136	1
fatty acid elongation, polyunsaturated fatty acid (GO:0034626)	3	1	0.11	+	8.97	0.136	1
fatty acid elongation, monounsaturated fatty acid (GO:0034625)	3	1	0.11	+	8.97	0.136	1
positive regulation of protein import (GO:1904591)	3	1	0.11	+	8.97	0.136	1
detection of glucose (GO:0051594)	3	1	0.11	+	8.97	0.136	1
purine nucleobase catabolic process (GO:0006145)	3	1	0.11	+	8.97	0.136	1
regulation of thiamine biosynthetic process (GO:0070623)	3	1	0.11	+	8.97	0.136	1
quinolinate biosynthetic process (GO:0019805)	3	1	0.11	+	8.97	0.136	1
negative regulation of transcription from RNA polymerase II promoter in response to stress (GO:0097201)	3	1	0.11	+	8.97	0.136	1
nuclear retention of unspliced pre-mRNA at the site of transcription (GO:0071048)	3	1	0.11	+	8.97	0.136	1
positive regulation of thiamine biosynthetic process (GO:0090180)	3	1	0.11	+	8.97	0.136	1
nucleotide-excision repair, DNA damage recognition (GO:0000715)	3	1	0.11	+	8.97	0.136	1
spore membrane bending pathway (GO:0070583)	3	1	0.11	+	8.97	0.136	1
urea metabolic process (GO:0019627)	3	1	0.11	+	8.97	0.136	1
D-gluconate metabolic process (GO:0019521)	3	1	0.11	+	8.97	0.136	1
aldonic acid metabolic process (GO:0019520)	3	1	0.11	+	8.97	0.136	1
detection of hexose stimulus (GO:0009732)	3	1	0.11	+	8.97	0.136	1
detection of carbohydrate stimulus (GO:0009730)	3	1	0.11	+	8.97	0.136	1
detection of monosaccharide stimulus (GO:0034287)	3	1	0.11	+	8.97	0.136	1
G2 DNA damage checkpoint (GO:0031572)	3	1	0.11	+	8.97	0.136	1
tryptophan catabolic process to kynurenine (GO:0019441)	3	1	0.11	+	8.97	0.136	1
D-gluconate catabolic process (GO:0046177)	3	1	0.11	+	8.97	0.136	1
aldonic acid catabolic process (GO:0046176)	3	1	0.11	+	8.97	0.136	1
positive regulation of vitamin metabolic process (GO:0046136)	3	1	0.11	+	8.97	0.136	1
positive regulation of DNA-binding transcription factor activity (GO:0051091)	3	1	0.11	+	8.97	0.136	1
farnesyl diphosphate biosynthetic process, mevalonate pathway (GO:0010142)	3	1	0.11	+	8.97	0.136	1
anthranilate metabolic process (GO:0043420)	3	1	0.11	+	8.97	0.136	1
detection of chemical stimulus (GO:0009593)	3	1	0.11	+	8.97	0.136	1
fatty acid elongation, unsaturated fatty acid (GO:0019368)	3	1	0.11	+	8.97	0.136	1
fatty acid elongation, saturated fatty acid (GO:0019367)	3	1	0.11	+	8.97	0.136	1
inorganic anion transport (GO:0015698)	33	3	1.23	+	2.45	0.137	1
RNA splicing, via transesterification reactions (GO:0000375)	125	1	4.65	-	0.22	0.138	1
negative regulation of transcription by RNA polymerase II (GO:0000122)	162	10	6.02	+	1.66	0.139	1
cellular response to chemical stimulus (GO:0070887)	411	21	15.28	+	1.37	0.14	1
establishment of localization (GO:0051234)	1329	59	49.4	+	1.19	0.14	1
cellular response to chemical stress (GO:0062197)	166	10	6.17	+	1.62	0.144	1
cellular response to environmental stimulus (GO:0104004)	86	6	3.2	+	1.88	0.145	1
cellular response to abiotic stimulus (GO:0071214)	86	6	3.2	+	1.88	0.145	1
protein metabolic process (GO:0019538)	1391	42	51.71	-	0.81	0.145	1
glucan biosynthetic process (GO:0009250)	34	3	1.26	+	2.37	0.146	1
glycolipid biosynthetic process (GO:0009247)	34	3	1.26	+	2.37	0.146	1
indolalkylamine metabolic process (GO:0006586)	17	2	0.63	+	3.16	0.147	1
tryptophan metabolic process (GO:0006568)	17	2	0.63	+	3.16	0.147	1
indole-containing compound metabolic process (GO:0042430)	17	2	0.63	+	3.16	0.147	1
cellular response to glucose starvation (GO:0042149)	17	2	0.63	+	3.16	0.147	1
cellular response to nitrogen levels (GO:0043562)	17	2	0.63	+	3.16	0.147	1
cellular response to nitrogen starvation (GO:0006995)	17	2	0.63	+	3.16	0.147	1
DNA replication (GO:0006260)	124	8	4.61	+	1.74	0.147	1
response to nutrient levels (GO:0031667)	124	8	4.61	+	1.74	0.147	1
nucleotide biosynthetic process (GO:0009165)	126	8	4.68	+	1.71	0.151	1
secondary alcohol metabolic process (GO:1902652)	35	3	1.3	+	2.31	0.154	1
late endosome to vacuole transport via multivesicular body sorting pathway (GO:0032511)	35	3	1.3	+	2.31	0.154	1
carbon catabolite regulation of transcription from RNA polymerase II promoter (GO:0000429)	35	3	1.3	+	2.31	0.154	1
response to oxygen-containing compound (GO:1901700)	89	6	3.31	+	1.81	0.155	1
nucleoside phosphate biosynthetic process (GO:1901293)	129	8	4.8	+	1.67	0.157	1
transport (GO:0006810)	1288	57	47.88	+	1.19	0.159	1
porphyrin-containing compound metabolic process (GO:0006778)	18	2	0.67	+	2.99	0.16	1
positive regulation of mitotic sister chromatid segregation (GO:0062033)	18	2	0.67	+	2.99	0.16	1
positive regulation of small molecule metabolic process (GO:0062013)	18	2	0.67	+	2.99	0.16	1
tetrapyrrole metabolic process (GO:0033013)	18	2	0.67	+	2.99	0.16	1
septum digestion after cytokinesis (GO:0000920)	18	2	0.67	+	2.99	0.16	1
heme metabolic process (GO:0042168)	18	2	0.67	+	2.99	0.16	1
isoprenoid biosynthetic process (GO:0008299)	18	2	0.67	+	2.99	0.16	1
positive regulation of endocytosis (GO:0045807)	18	2	0.67	+	2.99	0.16	1
cellular polysaccharide biosynthetic process (GO:0033692)	36	3	1.34	+	2.24	0.163	1
organelle fission (GO:0048285)	184	3	6.84	-	0.44	0.163	1
protein modification by small protein conjugation or removal (GO:0070647)	189	3	7.03	-	0.43	0.164	1
DNA replication, Okazaki fragment processing (GO:0033567)	4	1	0.15	+	6.73	0.167	1
methylglyoxal catabolic process to D-lactate via S-lactoyl-glutathione (GO:0019243)	4	1	0.15	+	6.73	0.167	1
carnitine metabolic process (GO:0009437)	4	1	0.15	+	6.73	0.167	1
chorismate biosynthetic process (GO:0009423)	4	1	0.15	+	6.73	0.167	1
D-xylose catabolic process (GO:0042843)	4	1	0.15	+	6.73	0.167	1
maintenance of translational fidelity (GO:1990145)	4	1	0.15	+	6.73	0.167	1
long-chain fatty acid biosynthetic process (GO:0042759)	4	1	0.15	+	6.73	0.167	1
glycosphingolipid metabolic process (GO:0006687)	4	1	0.15	+	6.73	0.167	1
carbon utilization (GO:0015976)	4	1	0.15	+	6.73	0.167	1
proline transmembrane transport (GO:0035524)	4	1	0.15	+	6.73	0.167	1
response to desiccation (GO:0009269)	4	1	0.15	+	6.73	0.167	1
amino-acid betaine metabolic process (GO:0006577)	4	1	0.15	+	6.73	0.167	1
asparagine biosynthetic process (GO:0006529)	4	1	0.15	+	6.73	0.167	1
nucleoside transport (GO:0015858)	4	1	0.15	+	6.73	0.167	1
pyrimidine nucleobase transport (GO:0015855)	4	1	0.15	+	6.73	0.167	1
response to hypoxia (GO:0001666)	4	1	0.15	+	6.73	0.167	1
cellular response to desiccation (GO:0071465)	4	1	0.15	+	6.73	0.167	1
cellular response to hypoxia (GO:0071456)	4	1	0.15	+	6.73	0.167	1
myo-inositol transport (GO:0015798)	4	1	0.15	+	6.73	0.167	1
quinolinate metabolic process (GO:0046874)	4	1	0.15	+	6.73	0.167	1
mitochondrial transcription (GO:0006390)	4	1	0.15	+	6.73	0.167	1
regulation of membrane potential (GO:0042391)	4	1	0.15	+	6.73	0.167	1
positive regulation of transcription from RNA polymerase II promoter by oleic acid (GO:0061429)	4	1	0.15	+	6.73	0.167	1
positive regulation of transcription by oleic acid (GO:0061421)	4	1	0.15	+	6.73	0.167	1
positive regulation of transcription from RNA polymerase II promoter in response to ethanol (GO:0061410)	4	1	0.15	+	6.73	0.167	1
detection of stimulus (GO:0051606)	4	1	0.15	+	6.73	0.167	1
negative regulation of protein import into nucleus during spindle assembly checkpoint (GO:1901925)	4	1	0.15	+	6.73	0.167	1
nuclear mRNA surveillance of spliceosomal pre-mRNA splicing (GO:0071030)	4	1	0.15	+	6.73	0.167	1
glycerol-3-phosphate metabolic process (GO:0006072)	4	1	0.15	+	6.73	0.167	1
response to ketone (GO:1901654)	4	1	0.15	+	6.73	0.167	1
arginine transmembrane transport (GO:1903826)	4	1	0.15	+	6.73	0.167	1
spermidine transmembrane transport (GO:1903711)	4	1	0.15	+	6.73	0.167	1
chemotropism (GO:0043577)	4	1	0.15	+	6.73	0.167	1
response to spindle assembly checkpoint signaling (GO:0072485)	4	1	0.15	+	6.73	0.167	1
response to mitotic cell cycle spindle assembly checkpoint signaling (GO:0072479)	4	1	0.15	+	6.73	0.167	1
response to mitotic spindle checkpoint signaling (GO:0072476)	4	1	0.15	+	6.73	0.167	1
response to mitotic cell cycle checkpoint signaling (GO:0072414)	4	1	0.15	+	6.73	0.167	1
acetate biosynthetic process (GO:0019413)	4	1	0.15	+	6.73	0.167	1
tropism (GO:0009606)	4	1	0.15	+	6.73	0.167	1
nucleobase catabolic process (GO:0046113)	4	1	0.15	+	6.73	0.167	1
mRNA branch site recognition (GO:0000348)	4	1	0.15	+	6.73	0.167	1
response to nutrient (GO:0007584)	56	4	2.08	+	1.92	0.167	1
nucleobase-containing compound biosynthetic process (GO:0034654)	489	12	18.18	-	0.66	0.167	1
endosomal transport (GO:0016197)	93	6	3.46	+	1.74	0.17	1
glutathione metabolic process (GO:0006749)	19	2	0.71	+	2.83	0.172	1
cell wall mannoprotein biosynthetic process (GO:0000032)	19	2	0.71	+	2.83	0.172	1
cysteine metabolic process (GO:0006534)	19	2	0.71	+	2.83	0.172	1
mannoprotein biosynthetic process (GO:0006057)	19	2	0.71	+	2.83	0.172	1
mannoprotein metabolic process (GO:0006056)	19	2	0.71	+	2.83	0.172	1
cell wall glycoprotein biosynthetic process (GO:0031506)	19	2	0.71	+	2.83	0.172	1
hyperosmotic response (GO:0006972)	19	2	0.71	+	2.83	0.172	1
polysaccharide biosynthetic process (GO:0000271)	37	3	1.38	+	2.18	0.172	1
aromatic amino acid family metabolic process (GO:0009072)	37	3	1.38	+	2.18	0.172	1
chromatin organization (GO:0006325)	329	7	12.23	-	0.57	0.172	1
meiotic chromosome segregation (GO:0045132)	63	0	2.34	-	< 0.01	0.173	1
transcription elongation from RNA polymerase II promoter (GO:0006368)	64	0	2.38	-	< 0.01	0.174	1
secretion by cell (GO:0032940)	66	0	2.45	-	< 0.01	0.176	1
secretion (GO:0046903)	66	0	2.45	-	< 0.01	0.176	1
regulation of cellular component size (GO:0032535)	67	0	2.49	-	< 0.01	0.177	1
regulation of anatomical structure size (GO:0090066)	67	0	2.49	-	< 0.01	0.177	1
positive regulation of response to stimulus (GO:0048584)	67	0	2.49	-	< 0.01	0.177	1
organelle disassembly (GO:1903008)	68	0	2.53	-	< 0.01	0.178	1
chromatin assembly or disassembly (GO:0006333)	68	0	2.53	-	< 0.01	0.178	1
RNA-dependent DNA biosynthetic process (GO:0006278)	68	0	2.53	-	< 0.01	0.178	1
cellular protein metabolic process (GO:0044267)	1259	38	46.8	-	0.81	0.179	1
nuclear chromosome segregation (GO:0098813)	149	2	5.54	-	0.36	0.179	1
cellular biosynthetic process (GO:0044249)	1482	64	55.09	+	1.16	0.18	1
protein modification by small protein conjugation (GO:0032446)	150	2	5.58	-	0.36	0.18	1
nucleus organization (GO:0006997)	69	0	2.56	-	< 0.01	0.18	1
iron ion transport (GO:0006826)	38	3	1.41	+	2.12	0.181	1
glycolipid metabolic process (GO:0006664)	38	3	1.41	+	2.12	0.181	1
positive regulation of transport (GO:0051050)	38	3	1.41	+	2.12	0.181	1
liposaccharide metabolic process (GO:1903509)	38	3	1.41	+	2.12	0.181	1
response to pH (GO:0009268)	20	2	0.74	+	2.69	0.185	1
regulation of DNA repair (GO:0006282)	20	2	0.74	+	2.69	0.185	1
chromosome condensation (GO:0030261)	20	2	0.74	+	2.69	0.185	1
response to starvation (GO:0042594)	67	5	2.49	+	2.01	0.186	1
meiotic nuclear division (GO:0140013)	103	1	3.83	-	0.26	0.186	1
maturation of SSU-rRNA from tricistronic rRNA transcript (SSU-rRNA, 5.8S rRNA, LSU-rRNA) (GO:0000462)	104	1	3.87	-	0.26	0.186	1
cellular component assembly involved in morphogenesis (GO:0010927)	68	5	2.53	+	1.98	0.189	1
carbon catabolite regulation of transcription (GO:0045990)	39	3	1.45	+	2.07	0.19	1
positive regulation of phosphorylation (GO:0042327)	70	5	2.6	+	1.92	0.194	1
xenobiotic metabolic process (GO:0006805)	5	1	0.19	+	5.38	0.197	1
alditol phosphate metabolic process (GO:0052646)	5	1	0.19	+	5.38	0.197	1
regulation of nuclear-transcribed mRNA poly(A) tail shortening (GO:0060211)	5	1	0.19	+	5.38	0.197	1
glutathione catabolic process (GO:0006751)	5	1	0.19	+	5.38	0.197	1
glucosamine-containing compound catabolic process (GO:1901072)	5	1	0.19	+	5.38	0.197	1
phosphate ion transmembrane transport (GO:0035435)	5	1	0.19	+	5.38	0.197	1
positive regulation of protein sumoylation (GO:0033235)	5	1	0.19	+	5.38	0.197	1
regulation of protein sumoylation (GO:0033233)	5	1	0.19	+	5.38	0.197	1
spermidine transport (GO:0015848)	5	1	0.19	+	5.38	0.197	1
putrescine transport (GO:0015847)	5	1	0.19	+	5.38	0.197	1
peptide mating pheromone maturation involved in positive regulation of conjugation with cellular fusion (GO:0071432)	5	1	0.19	+	5.38	0.197	1
positive regulation of nucleocytoplasmic transport (GO:0046824)	5	1	0.19	+	5.38	0.197	1
fatty acid elongation (GO:0030497)	5	1	0.19	+	5.38	0.197	1
regulation of protein import into nucleus (GO:0042306)	5	1	0.19	+	5.38	0.197	1
regulation of transcription from RNA polymerase II promoter in response to salt stress (GO:0061416)	5	1	0.19	+	5.38	0.197	1
regulation of protein import (GO:1904589)	5	1	0.19	+	5.38	0.197	1
positive regulation of cytoplasmic mRNA processing body assembly (GO:0010606)	5	1	0.19	+	5.38	0.197	1
negative regulation of multi-organism process (GO:0043901)	5	1	0.19	+	5.38	0.197	1
2-oxoglutarate metabolic process (GO:0006103)	5	1	0.19	+	5.38	0.197	1
isocitrate metabolic process (GO:0006102)	5	1	0.19	+	5.38	0.197	1
gene looping (GO:0090202)	5	1	0.19	+	5.38	0.197	1
maintenance of protein location in nucleus (GO:0051457)	5	1	0.19	+	5.38	0.197	1
regulation of phosphatidylinositol biosynthetic process (GO:0010511)	5	1	0.19	+	5.38	0.197	1
chitin catabolic process (GO:0006032)	5	1	0.19	+	5.38	0.197	1
aminoglycan catabolic process (GO:0006026)	5	1	0.19	+	5.38	0.197	1
RNA polymerase I preinitiation complex assembly (GO:0001188)	5	1	0.19	+	5.38	0.197	1
chorismate metabolic process (GO:0046417)	5	1	0.19	+	5.38	0.197	1
amino sugar catabolic process (GO:0046348)	5	1	0.19	+	5.38	0.197	1
arabinose catabolic process (GO:0019568)	5	1	0.19	+	5.38	0.197	1
arabinose metabolic process (GO:0019566)	5	1	0.19	+	5.38	0.197	1
positive regulation of sulfur metabolic process (GO:0051176)	5	1	0.19	+	5.38	0.197	1
response to spindle checkpoint signaling (GO:0072417)	5	1	0.19	+	5.38	0.197	1
cellular component morphogenesis (GO:0032989)	71	5	2.64	+	1.89	0.197	1
beta-glucan biosynthetic process (GO:0051274)	21	2	0.78	+	2.56	0.199	1
beta-glucan metabolic process (GO:0051273)	21	2	0.78	+	2.56	0.199	1
chemical homeostasis (GO:0048878)	216	12	8.03	+	1.49	0.199	1
phosphate-containing compound metabolic process (GO:0006796)	691	32	25.69	+	1.25	0.201	1
regulation of protein modification process (GO:0031399)	220	12	8.18	+	1.47	0.203	1
phosphatidylinositol biosynthetic process (GO:0006661)	41	3	1.52	+	1.97	0.208	1
endosome transport via multivesicular body sorting pathway (GO:0032509)	41	3	1.52	+	1.97	0.208	1
multivesicular body sorting pathway (GO:0071985)	41	3	1.52	+	1.97	0.208	1
organonitrogen compound biosynthetic process (GO:1901566)	868	39	32.27	+	1.21	0.209	1
positive regulation of molecular function (GO:0044093)	225	12	8.36	+	1.43	0.21	1
SRP-dependent cotranslational protein targeting to membrane (GO:0006614)	22	2	0.82	+	2.45	0.212	1
cotranslational protein targeting to membrane (GO:0006613)	22	2	0.82	+	2.45	0.212	1
nuclear-transcribed mRNA catabolic process, non-stop decay (GO:0070481)	22	2	0.82	+	2.45	0.212	1
response to chemical (GO:0042221)	598	28	22.23	+	1.26	0.212	1
biosynthetic process (GO:0009058)	1544	66	57.39	+	1.15	0.213	1
ribonucleoprotein complex assembly (GO:0022618)	171	3	6.36	-	0.47	0.217	1
protein-DNA complex subunit organization (GO:0071824)	172	3	6.39	-	0.47	0.217	1
nuclear division (GO:0000280)	173	3	6.43	-	0.47	0.217	1
cellular macromolecule catabolic process (GO:0044265)	405	10	15.05	-	0.66	0.218	1
sulfur compound biosynthetic process (GO:0044272)	77	5	2.86	+	1.75	0.219	1
lipid metabolic process (GO:0006629)	312	16	11.6	+	1.38	0.219	1
ribonucleoprotein complex subunit organization (GO:0071826)	178	3	6.62	-	0.45	0.219	1
chromosome segregation (GO:0007059)	182	3	6.77	-	0.44	0.222	1
proteolysis involved in cellular protein catabolic process (GO:0051603)	248	5	9.22	-	0.54	0.223	1
regulation of TORC1 signaling (GO:1903432)	23	2	0.85	+	2.34	0.225	1
NADP metabolic process (GO:0006739)	23	2	0.85	+	2.34	0.225	1
metallo-sulfur cluster assembly (GO:0031163)	23	2	0.85	+	2.34	0.225	1
iron-sulfur cluster assembly (GO:0016226)	23	2	0.85	+	2.34	0.225	1
mismatch repair (GO:0006298)	23	2	0.85	+	2.34	0.225	1
carbon catabolite activation of transcription from RNA polymerase II promoter (GO:0000436)	23	2	0.85	+	2.34	0.225	1
regulation of vesicle targeting, to, from or within Golgi (GO:0048209)	6	1	0.22	+	4.48	0.226	1
positive regulation of DNA binding (GO:0043388)	6	1	0.22	+	4.48	0.226	1
toxin biosynthetic process (GO:0009403)	6	1	0.22	+	4.48	0.226	1
D-xylose metabolic process (GO:0042732)	6	1	0.22	+	4.48	0.226	1
farnesyl diphosphate biosynthetic process (GO:0045337)	6	1	0.22	+	4.48	0.226	1
cellular response to xenobiotic stimulus (GO:0071466)	6	1	0.22	+	4.48	0.226	1
pyridoxine biosynthetic process (GO:0008615)	6	1	0.22	+	4.48	0.226	1
sterol import (GO:0035376)	6	1	0.22	+	4.48	0.226	1
hydrogen sulfide biosynthetic process (GO:0070814)	6	1	0.22	+	4.48	0.226	1
hydrogen sulfide metabolic process (GO:0070813)	6	1	0.22	+	4.48	0.226	1
polyprenol metabolic process (GO:0016093)	6	1	0.22	+	4.48	0.226	1
positive regulation of intracellular protein transport (GO:0090316)	6	1	0.22	+	4.48	0.226	1
positive regulation of meiotic nuclear division (GO:0045836)	6	1	0.22	+	4.48	0.226	1
purine-containing compound transmembrane transport (GO:0072530)	6	1	0.22	+	4.48	0.226	1
positive regulation of cyclin-dependent protein serine/threonine kinase activity (GO:0045737)	6	1	0.22	+	4.48	0.226	1
nitrogen cycle metabolic process (GO:0071941)	6	1	0.22	+	4.48	0.226	1
positive regulation of transcription involved in G1/S transition of mitotic cell cycle (GO:0071931)	6	1	0.22	+	4.48	0.226	1
kynurenine metabolic process (GO:0070189)	6	1	0.22	+	4.48	0.226	1
dolichol metabolic process (GO:0019348)	6	1	0.22	+	4.48	0.226	1
positive regulation of transcription from RNA polymerase II promoter in response to nitrogen starvation (GO:0036278)	6	1	0.22	+	4.48	0.226	1
cellular lipid catabolic process (GO:0044242)	43	3	1.6	+	1.88	0.227	1
mitotic cell cycle phase transition (GO:0044772)	80	5	2.97	+	1.68	0.232	1
cell cycle phase transition (GO:0044770)	80	5	2.97	+	1.68	0.232	1
cellular response to DNA damage stimulus (GO:0006974)	345	8	12.82	-	0.62	0.235	1
retrograde transport, endosome to Golgi (GO:0042147)	44	3	1.64	+	1.83	0.237	1
stress-activated protein kinase signaling cascade (GO:0031098)	24	2	0.89	+	2.24	0.239	1
tRNA methylation (GO:0030488)	24	2	0.89	+	2.24	0.239	1
regulation of endocytosis (GO:0030100)	24	2	0.89	+	2.24	0.239	1
positive regulation of mitotic nuclear division (GO:0045840)	24	2	0.89	+	2.24	0.239	1
tRNA modification (GO:0006400)	82	5	3.05	+	1.64	0.242	1
double-strand break repair (GO:0006302)	135	2	5.02	-	0.4	0.243	1
gene silencing (GO:0016458)	136	2	5.06	-	0.4	0.243	1
cellular protein catabolic process (GO:0044257)	269	6	10	-	0.6	0.245	1
positive regulation of chromosome organization (GO:2001252)	45	3	1.67	+	1.79	0.246	1
heterocycle catabolic process (GO:0046700)	190	10	7.06	+	1.42	0.247	1
phosphorus metabolic process (GO:0006793)	709	32	26.36	+	1.21	0.247	1
ergosterol biosynthetic process (GO:0006696)	25	2	0.93	+	2.15	0.252	1
G2/M transition of mitotic cell cycle (GO:0000086)	25	2	0.93	+	2.15	0.252	1
cell cycle G2/M phase transition (GO:0044839)	25	2	0.93	+	2.15	0.252	1
cellular biogenic amine metabolic process (GO:0006576)	25	2	0.93	+	2.15	0.252	1
phytosteroid biosynthetic process (GO:0016129)	25	2	0.93	+	2.15	0.252	1
cellular lipid biosynthetic process (GO:0097384)	25	2	0.93	+	2.15	0.252	1
cellular alcohol biosynthetic process (GO:0044108)	25	2	0.93	+	2.15	0.252	1
cellular amine metabolic process (GO:0044106)	25	2	0.93	+	2.15	0.252	1
organelle localization (GO:0051640)	199	4	7.4	-	0.54	0.252	1
methylglyoxal metabolic process (GO:0009438)	7	1	0.26	+	3.84	0.253	1
response to water deprivation (GO:0009414)	7	1	0.26	+	3.84	0.253	1
protoporphyrinogen IX biosynthetic process (GO:0006782)	7	1	0.26	+	3.84	0.253	1
receptor recycling (GO:0001881)	7	1	0.26	+	3.84	0.253	1
very long-chain fatty acid biosynthetic process (GO:0042761)	7	1	0.26	+	3.84	0.253	1
inositol phosphoceramide metabolic process (GO:0006673)	7	1	0.26	+	3.84	0.253	1
farnesyl diphosphate metabolic process (GO:0045338)	7	1	0.26	+	3.84	0.253	1
receptor metabolic process (GO:0043112)	7	1	0.26	+	3.84	0.253	1
cellular response to water deprivation (GO:0042631)	7	1	0.26	+	3.84	0.253	1
methylglyoxal catabolic process to lactate (GO:0061727)	7	1	0.26	+	3.84	0.253	1
negative regulation of apoptotic process (GO:0043066)	7	1	0.26	+	3.84	0.253	1
proline transport (GO:0015824)	7	1	0.26	+	3.84	0.253	1
arginine transport (GO:0015809)	7	1	0.26	+	3.84	0.253	1
cellular response to oxygen levels (GO:0071453)	7	1	0.26	+	3.84	0.253	1
pentose-phosphate shunt, oxidative branch (GO:0009051)	7	1	0.26	+	3.84	0.253	1
cellular response to ethanol (GO:0071361)	7	1	0.26	+	3.84	0.253	1
protein prenylation (GO:0018342)	7	1	0.26	+	3.84	0.253	1
transcription initiation from RNA polymerase I promoter (GO:0006361)	7	1	0.26	+	3.84	0.253	1
prenylation (GO:0097354)	7	1	0.26	+	3.84	0.253	1
cellular response to alcohol (GO:0097306)	7	1	0.26	+	3.84	0.253	1
methylglyoxal catabolic process (GO:0051596)	7	1	0.26	+	3.84	0.253	1
regulation of sporulation (GO:0043937)	7	1	0.26	+	3.84	0.253	1
positive regulation of intracellular transport (GO:0032388)	7	1	0.26	+	3.84	0.253	1
protoporphyrinogen IX metabolic process (GO:0046501)	7	1	0.26	+	3.84	0.253	1
response to oxygen levels (GO:0070482)	7	1	0.26	+	3.84	0.253	1
mRNA 5'-splice site recognition (GO:0000395)	7	1	0.26	+	3.84	0.253	1
positive regulation of cyclin-dependent protein kinase activity (GO:1904031)	7	1	0.26	+	3.84	0.253	1
cellular response to decreased oxygen levels (GO:0036294)	7	1	0.26	+	3.84	0.253	1
response to decreased oxygen levels (GO:0036293)	7	1	0.26	+	3.84	0.253	1
organelle fusion (GO:0048284)	91	1	3.38	-	0.3	0.263	1
exocytosis (GO:0006887)	50	0	1.86	-	< 0.01	0.263	1
protein methylation (GO:0006479)	50	0	1.86	-	< 0.01	0.263	1
protein alkylation (GO:0008213)	50	0	1.86	-	< 0.01	0.263	1
regulation of protein polymerization (GO:0032271)	50	0	1.86	-	< 0.01	0.263	1
regulation of transcription elongation from RNA polymerase II promoter (GO:0034243)	50	0	1.86	-	< 0.01	0.263	1
DNA integration (GO:0015074)	50	0	1.86	-	< 0.01	0.263	1
protein maturation (GO:0051604)	94	1	3.49	-	0.29	0.264	1
positive regulation of protein-containing complex assembly (GO:0031334)	53	0	1.97	-	< 0.01	0.264	1
nucleoside monophosphate metabolic process (GO:0009123)	52	0	1.93	-	< 0.01	0.264	1
positive regulation of DNA-templated transcription, elongation (GO:0032786)	53	0	1.97	-	< 0.01	0.264	1
DNA-templated transcription, termination (GO:0006353)	52	0	1.93	-	< 0.01	0.264	1
positive regulation of cell communication (GO:0010647)	52	0	1.93	-	< 0.01	0.264	1
amine metabolic process (GO:0009308)	26	2	0.97	+	2.07	0.265	1
secondary alcohol biosynthetic process (GO:1902653)	26	2	0.97	+	2.07	0.265	1
disaccharide metabolic process (GO:0005984)	26	2	0.97	+	2.07	0.265	1
regulation of TOR signaling (GO:0032006)	26	2	0.97	+	2.07	0.265	1
positive regulation of catalytic activity (GO:0043085)	210	11	7.81	+	1.41	0.265	1
small GTPase mediated signal transduction (GO:0007264)	55	0	2.04	-	< 0.01	0.267	1
meiosis I cell cycle process (GO:0061982)	98	1	3.64	-	0.27	0.268	1
microtubule-based process (GO:0007017)	98	1	3.64	-	0.27	0.268	1
negative regulation of molecular function (GO:0044092)	98	1	3.64	-	0.27	0.268	1
regulation of DNA-templated transcription, elongation (GO:0032784)	56	0	2.08	-	< 0.01	0.268	1
regulation of phosphate metabolic process (GO:0019220)	213	11	7.92	+	1.39	0.269	1
regulation of phosphorus metabolic process (GO:0051174)	213	11	7.92	+	1.39	0.269	1
proteolysis (GO:0006508)	399	10	14.83	-	0.67	0.269	1
regulation of growth (GO:0040008)	57	0	2.12	-	< 0.01	0.27	1
cell aging (GO:0007569)	57	0	2.12	-	< 0.01	0.27	1
endonucleolytic cleavage of tricistronic rRNA transcript (SSU-rRNA, 5.8S rRNA, LSU-rRNA) (GO:0000479)	57	0	2.12	-	< 0.01	0.27	1
endonucleolytic cleavage involved in rRNA processing (GO:0000478)	57	0	2.12	-	< 0.01	0.27	1
aging (GO:0007568)	59	0	2.19	-	< 0.01	0.275	1
phospholipid biosynthetic process (GO:0008654)	98	6	3.64	+	1.65	0.276	1
maturation of LSU-rRNA (GO:0000470)	60	0	2.23	-	< 0.01	0.278	1
carbohydrate derivative catabolic process (GO:1901136)	27	2	1	+	1.99	0.279	1
peroxisomal membrane transport (GO:0015919)	27	2	1	+	1.99	0.279	1
regulation of response to DNA damage stimulus (GO:2001020)	27	2	1	+	1.99	0.279	1
chitin metabolic process (GO:0006030)	27	2	1	+	1.99	0.279	1
aminoglycan metabolic process (GO:0006022)	27	2	1	+	1.99	0.279	1
carbon catabolite activation of transcription (GO:0045991)	27	2	1	+	1.99	0.279	1
peroxisomal transport (GO:0043574)	27	2	1	+	1.99	0.279	1
sodium ion transport (GO:0006814)	8	1	0.3	+	3.36	0.28	1
sodium ion transmembrane transport (GO:0035725)	8	1	0.3	+	3.36	0.28	1
toxin metabolic process (GO:0009404)	8	1	0.3	+	3.36	0.28	1
acyl-CoA biosynthetic process (GO:0071616)	8	1	0.3	+	3.36	0.28	1
very long-chain fatty acid metabolic process (GO:0000038)	8	1	0.3	+	3.36	0.28	1
thiamine diphosphate biosynthetic process (GO:0009229)	8	1	0.3	+	3.36	0.28	1
regulation of establishment or maintenance of cell polarity (GO:0032878)	8	1	0.3	+	3.36	0.28	1
plasma membrane organization (GO:0007009)	8	1	0.3	+	3.36	0.28	1
regulation of nucleotide-excision repair (GO:2000819)	8	1	0.3	+	3.36	0.28	1
proline metabolic process (GO:0006560)	8	1	0.3	+	3.36	0.28	1
positive regulation of peptidyl-lysine acetylation (GO:2000758)	8	1	0.3	+	3.36	0.28	1
manganese ion transmembrane transport (GO:0071421)	8	1	0.3	+	3.36	0.28	1
pyridoxine metabolic process (GO:0008614)	8	1	0.3	+	3.36	0.28	1
thioester biosynthetic process (GO:0035384)	8	1	0.3	+	3.36	0.28	1
terpenoid biosynthetic process (GO:0016114)	8	1	0.3	+	3.36	0.28	1
cadmium ion transport (GO:0015691)	8	1	0.3	+	3.36	0.28	1
secondary metabolite biosynthetic process (GO:0044550)	8	1	0.3	+	3.36	0.28	1
thiamine diphosphate metabolic process (GO:0042357)	8	1	0.3	+	3.36	0.28	1
premeiotic DNA replication (GO:0006279)	8	1	0.3	+	3.36	0.28	1
cellular response to biotic stimulus (GO:0071216)	8	1	0.3	+	3.36	0.28	1
peptidyl-tyrosine modification (GO:0018212)	8	1	0.3	+	3.36	0.28	1
positive regulation of protein acetylation (GO:1901985)	8	1	0.3	+	3.36	0.28	1
endocytic recycling (GO:0032456)	8	1	0.3	+	3.36	0.28	1
nitrogen catabolite activation of transcription (GO:0090294)	8	1	0.3	+	3.36	0.28	1
peptidyl-tyrosine phosphorylation (GO:0018108)	8	1	0.3	+	3.36	0.28	1
positive regulation of histone acetylation (GO:0035066)	8	1	0.3	+	3.36	0.28	1
acetate metabolic process (GO:0006083)	8	1	0.3	+	3.36	0.28	1
positive regulation of meiotic cell cycle (GO:0051446)	8	1	0.3	+	3.36	0.28	1
cadmium ion transmembrane transport (GO:0070574)	8	1	0.3	+	3.36	0.28	1
glycerophospholipid catabolic process (GO:0046475)	8	1	0.3	+	3.36	0.28	1
nitrogen catabolite activation of transcription from RNA polymerase II promoter (GO:0001080)	8	1	0.3	+	3.36	0.28	1
hexose mediated signaling (GO:0009757)	8	1	0.3	+	3.36	0.28	1
carbohydrate mediated signaling (GO:0009756)	8	1	0.3	+	3.36	0.28	1
glucose mediated signaling pathway (GO:0010255)	8	1	0.3	+	3.36	0.28	1
sugar mediated signaling pathway (GO:0010182)	8	1	0.3	+	3.36	0.28	1
response to cell cycle checkpoint signaling (GO:0072396)	8	1	0.3	+	3.36	0.28	1
pentose catabolic process (GO:0019323)	8	1	0.3	+	3.36	0.28	1
amino acid transport (GO:0006865)	57	4	2.12	+	1.89	0.281	1
water-soluble vitamin metabolic process (GO:0006767)	58	4	2.16	+	1.86	0.284	1
vitamin metabolic process (GO:0006766)	58	4	2.16	+	1.86	0.284	1
lipid catabolic process (GO:0016042)	58	4	2.16	+	1.86	0.284	1
glutamine family amino acid metabolic process (GO:0009064)	59	4	2.19	+	1.82	0.288	1
posttranscriptional regulation of gene expression (GO:0010608)	162	3	6.02	-	0.5	0.288	1
cellular response to oxygen-containing compound (GO:1901701)	60	4	2.23	+	1.79	0.291	1
purine ribonucleotide metabolic process (GO:0009150)	104	6	3.87	+	1.55	0.291	1
regulation of transcription involved in G1/S transition of mitotic cell cycle (GO:0000083)	28	2	1.04	+	1.92	0.292	1
glucosamine-containing compound metabolic process (GO:1901071)	28	2	1.04	+	1.92	0.292	1
tRNA wobble uridine modification (GO:0002098)	28	2	1.04	+	1.92	0.292	1
DNA strand elongation involved in DNA replication (GO:0006271)	28	2	1.04	+	1.92	0.292	1
regulation of cell shape (GO:0008360)	28	2	1.04	+	1.92	0.292	1
heterocycle biosynthetic process (GO:0018130)	572	16	21.26	-	0.75	0.293	1
cell cycle process (GO:0022402)	574	16	21.34	-	0.75	0.294	1
organic anion transport (GO:0015711)	165	9	6.13	+	1.47	0.295	1
cellular response to heat (GO:0034605)	63	4	2.34	+	1.71	0.304	1
manganese ion transport (GO:0006828)	9	1	0.33	+	2.99	0.306	1
response to water (GO:0009415)	9	1	0.33	+	2.99	0.306	1
pyridoxal phosphate biosynthetic process (GO:0042823)	9	1	0.33	+	2.99	0.306	1
pyridoxal phosphate metabolic process (GO:0042822)	9	1	0.33	+	2.99	0.306	1
ER-associated misfolded protein catabolic process (GO:0071712)	9	1	0.33	+	2.99	0.306	1
terpenoid metabolic process (GO:0006721)	9	1	0.33	+	2.99	0.306	1
inactivation of MAPK activity (GO:0000188)	9	1	0.33	+	2.99	0.306	1
sulfate assimilation (GO:0000103)	9	1	0.33	+	2.99	0.306	1
mitotic metaphase plate congression (GO:0007080)	9	1	0.33	+	2.99	0.306	1
negative regulation of programmed cell death (GO:0043069)	9	1	0.33	+	2.99	0.306	1
intronic snoRNA processing (GO:0031070)	9	1	0.33	+	2.99	0.306	1
intronic box C/D snoRNA processing (GO:0034965)	9	1	0.33	+	2.99	0.306	1
cellular response to water stimulus (GO:0071462)	9	1	0.33	+	2.99	0.306	1
dolichol-linked oligosaccharide biosynthetic process (GO:0006488)	9	1	0.33	+	2.99	0.306	1
dsDNA loop formation (GO:0090579)	9	1	0.33	+	2.99	0.306	1
serine family amino acid catabolic process (GO:0009071)	9	1	0.33	+	2.99	0.306	1
cellular response to glucose stimulus (GO:0071333)	9	1	0.33	+	2.99	0.306	1
cellular response to hexose stimulus (GO:0071331)	9	1	0.33	+	2.99	0.306	1
cellular response to monosaccharide stimulus (GO:0071326)	9	1	0.33	+	2.99	0.306	1
protein localization to nuclear envelope (GO:0090435)	9	1	0.33	+	2.99	0.306	1
ammonium transport (GO:0015696)	9	1	0.33	+	2.99	0.306	1
response to amino acid starvation (GO:1990928)	9	1	0.33	+	2.99	0.306	1
cellular modified amino acid catabolic process (GO:0042219)	9	1	0.33	+	2.99	0.306	1
positive regulation of protein localization to nucleus (GO:1900182)	9	1	0.33	+	2.99	0.306	1
neurotransmitter catabolic process (GO:0042135)	9	1	0.33	+	2.99	0.306	1
negative regulation of phospholipid biosynthetic process (GO:0071072)	9	1	0.33	+	2.99	0.306	1
DNA strand renaturation (GO:0000733)	9	1	0.33	+	2.99	0.306	1
nitrogen utilization (GO:0019740)	9	1	0.33	+	2.99	0.306	1
regulation of ribosome biogenesis (GO:0090069)	9	1	0.33	+	2.99	0.306	1
attachment of mitotic spindle microtubules to kinetochore (GO:0051315)	9	1	0.33	+	2.99	0.306	1
metaphase plate congression (GO:0051310)	9	1	0.33	+	2.99	0.306	1
polyamine transmembrane transport (GO:1902047)	9	1	0.33	+	2.99	0.306	1
negative regulation of cell death (GO:0060548)	9	1	0.33	+	2.99	0.306	1
negative regulation of phospholipid metabolic process (GO:1903726)	9	1	0.33	+	2.99	0.306	1
ammonium transmembrane transport (GO:0072488)	9	1	0.33	+	2.99	0.306	1
cellular response to amino acid starvation (GO:0034198)	9	1	0.33	+	2.99	0.306	1
peptide pheromone maturation (GO:0007323)	9	1	0.33	+	2.99	0.306	1
oligosaccharide metabolic process (GO:0009311)	29	2	1.08	+	1.86	0.306	1
inner mitochondrial membrane organization (GO:0007007)	29	2	1.08	+	1.86	0.306	1
phytosteroid metabolic process (GO:0016128)	29	2	1.08	+	1.86	0.306	1
ergosterol metabolic process (GO:0008204)	29	2	1.08	+	1.86	0.306	1
cellular alcohol metabolic process (GO:0044107)	29	2	1.08	+	1.86	0.306	1
apoptotic process (GO:0006915)	29	2	1.08	+	1.86	0.306	1
organic substance biosynthetic process (GO:1901576)	1509	63	56.09	+	1.12	0.308	1
ascospore formation (GO:0030437)	110	6	4.09	+	1.47	0.311	1
cell development (GO:0048468)	110	6	4.09	+	1.47	0.311	1
polysaccharide metabolic process (GO:0005976)	65	4	2.42	+	1.66	0.313	1
cellular component disassembly (GO:0022411)	265	6	9.85	-	0.61	0.313	1
cellular response to endogenous stimulus (GO:0071495)	30	2	1.12	+	1.79	0.319	1
pigment metabolic process (GO:0042440)	30	2	1.12	+	1.79	0.319	1
amino sugar metabolic process (GO:0006040)	30	2	1.12	+	1.79	0.319	1
cellular component macromolecule biosynthetic process (GO:0070589)	30	2	1.12	+	1.79	0.319	1
activation of protein kinase activity (GO:0032147)	30	2	1.12	+	1.79	0.319	1
programmed cell death (GO:0012501)	30	2	1.12	+	1.79	0.319	1
regulation of protein transport (GO:0051223)	30	2	1.12	+	1.79	0.319	1
response to endogenous stimulus (GO:0009719)	30	2	1.12	+	1.79	0.319	1
cell wall macromolecule biosynthetic process (GO:0044038)	30	2	1.12	+	1.79	0.319	1
cell wall macromolecule metabolic process (GO:0044036)	30	2	1.12	+	1.79	0.319	1
cell wall biogenesis (GO:0042546)	112	6	4.16	+	1.44	0.319	1
sexual sporulation resulting in formation of a cellular spore (GO:0043935)	112	6	4.16	+	1.44	0.319	1
cellular response to oxidative stress (GO:0034599)	112	6	4.16	+	1.44	0.319	1
sexual sporulation (GO:0034293)	112	6	4.16	+	1.44	0.319	1
regulation of transcription by RNA polymerase II (GO:0006357)	486	22	18.07	+	1.22	0.32	1
cellular amide metabolic process (GO:0043603)	487	22	18.1	+	1.22	0.321	1
purine nucleotide metabolic process (GO:0006163)	113	6	4.2	+	1.43	0.323	1
intracellular signal transduction (GO:0035556)	191	4	7.1	-	0.56	0.326	1
protein localization to vacuole (GO:0072665)	119	2	4.42	-	0.45	0.328	1
protein ubiquitination (GO:0016567)	120	2	4.46	-	0.45	0.328	1
establishment of organelle localization (GO:0051656)	121	2	4.5	-	0.44	0.328	1
negative regulation of transcription from RNA polymerase II promoter by pheromones (GO:0046020)	10	1	0.37	+	2.69	0.331	1
neurotransmitter transport (GO:0006836)	10	1	0.37	+	2.69	0.331	1
nuclear-transcribed mRNA catabolic process, endonucleolytic cleavage-dependent decay (GO:0000294)	10	1	0.37	+	2.69	0.331	1
response to xenobiotic stimulus (GO:0009410)	10	1	0.37	+	2.69	0.331	1
vitamin B6 biosynthetic process (GO:0042819)	10	1	0.37	+	2.69	0.331	1
cell wall integrity MAPK cascade (GO:0000196)	10	1	0.37	+	2.69	0.331	1
mitotic DNA replication checkpoint (GO:0033314)	10	1	0.37	+	2.69	0.331	1
coenzyme A metabolic process (GO:0015936)	10	1	0.37	+	2.69	0.331	1
manganese ion homeostasis (GO:0055071)	10	1	0.37	+	2.69	0.331	1
asparagine metabolic process (GO:0006528)	10	1	0.37	+	2.69	0.331	1
nucleobase transport (GO:0015851)	10	1	0.37	+	2.69	0.331	1
regulation of peptidyl-lysine acetylation (GO:2000756)	10	1	0.37	+	2.69	0.331	1
N-glycan processing (GO:0006491)	10	1	0.37	+	2.69	0.331	1
response to organic cyclic compound (GO:0014070)	10	1	0.37	+	2.69	0.331	1
cellular response to carbohydrate stimulus (GO:0071322)	10	1	0.37	+	2.69	0.331	1
regulation of transcription by RNA polymerase III (GO:0006359)	10	1	0.37	+	2.69	0.331	1
amino acid catabolic process to alcohol via Ehrlich pathway (GO:0000947)	10	1	0.37	+	2.69	0.331	1
regulation of protein acetylation (GO:1901983)	10	1	0.37	+	2.69	0.331	1
regulation of transcription from RNA polymerase II promoter in response to osmotic stress (GO:0061392)	10	1	0.37	+	2.69	0.331	1
regulation of histone acetylation (GO:0035065)	10	1	0.37	+	2.69	0.331	1
aminoacyl-tRNA metabolism involved in translational fidelity (GO:0106074)	10	1	0.37	+	2.69	0.331	1
ketone catabolic process (GO:0042182)	10	1	0.37	+	2.69	0.331	1
negative regulation of transcription by pheromones (GO:0045996)	10	1	0.37	+	2.69	0.331	1
cellular manganese ion homeostasis (GO:0030026)	10	1	0.37	+	2.69	0.331	1
response to acidic pH (GO:0010447)	10	1	0.37	+	2.69	0.331	1
nitrogen catabolite regulation of transcription from RNA polymerase II promoter (GO:0001079)	10	1	0.37	+	2.69	0.331	1
response to glucose (GO:0009749)	10	1	0.37	+	2.69	0.331	1
response to hexose (GO:0009746)	10	1	0.37	+	2.69	0.331	1
response to monosaccharide (GO:0034284)	10	1	0.37	+	2.69	0.331	1
aldehyde biosynthetic process (GO:0046184)	10	1	0.37	+	2.69	0.331	1
negative regulation of MAP kinase activity (GO:0043407)	10	1	0.37	+	2.69	0.331	1
transsulfuration (GO:0019346)	10	1	0.37	+	2.69	0.331	1
pentose metabolic process (GO:0019321)	10	1	0.37	+	2.69	0.331	1
GPI anchor biosynthetic process (GO:0006506)	31	2	1.15	+	1.74	0.332	1
regulation of translational fidelity (GO:0006450)	31	2	1.15	+	1.74	0.332	1
DNA strand elongation (GO:0022616)	31	2	1.15	+	1.74	0.332	1
signal transduction by protein phosphorylation (GO:0023014)	31	2	1.15	+	1.74	0.332	1
establishment of protein localization to mitochondrial membrane (GO:0090151)	31	2	1.15	+	1.74	0.332	1
regulation of vacuole organization (GO:0044088)	31	2	1.15	+	1.74	0.332	1
catabolic process (GO:0009056)	858	37	31.89	+	1.16	0.332	1
chromatin organization involved in negative regulation of transcription (GO:0097549)	128	2	4.76	-	0.42	0.333	1
chromatin silencing (GO:0006342)	128	2	4.76	-	0.42	0.333	1
negative regulation of gene expression, epigenetic (GO:0045814)	128	2	4.76	-	0.42	0.333	1
chromatin organization involved in regulation of transcription (GO:0034401)	129	2	4.8	-	0.42	0.335	1
negative regulation of cell cycle (GO:0045786)	130	2	4.83	-	0.41	0.336	1
cellular lipid metabolic process (GO:0044255)	288	14	10.71	+	1.31	0.338	1
organic cyclic compound catabolic process (GO:1901361)	199	10	7.4	+	1.35	0.34	1
response to oxidative stress (GO:0006979)	128	7	4.76	+	1.47	0.341	1
cellular amino acid biosynthetic process (GO:0008652)	129	7	4.8	+	1.46	0.343	1
purine-containing compound metabolic process (GO:0072521)	129	7	4.8	+	1.46	0.343	1
regulation of microtubule-based process (GO:0032886)	32	2	1.19	+	1.68	0.346	1
positive regulation of chromosome segregation (GO:0051984)	32	2	1.19	+	1.68	0.346	1
tRNA wobble base modification (GO:0002097)	32	2	1.19	+	1.68	0.346	1
cell death (GO:0008219)	32	2	1.19	+	1.68	0.346	1
regulation of microtubule cytoskeleton organization (GO:0070507)	32	2	1.19	+	1.68	0.346	1
regulation of peptide transport (GO:0090087)	32	2	1.19	+	1.68	0.346	1
macromolecule localization (GO:0033036)	929	29	34.53	-	0.84	0.346	1
localization (GO:0051179)	1502	62	55.83	+	1.11	0.347	1
regulation of chromosome segregation (GO:0051983)	72	4	2.68	+	1.49	0.351	1
protein localization to mitochondrion (GO:0070585)	72	4	2.68	+	1.49	0.351	1
establishment of protein localization to mitochondrion (GO:0072655)	72	4	2.68	+	1.49	0.351	1
vitamin B6 metabolic process (GO:0042816)	11	1	0.41	+	2.45	0.355	1
negative regulation of transcription from RNA polymerase II promoter by glucose (GO:0061987)	11	1	0.41	+	2.45	0.355	1
negative regulation of transcription by glucose (GO:0061986)	11	1	0.41	+	2.45	0.355	1
phospholipid catabolic process (GO:0009395)	11	1	0.41	+	2.45	0.355	1
posttranslational protein targeting to membrane, translocation (GO:0031204)	11	1	0.41	+	2.45	0.355	1
regulation of sulfur metabolic process (GO:0042762)	11	1	0.41	+	2.45	0.355	1
peptide catabolic process (GO:0043171)	11	1	0.41	+	2.45	0.355	1
mitotic chromosome condensation (GO:0007076)	11	1	0.41	+	2.45	0.355	1
cellular hyperosmotic response (GO:0071474)	11	1	0.41	+	2.45	0.355	1
regulation of translational termination (GO:0006449)	11	1	0.41	+	2.45	0.355	1
eisosome assembly (GO:0070941)	11	1	0.41	+	2.45	0.355	1
negative regulation of protein dephosphorylation (GO:0035308)	11	1	0.41	+	2.45	0.355	1
negative regulation of dephosphorylation (GO:0035305)	11	1	0.41	+	2.45	0.355	1
carbon catabolite repression of transcription by glucose (GO:0045014)	11	1	0.41	+	2.45	0.355	1
lagging strand elongation (GO:0006273)	11	1	0.41	+	2.45	0.355	1
amino acid catabolic process via Ehrlich pathway (GO:0000955)	11	1	0.41	+	2.45	0.355	1
protein localization to kinetochore (GO:0034501)	11	1	0.41	+	2.45	0.355	1
nuclear retention of pre-mRNA at the site of transcription (GO:0071033)	11	1	0.41	+	2.45	0.355	1
lactate metabolic process (GO:0006089)	11	1	0.41	+	2.45	0.355	1
early endosome to Golgi transport (GO:0034498)	11	1	0.41	+	2.45	0.355	1
negative regulation of TORC1 signaling (GO:1904262)	11	1	0.41	+	2.45	0.355	1
response to carbohydrate (GO:0009743)	11	1	0.41	+	2.45	0.355	1
negative regulation of TOR signaling (GO:0032007)	11	1	0.41	+	2.45	0.355	1
carbon catabolite repression of transcription from RNA polymerase II promoter by glucose (GO:0000433)	11	1	0.41	+	2.45	0.355	1
aldehyde catabolic process (GO:0046185)	11	1	0.41	+	2.45	0.355	1
regulation of DNA-binding transcription factor activity (GO:0051090)	11	1	0.41	+	2.45	0.355	1
proton-transporting ATP synthase complex assembly (GO:0043461)	11	1	0.41	+	2.45	0.355	1
mitochondrial proton-transporting ATP synthase complex assembly (GO:0033615)	11	1	0.41	+	2.45	0.355	1
macromolecule catabolic process (GO:0009057)	435	12	16.17	-	0.74	0.355	1
regulation of cellular process (GO:0050794)	1632	54	60.67	-	0.89	0.358	1
regulation of cell morphogenesis (GO:0022604)	33	2	1.23	+	1.63	0.359	1
response to salt stress (GO:0009651)	33	2	1.23	+	1.63	0.359	1
regulation of establishment of protein localization (GO:0070201)	33	2	1.23	+	1.63	0.359	1
reproductive process in single-celled organism (GO:0022413)	139	7	5.17	+	1.35	0.368	1
regulation of cellular component organization (GO:0051128)	457	13	16.99	-	0.77	0.368	1
ribosome assembly (GO:0042255)	79	1	2.94	-	0.34	0.371	1
GPI anchor metabolic process (GO:0006505)	34	2	1.26	+	1.58	0.372	1
sterol biosynthetic process (GO:0016126)	34	2	1.26	+	1.58	0.372	1
positive regulation of autophagy (GO:0010508)	34	2	1.26	+	1.58	0.372	1
organophosphate catabolic process (GO:0046434)	34	2	1.26	+	1.58	0.372	1
protein refolding (GO:0042026)	34	2	1.26	+	1.58	0.372	1
meiosis I (GO:0007127)	82	1	3.05	-	0.33	0.372	1
negative regulation of catalytic activity (GO:0043086)	84	1	3.12	-	0.32	0.373	1
protein localization (GO:0008104)	839	26	31.19	-	0.83	0.375	1
vacuole organization (GO:0007033)	86	1	3.2	-	0.31	0.376	1
regulation of translation (GO:0006417)	147	3	5.46	-	0.55	0.377	1
regulation of gene expression, epigenetic (GO:0040029)	147	3	5.46	-	0.55	0.377	1
regulation of cell communication (GO:0010646)	148	3	5.5	-	0.55	0.377	1
negative regulation of cellular component organization (GO:0051129)	149	3	5.54	-	0.54	0.377	1
polyamine transport (GO:0015846)	12	1	0.45	+	2.24	0.378	1
aromatic amino acid transport (GO:0015801)	12	1	0.45	+	2.24	0.378	1
box C/D snoRNA processing (GO:0034963)	12	1	0.45	+	2.24	0.378	1
protein retention in Golgi apparatus (GO:0045053)	12	1	0.45	+	2.24	0.378	1
protein insertion into mitochondrial inner membrane (GO:0045039)	12	1	0.45	+	2.24	0.378	1
leading strand elongation (GO:0006272)	12	1	0.45	+	2.24	0.378	1
interspecies interaction between organisms (GO:0044419)	12	1	0.45	+	2.24	0.378	1
nitrogen catabolite regulation of transcription (GO:0090293)	12	1	0.45	+	2.24	0.378	1
regulation of nuclear-transcribed mRNA catabolic process, deadenylation-dependent decay (GO:1900151)	12	1	0.45	+	2.24	0.378	1
box C/D snoRNA metabolic process (GO:0033967)	12	1	0.45	+	2.24	0.378	1
regulation of transcription from RNA polymerase II promoter by glucose (GO:0000430)	12	1	0.45	+	2.24	0.378	1
negative regulation of MAPK cascade (GO:0043409)	12	1	0.45	+	2.24	0.378	1
regulation of cellular amide metabolic process (GO:0034248)	151	3	5.61	-	0.53	0.378	1
microtubule cytoskeleton organization (GO:0000226)	88	1	3.27	-	0.31	0.379	1
chromatin remodeling (GO:0006338)	88	1	3.27	-	0.31	0.379	1
organonitrogen compound metabolic process (GO:1901564)	1901	77	70.66	+	1.09	0.38	1
steroid biosynthetic process (GO:0006694)	35	2	1.3	+	1.54	0.385	1
positive regulation of ATPase activity (GO:0032781)	35	2	1.3	+	1.54	0.385	1
chromosome localization (GO:0050000)	35	2	1.3	+	1.54	0.385	1
positive regulation of phosphorus metabolic process (GO:0010562)	89	5	3.31	+	1.51	0.39	1
positive regulation of phosphate metabolic process (GO:0045937)	89	5	3.31	+	1.51	0.39	1
cellular nitrogen compound biosynthetic process (GO:0044271)	943	30	35.05	-	0.86	0.399	1
cellular macromolecule localization (GO:0070727)	720	22	26.76	-	0.82	0.399	1
regulation of transcription by glucose (GO:0046015)	13	1	0.48	+	2.07	0.4	1
phosphate ion transport (GO:0006817)	13	1	0.48	+	2.07	0.4	1
carbon catabolite repression (GO:0061985)	13	1	0.48	+	2.07	0.4	1
establishment of protein localization to plasma membrane (GO:0061951)	13	1	0.48	+	2.07	0.4	1
traversing start control point of mitotic cell cycle (GO:0007089)	13	1	0.48	+	2.07	0.4	1
protein catabolic process in the vacuole (GO:0007039)	13	1	0.48	+	2.07	0.4	1
regulation of autophagosome assembly (GO:2000785)	13	1	0.48	+	2.07	0.4	1
carbon catabolite repression of transcription (GO:0045013)	13	1	0.48	+	2.07	0.4	1
signal transduction involved in filamentous growth (GO:0001402)	13	1	0.48	+	2.07	0.4	1
plasmid maintenance (GO:0006276)	13	1	0.48	+	2.07	0.4	1
basic amino acid transmembrane transport (GO:1990822)	13	1	0.48	+	2.07	0.4	1
regulation of cytoplasmic mRNA processing body assembly (GO:0010603)	13	1	0.48	+	2.07	0.4	1
pentose-phosphate shunt (GO:0006098)	13	1	0.48	+	2.07	0.4	1
secondary metabolic process (GO:0019748)	13	1	0.48	+	2.07	0.4	1
establishment of chromosome localization (GO:0051303)	13	1	0.48	+	2.07	0.4	1
purine-containing compound catabolic process (GO:0072523)	13	1	0.48	+	2.07	0.4	1
positive regulation of DNA replication (GO:0045740)	13	1	0.48	+	2.07	0.4	1
replication-born double-strand break repair via sister chromatid exchange (GO:1990414)	13	1	0.48	+	2.07	0.4	1
response to biotic stimulus (GO:0009607)	13	1	0.48	+	2.07	0.4	1
cysteine biosynthetic process (GO:0019344)	13	1	0.48	+	2.07	0.4	1
cellular bud site selection (GO:0000282)	40	0	1.49	-	< 0.01	0.403	1
Ras protein signal transduction (GO:0007265)	41	0	1.52	-	< 0.01	0.403	1
positive regulation of supramolecular fiber organization (GO:1902905)	39	0	1.45	-	< 0.01	0.403	1
mitochondrial ATP synthesis coupled electron transport (GO:0042775)	39	0	1.45	-	< 0.01	0.403	1
ATP synthesis coupled electron transport (GO:0042773)	39	0	1.45	-	< 0.01	0.403	1
regulation of exit from mitosis (GO:0007096)	39	0	1.45	-	< 0.01	0.403	1
endoplasmic reticulum organization (GO:0007029)	40	0	1.49	-	< 0.01	0.403	1
ribonucleoside monophosphate biosynthetic process (GO:0009156)	39	0	1.45	-	< 0.01	0.403	1
nucleoside metabolic process (GO:0009116)	39	0	1.45	-	< 0.01	0.403	1
regulation of filamentous growth of a population of unicellular organisms (GO:1900428)	40	0	1.49	-	< 0.01	0.403	1
regulation of cell growth (GO:0001558)	39	0	1.45	-	< 0.01	0.403	1
positive regulation of intracellular signal transduction (GO:1902533)	39	0	1.45	-	< 0.01	0.403	1
cellular protein-containing complex localization (GO:0034629)	39	0	1.45	-	< 0.01	0.403	1
cellular monovalent inorganic cation homeostasis (GO:0030004)	40	0	1.49	-	< 0.01	0.403	1
negative regulation of cellular amide metabolic process (GO:0034249)	40	0	1.49	-	< 0.01	0.403	1
chromatin assembly (GO:0031497)	40	0	1.49	-	< 0.01	0.403	1
chromosome organization involved in meiotic cell cycle (GO:0070192)	41	0	1.52	-	< 0.01	0.403	1
positive regulation of cellular protein metabolic process (GO:0032270)	164	8	6.1	+	1.31	0.404	1
cellular response to stress (GO:0033554)	725	31	26.95	+	1.15	0.404	1
mitochondrion disassembly (GO:0061726)	42	0	1.56	-	< 0.01	0.404	1
monovalent inorganic cation homeostasis (GO:0055067)	42	0	1.56	-	< 0.01	0.404	1
ribonucleoside monophosphate metabolic process (GO:0009161)	42	0	1.56	-	< 0.01	0.404	1
nucleoside monophosphate biosynthetic process (GO:0009124)	42	0	1.56	-	< 0.01	0.404	1
chromatin silencing at silent mating-type cassette (GO:0030466)	42	0	1.56	-	< 0.01	0.404	1
oxidative phosphorylation (GO:0006119)	42	0	1.56	-	< 0.01	0.404	1
regulation of filamentous growth (GO:0010570)	42	0	1.56	-	< 0.01	0.404	1
ncRNA 5'-end processing (GO:0034471)	42	0	1.56	-	< 0.01	0.404	1
autophagy of mitochondrion (GO:0000422)	42	0	1.56	-	< 0.01	0.404	1
multi-organism reproductive process (GO:0044703)	165	8	6.13	+	1.3	0.406	1
sexual reproduction (GO:0019953)	165	8	6.13	+	1.3	0.406	1
positive regulation of protein metabolic process (GO:0051247)	165	8	6.13	+	1.3	0.406	1
ribosomal large subunit assembly (GO:0000027)	43	0	1.6	-	< 0.01	0.406	1
RNA 5'-end processing (GO:0000966)	43	0	1.6	-	< 0.01	0.406	1
positive regulation of signal transduction (GO:0009967)	43	0	1.6	-	< 0.01	0.406	1
protein modification process (GO:0036211)	746	23	27.73	-	0.83	0.407	1
cellular protein modification process (GO:0006464)	746	23	27.73	-	0.83	0.407	1
positive regulation of signaling (GO:0023056)	44	0	1.64	-	< 0.01	0.408	1
glycosyl compound metabolic process (GO:1901657)	44	0	1.64	-	< 0.01	0.408	1
ncRNA 3'-end processing (GO:0043628)	44	0	1.64	-	< 0.01	0.408	1
endonucleolytic cleavage in ITS1 to separate SSU-rRNA from 5.8S rRNA and LSU-rRNA from tricistronic rRNA transcript (SSU-rRNA, 5.8S rRNA, LSU-rRNA) (GO:0000447)	44	0	1.64	-	< 0.01	0.408	1
multi-organism process (GO:0051704)	166	8	6.17	+	1.3	0.409	1
spindle organization (GO:0007051)	45	0	1.67	-	< 0.01	0.41	1
respiratory electron transport chain (GO:0022904)	45	0	1.67	-	< 0.01	0.41	1
regulation of DNA-dependent DNA replication (GO:0090329)	45	0	1.67	-	< 0.01	0.41	1
signal transduction (GO:0007165)	279	7	10.37	-	0.67	0.413	1
signaling (GO:0023052)	279	7	10.37	-	0.67	0.413	1
protein phosphorylation (GO:0006468)	168	8	6.24	+	1.28	0.414	1
negative regulation of transcription, DNA-templated (GO:0045892)	276	13	10.26	+	1.27	0.415	1
positive regulation of transcription elongation from RNA polymerase II promoter (GO:0032968)	47	0	1.75	-	< 0.01	0.415	1
mitotic recombination (GO:0006312)	47	0	1.75	-	< 0.01	0.415	1
organelle localization by membrane tethering (GO:0140056)	47	0	1.75	-	< 0.01	0.415	1
membrane docking (GO:0022406)	47	0	1.75	-	< 0.01	0.415	1
biological_process (GO:0008150)	5978	224	222.22	+	1.01	0.419	1
replicative cell aging (GO:0001302)	48	0	1.78	-	< 0.01	0.419	1
Unclassified (UNCLASSIFIED)	48	0	1.78	-	< 0.01	0.419	1
proton transmembrane transport (GO:1902600)	98	5	3.64	+	1.37	0.42	1
negative regulation of RNA biosynthetic process (GO:1902679)	281	13	10.45	+	1.24	0.42	1
negative regulation of nucleic acid-templated transcription (GO:1903507)	281	13	10.45	+	1.24	0.42	1
protein transport to vacuole involved in ubiquitin-dependent protein catabolic process via the multivesicular body sorting pathway (GO:0043328)	14	1	0.52	+	1.92	0.422	1
antibiotic catabolic process (GO:0017001)	14	1	0.52	+	1.92	0.422	1
ubiquinone biosynthetic process (GO:0006744)	14	1	0.52	+	1.92	0.422	1
ubiquinone metabolic process (GO:0006743)	14	1	0.52	+	1.92	0.422	1
positive regulation of cell cycle G1/S phase transition (GO:1902808)	14	1	0.52	+	1.92	0.422	1
SRP-dependent cotranslational protein targeting to membrane, translocation (GO:0006616)	14	1	0.52	+	1.92	0.422	1
ribosomal small subunit export from nucleus (GO:0000056)	14	1	0.52	+	1.92	0.422	1
regulation of vacuole fusion, non-autophagic (GO:0032889)	14	1	0.52	+	1.92	0.422	1
mitotic G2/M transition checkpoint (GO:0044818)	14	1	0.52	+	1.92	0.422	1
negative regulation of cell cycle G2/M phase transition (GO:1902750)	14	1	0.52	+	1.92	0.422	1
mRNA cis splicing, via spliceosome (GO:0045292)	14	1	0.52	+	1.92	0.422	1
cellular glucose homeostasis (GO:0001678)	14	1	0.52	+	1.92	0.422	1
negative regulation of G2/M transition of mitotic cell cycle (GO:0010972)	14	1	0.52	+	1.92	0.422	1
oligosaccharide-lipid intermediate biosynthetic process (GO:0006490)	14	1	0.52	+	1.92	0.422	1
glycogen biosynthetic process (GO:0005978)	14	1	0.52	+	1.92	0.422	1
transfer RNA gene-mediated silencing (GO:0061587)	14	1	0.52	+	1.92	0.422	1
mRNA splice site selection (GO:0006376)	14	1	0.52	+	1.92	0.422	1
cellular response to inorganic substance (GO:0071241)	14	1	0.52	+	1.92	0.422	1
ketone biosynthetic process (GO:0042181)	14	1	0.52	+	1.92	0.422	1
intracellular lipid transport (GO:0032365)	14	1	0.52	+	1.92	0.422	1
positive regulation of G1/S transition of mitotic cell cycle (GO:1900087)	14	1	0.52	+	1.92	0.422	1
glycerol metabolic process (GO:0006071)	14	1	0.52	+	1.92	0.422	1
regulation of actin filament bundle assembly (GO:0032231)	14	1	0.52	+	1.92	0.422	1
quinone biosynthetic process (GO:1901663)	14	1	0.52	+	1.92	0.422	1
quinone metabolic process (GO:1901661)	14	1	0.52	+	1.92	0.422	1
coenzyme transport (GO:0051182)	14	1	0.52	+	1.92	0.422	1
positive regulation of binding (GO:0051099)	14	1	0.52	+	1.92	0.422	1
RNA localization (GO:0006403)	185	4	6.88	-	0.58	0.422	1
microtubule cytoskeleton organization involved in mitosis (GO:1902850)	49	0	1.82	-	< 0.01	0.422	1
translational initiation (GO:0006413)	49	0	1.82	-	< 0.01	0.422	1
maturation of LSU-rRNA from tricistronic rRNA transcript (SSU-rRNA, 5.8S rRNA, LSU-rRNA) (GO:0000463)	49	0	1.82	-	< 0.01	0.422	1
sulfur amino acid metabolic process (GO:0000096)	47	3	1.75	+	1.72	0.426	1
sterol metabolic process (GO:0016125)	47	3	1.75	+	1.72	0.426	1
transcription preinitiation complex assembly (GO:0070897)	47	3	1.75	+	1.72	0.426	1
steroid metabolic process (GO:0008202)	48	3	1.78	+	1.68	0.43	1
negative regulation of RNA metabolic process (GO:0051253)	289	13	10.74	+	1.21	0.43	1
vitamin biosynthetic process (GO:0009110)	50	3	1.86	+	1.61	0.439	1
water-soluble vitamin biosynthetic process (GO:0042364)	50	3	1.86	+	1.61	0.439	1
cellular nitrogen compound catabolic process (GO:0044270)	192	9	7.14	+	1.26	0.44	1
negative regulation of cellular protein metabolic process (GO:0032269)	109	2	4.05	-	0.49	0.44	1
negative regulation of protein metabolic process (GO:0051248)	109	2	4.05	-	0.49	0.44	1
establishment of protein localization to vacuole (GO:0072666)	110	2	4.09	-	0.49	0.441	1
sister chromatid segregation (GO:0000819)	112	2	4.16	-	0.48	0.442	1
purine nucleoside bisphosphate biosynthetic process (GO:0034033)	15	1	0.56	+	1.79	0.443	1
ribonucleoside bisphosphate biosynthetic process (GO:0034030)	15	1	0.56	+	1.79	0.443	1
cellular calcium ion homeostasis (GO:0006874)	15	1	0.56	+	1.79	0.443	1
potassium ion transmembrane transport (GO:0071805)	15	1	0.56	+	1.79	0.443	1
actin cortical patch assembly (GO:0000147)	15	1	0.56	+	1.79	0.443	1
neutral amino acid transport (GO:0015804)	15	1	0.56	+	1.79	0.443	1
homoserine metabolic process (GO:0009092)	15	1	0.56	+	1.79	0.443	1
response to arsenic-containing substance (GO:0046685)	15	1	0.56	+	1.79	0.443	1
glycerolipid catabolic process (GO:0046503)	15	1	0.56	+	1.79	0.443	1
regulation of transposition, RNA-mediated (GO:0010525)	15	1	0.56	+	1.79	0.443	1
stress-activated MAPK cascade (GO:0051403)	15	1	0.56	+	1.79	0.443	1
regulation of meiosis I (GO:0060631)	15	1	0.56	+	1.79	0.443	1
nucleoside bisphosphate biosynthetic process (GO:0033866)	15	1	0.56	+	1.79	0.443	1
negative regulation of lipid biosynthetic process (GO:0051055)	15	1	0.56	+	1.79	0.443	1
positive regulation of mitochondrial translation (GO:0070131)	15	1	0.56	+	1.79	0.443	1
actin cytoskeleton organization (GO:0030036)	114	2	4.24	-	0.47	0.444	1
cellular glucan metabolic process (GO:0006073)	52	3	1.93	+	1.55	0.448	1
glucan metabolic process (GO:0044042)	52	3	1.93	+	1.55	0.448	1
protein folding (GO:0006457)	118	2	4.39	-	0.46	0.449	1
actin filament-based process (GO:0030029)	118	2	4.39	-	0.46	0.449	1
cellular localization (GO:0051641)	933	30	34.68	-	0.87	0.451	1
membrane organization (GO:0061024)	208	5	7.73	-	0.65	0.451	1
regulation of biological process (GO:0050789)	1732	59	64.38	-	0.92	0.453	1
G1/S transition of mitotic cell cycle (GO:0000082)	53	3	1.97	+	1.52	0.454	1
cell cycle G1/S phase transition (GO:0044843)	53	3	1.97	+	1.52	0.454	1
alcohol biosynthetic process (GO:0046165)	53	3	1.97	+	1.52	0.454	1
monovalent inorganic cation transport (GO:0015672)	117	6	4.35	+	1.38	0.455	1
generation of precursor metabolites and energy (GO:0006091)	209	10	7.77	+	1.29	0.455	1
ribonucleotide metabolic process (GO:0009259)	118	6	4.39	+	1.37	0.457	1
cellular protein localization (GO:0034613)	699	22	25.98	-	0.85	0.457	1
regulation of mitotic sister chromatid segregation (GO:0033047)	54	3	2.01	+	1.49	0.459	1
establishment of mitotic sister chromatid cohesion (GO:0034087)	16	1	0.59	+	1.68	0.463	1
regulation of transcription from RNA polymerase II promoter by pheromones (GO:0046019)	16	1	0.59	+	1.68	0.463	1
carbohydrate homeostasis (GO:0033500)	16	1	0.59	+	1.68	0.463	1
catabolite repression (GO:0061984)	16	1	0.59	+	1.68	0.463	1
regulation of transcription by pheromones (GO:0009373)	16	1	0.59	+	1.68	0.463	1
calcium ion homeostasis (GO:0055074)	16	1	0.59	+	1.68	0.463	1
protein monoubiquitination (GO:0006513)	16	1	0.59	+	1.68	0.463	1
glucose homeostasis (GO:0042593)	16	1	0.59	+	1.68	0.463	1
mannose transmembrane transport (GO:0015761)	16	1	0.59	+	1.68	0.463	1
spindle pole body duplication (GO:0030474)	16	1	0.59	+	1.68	0.463	1
cellular response to antibiotic (GO:0071236)	16	1	0.59	+	1.68	0.463	1
gluconeogenesis (GO:0006094)	16	1	0.59	+	1.68	0.463	1
regulation of transposition (GO:0010528)	16	1	0.59	+	1.68	0.463	1
telomere tethering at nuclear periphery (GO:0034398)	16	1	0.59	+	1.68	0.463	1
pre-mRNA cleavage required for polyadenylation (GO:0098789)	16	1	0.59	+	1.68	0.463	1
negative regulation of lipid metabolic process (GO:0045833)	16	1	0.59	+	1.68	0.463	1
maintenance of protein localization in organelle (GO:0072595)	16	1	0.59	+	1.68	0.463	1
protein peptidyl-prolyl isomerization (GO:0000413)	16	1	0.59	+	1.68	0.463	1
regulation of DNA binding (GO:0051101)	16	1	0.59	+	1.68	0.463	1
alditol metabolic process (GO:0019400)	16	1	0.59	+	1.68	0.463	1
hexose biosynthetic process (GO:0019319)	16	1	0.59	+	1.68	0.463	1
aspartate family amino acid biosynthetic process (GO:0009067)	55	3	2.04	+	1.47	0.464	1
cellular polysaccharide metabolic process (GO:0044264)	55	3	2.04	+	1.47	0.464	1
alpha-amino acid biosynthetic process (GO:1901607)	121	6	4.5	+	1.33	0.464	1
regulation of vesicle-mediated transport (GO:0060627)	56	3	2.08	+	1.44	0.47	1
ribose phosphate metabolic process (GO:0019693)	125	6	4.65	+	1.29	0.474	1
cellular catabolic process (GO:0044248)	765	32	28.44	+	1.13	0.475	1
regulation of developmental process (GO:0050793)	57	3	2.12	+	1.42	0.476	1
peptidyl-amino acid modification (GO:0018193)	228	6	8.48	-	0.71	0.476	1
aromatic compound biosynthetic process (GO:0019438)	559	17	20.78	-	0.82	0.48	1
regulation of sister chromatid segregation (GO:0033045)	58	3	2.16	+	1.39	0.481	1
negative regulation of phosphorus metabolic process (GO:0010563)	58	3	2.16	+	1.39	0.481	1
negative regulation of phosphate metabolic process (GO:0045936)	58	3	2.16	+	1.39	0.481	1
positive regulation of mitotic cell cycle (GO:0045931)	58	3	2.16	+	1.39	0.481	1
polysaccharide catabolic process (GO:0000272)	17	1	0.63	+	1.58	0.482	1
regulation of nitrogen utilization (GO:0006808)	17	1	0.63	+	1.58	0.482	1
proton-transporting two-sector ATPase complex assembly (GO:0070071)	17	1	0.63	+	1.58	0.482	1
heme biosynthetic process (GO:0006783)	17	1	0.63	+	1.58	0.482	1
porphyrin-containing compound biosynthetic process (GO:0006779)	17	1	0.63	+	1.58	0.482	1
membrane assembly (GO:0071709)	17	1	0.63	+	1.58	0.482	1
NADPH regeneration (GO:0006740)	17	1	0.63	+	1.58	0.482	1
nucleolar large rRNA transcription by RNA polymerase I (GO:0042790)	17	1	0.63	+	1.58	0.482	1
cell adhesion (GO:0007155)	17	1	0.63	+	1.58	0.482	1
DNA replication checkpoint (GO:0000076)	17	1	0.63	+	1.58	0.482	1
positive regulation of histone modification (GO:0031058)	17	1	0.63	+	1.58	0.482	1
basic amino acid transport (GO:0015802)	17	1	0.63	+	1.58	0.482	1
regulation of mitochondrial gene expression (GO:0062125)	17	1	0.63	+	1.58	0.482	1
tetrapyrrole biosynthetic process (GO:0033014)	17	1	0.63	+	1.58	0.482	1
iron ion transmembrane transport (GO:0034755)	17	1	0.63	+	1.58	0.482	1
ATP export (GO:1904669)	17	1	0.63	+	1.58	0.482	1
drug export (GO:0046618)	17	1	0.63	+	1.58	0.482	1
biological adhesion (GO:0022610)	17	1	0.63	+	1.58	0.482	1
regulation of phospholipid biosynthetic process (GO:0071071)	17	1	0.63	+	1.58	0.482	1
nuclear-transcribed mRNA catabolic process, 3'-5' exonucleolytic nonsense-mediated decay (GO:0070478)	17	1	0.63	+	1.58	0.482	1
mRNA cleavage involved in mRNA processing (GO:0098787)	17	1	0.63	+	1.58	0.482	1
ascospore-type prospore membrane formation (GO:0032120)	17	1	0.63	+	1.58	0.482	1
carbohydrate import across plasma membrane (GO:0098704)	17	1	0.63	+	1.58	0.482	1
mating type switching (GO:0007533)	17	1	0.63	+	1.58	0.482	1
membrane biogenesis (GO:0044091)	17	1	0.63	+	1.58	0.482	1
regulation of mitochondrial translation (GO:0070129)	17	1	0.63	+	1.58	0.482	1
tRNA processing (GO:0008033)	129	6	4.8	+	1.25	0.486	1
cellular modified amino acid metabolic process (GO:0006575)	59	3	2.19	+	1.37	0.487	1
metabolic process (GO:0008152)	3511	125	130.51	-	0.96	0.49	1
negative regulation of organelle organization (GO:0010639)	139	3	5.17	-	0.58	0.491	1
regulation of signal transduction (GO:0009966)	140	3	5.2	-	0.58	0.492	1
regulation of signaling (GO:0023051)	141	3	5.24	-	0.57	0.492	1
macromolecule methylation (GO:0043414)	141	3	5.24	-	0.57	0.492	1
ribosomal small subunit biogenesis (GO:0042274)	144	3	5.35	-	0.56	0.495	1
phospholipid metabolic process (GO:0006644)	142	7	5.28	+	1.33	0.498	1
organic cyclic compound biosynthetic process (GO:1901362)	616	19	22.9	-	0.83	0.498	1
positive regulation of cellular catabolic process (GO:0031331)	61	3	2.27	+	1.32	0.5	1
establishment of sister chromatid cohesion (GO:0034085)	18	1	0.67	+	1.49	0.501	1
protein localization to Golgi apparatus (GO:0034067)	18	1	0.67	+	1.49	0.501	1
potassium ion transport (GO:0006813)	18	1	0.67	+	1.49	0.501	1
regulation of cell cycle G1/S phase transition (GO:1902806)	18	1	0.67	+	1.49	0.501	1
rRNA export from nucleus (GO:0006407)	18	1	0.67	+	1.49	0.501	1
fructose transmembrane transport (GO:0015755)	18	1	0.67	+	1.49	0.501	1
peptidyl-proline modification (GO:0018208)	18	1	0.67	+	1.49	0.501	1
neurotransmitter metabolic process (GO:0042133)	18	1	0.67	+	1.49	0.501	1
nuclear-transcribed mRNA catabolic process, exonucleolytic, 3'-5' (GO:0034427)	18	1	0.67	+	1.49	0.501	1
monosaccharide biosynthetic process (GO:0046364)	18	1	0.67	+	1.49	0.501	1
telomere localization (GO:0034397)	18	1	0.67	+	1.49	0.501	1
regulation of G1/S transition of mitotic cell cycle (GO:2000045)	18	1	0.67	+	1.49	0.501	1
alcohol catabolic process (GO:0046164)	18	1	0.67	+	1.49	0.501	1
negative regulation of small GTPase mediated signal transduction (GO:0051058)	18	1	0.67	+	1.49	0.501	1
rRNA transport (GO:0051029)	18	1	0.67	+	1.49	0.501	1
developmental process involved in reproduction (GO:0003006)	145	7	5.39	+	1.3	0.502	1
macromolecule modification (GO:0043412)	888	29	33.01	-	0.88	0.502	1
energy derivation by oxidation of organic compounds (GO:0015980)	146	7	5.43	+	1.29	0.504	1
positive regulation of catabolic process (GO:0009896)	62	3	2.3	+	1.3	0.506	1
regulation of DNA-templated transcription in response to stress (GO:0043620)	62	3	2.3	+	1.3	0.506	1
regulation of transcription from RNA polymerase II promoter in response to stress (GO:0043618)	62	3	2.3	+	1.3	0.506	1
organic substance transport (GO:0071702)	918	38	34.12	+	1.11	0.508	1
regulation of transcription, DNA-templated (GO:0006355)	646	27	24.01	+	1.12	0.51	1
phosphatidylinositol metabolic process (GO:0046488)	63	3	2.34	+	1.28	0.512	1
regulation of RNA biosynthetic process (GO:2001141)	650	27	24.16	+	1.12	0.512	1
regulation of nucleic acid-templated transcription (GO:1903506)	650	27	24.16	+	1.12	0.512	1
posttranslational protein targeting to endoplasmic reticulum membrane (GO:0006620)	19	1	0.71	+	1.42	0.519	1
mitotic DNA damage checkpoint (GO:0044773)	19	1	0.71	+	1.42	0.519	1
cellular response to salt stress (GO:0071472)	19	1	0.71	+	1.42	0.519	1
protein localization to chromosome, centromeric region (GO:0071459)	19	1	0.71	+	1.42	0.519	1
regulation of protein localization to nucleus (GO:1900180)	19	1	0.71	+	1.42	0.519	1
cell wall chitin metabolic process (GO:0006037)	19	1	0.71	+	1.42	0.519	1
inorganic anion transmembrane transport (GO:0098661)	19	1	0.71	+	1.42	0.519	1
chaperone cofactor-dependent protein refolding (GO:0051085)	19	1	0.71	+	1.42	0.519	1
'de novo' posttranslational protein folding (GO:0051084)	19	1	0.71	+	1.42	0.519	1
protein targeting to mitochondrion (GO:0006626)	64	3	2.38	+	1.26	0.519	1
protein catabolic process (GO:0030163)	282	8	10.48	-	0.76	0.52	1
DNA geometric change (GO:0032392)	69	1	2.56	-	0.39	0.52	1
amide transport (GO:0042886)	693	22	25.76	-	0.85	0.521	1
DNA repair (GO:0006281)	294	8	10.93	-	0.73	0.523	1
rRNA modification (GO:0000154)	74	1	2.75	-	0.36	0.525	1
RNA 3'-end processing (GO:0031123)	74	1	2.75	-	0.36	0.525	1
regulation of actin filament-based process (GO:0032970)	75	1	2.79	-	0.36	0.526	1
regulation of actin cytoskeleton organization (GO:0032956)	75	1	2.79	-	0.36	0.526	1
methylation (GO:0032259)	161	4	5.98	-	0.67	0.528	1
establishment of RNA localization (GO:0051236)	161	4	5.98	-	0.67	0.528	1
RNA transport (GO:0050658)	161	4	5.98	-	0.67	0.528	1
nucleobase-containing compound catabolic process (GO:0034655)	164	4	6.1	-	0.66	0.528	1
organophosphate ester transport (GO:0015748)	78	1	2.9	-	0.34	0.532	1
nuclear-transcribed mRNA catabolic process, exonucleolytic (GO:0000291)	20	1	0.74	+	1.35	0.536	1
budding cell apical bud growth (GO:0007118)	20	1	0.74	+	1.35	0.536	1
regulation of cell cycle G2/M phase transition (GO:1902749)	20	1	0.74	+	1.35	0.536	1
regulation of neurotransmitter levels (GO:0001505)	20	1	0.74	+	1.35	0.536	1
monosaccharide catabolic process (GO:0046365)	20	1	0.74	+	1.35	0.536	1
regulation of G2/M transition of mitotic cell cycle (GO:0010389)	20	1	0.74	+	1.35	0.536	1
positive regulation of transcription from RNA polymerase II promoter involved in cellular response to chemical stimulus (GO:1901522)	20	1	0.74	+	1.35	0.536	1
negative regulation of protein serine/threonine kinase activity (GO:0071901)	20	1	0.74	+	1.35	0.536	1
organic hydroxy compound biosynthetic process (GO:1901617)	77	4	2.86	+	1.4	0.537	1
mitotic cell cycle process (GO:1903047)	314	9	11.67	-	0.77	0.538	1
response to heat (GO:0009408)	78	4	2.9	+	1.38	0.54	1
positive regulation of cell cycle process (GO:0090068)	78	4	2.9	+	1.38	0.54	1
response to stress (GO:0006950)	774	32	28.77	+	1.11	0.542	1
carbohydrate catabolic process (GO:0016052)	82	4	3.05	+	1.31	0.551	1
ATP biosynthetic process (GO:0006754)	21	1	0.78	+	1.28	0.553	1
MAPK cascade (GO:0000165)	21	1	0.78	+	1.28	0.553	1
ATP synthesis coupled proton transport (GO:0015986)	21	1	0.78	+	1.28	0.553	1
energy coupled proton transport, down electrochemical gradient (GO:0015985)	21	1	0.78	+	1.28	0.553	1
endosome organization (GO:0007032)	21	1	0.78	+	1.28	0.553	1
peptidyl-tyrosine dephosphorylation (GO:0035335)	21	1	0.78	+	1.28	0.553	1
mRNA cleavage (GO:0006379)	21	1	0.78	+	1.28	0.553	1
mRNA polyadenylation (GO:0006378)	21	1	0.78	+	1.28	0.553	1
organic hydroxy compound catabolic process (GO:1901616)	21	1	0.78	+	1.28	0.553	1
glucose 6-phosphate metabolic process (GO:0051156)	21	1	0.78	+	1.28	0.553	1
regulation of MAP kinase activity (GO:0043405)	21	1	0.78	+	1.28	0.553	1
response to temperature stimulus (GO:0009266)	83	4	3.09	+	1.3	0.555	1
tRNA metabolic process (GO:0006399)	184	8	6.84	+	1.17	0.558	1
regulation of response to stimulus (GO:0048583)	193	5	7.17	-	0.7	0.559	1
Golgi vesicle transport (GO:0048193)	197	5	7.32	-	0.68	0.561	1
fungal-type cell wall biogenesis (GO:0009272)	85	4	3.16	+	1.27	0.562	1
response to organonitrogen compound (GO:0010243)	85	4	3.16	+	1.27	0.562	1
aerobic respiration (GO:0009060)	86	4	3.2	+	1.25	0.565	1
translation (GO:0006412)	365	11	13.57	-	0.81	0.568	1
peptide biosynthetic process (GO:0043043)	369	11	13.72	-	0.8	0.568	1
positive regulation of cell cycle (GO:0045787)	87	4	3.23	+	1.24	0.569	1
positive regulation of protein modification by small protein conjugation or removal (GO:1903322)	22	1	0.82	+	1.22	0.569	1
cellular response to organonitrogen compound (GO:0071417)	22	1	0.82	+	1.22	0.569	1
positive regulation of chromatin organization (GO:1905269)	22	1	0.82	+	1.22	0.569	1
positive regulation of transcription from RNA polymerase II promoter in response to heat stress (GO:0061408)	22	1	0.82	+	1.22	0.569	1
purine nucleobase metabolic process (GO:0006144)	22	1	0.82	+	1.22	0.569	1
response to nitrogen compound (GO:1901698)	88	4	3.27	+	1.22	0.573	1
regulation of catalytic activity (GO:0050790)	383	16	14.24	+	1.12	0.579	1
peptide metabolic process (GO:0006518)	402	12	14.94	-	0.8	0.583	1
Golgi to endosome transport (GO:0006895)	23	1	0.85	+	1.17	0.584	1
ascospore-type prospore assembly (GO:0031321)	23	1	0.85	+	1.17	0.584	1
protein import into peroxisome matrix (GO:0016558)	23	1	0.85	+	1.17	0.584	1
mitotic spindle assembly checkpoint (GO:0007094)	23	1	0.85	+	1.17	0.584	1
negative regulation of mitotic sister chromatid separation (GO:2000816)	23	1	0.85	+	1.17	0.584	1
regulation of nucleocytoplasmic transport (GO:0046822)	23	1	0.85	+	1.17	0.584	1
response to misfolded protein (GO:0051788)	23	1	0.85	+	1.17	0.584	1
cellular response to acid chemical (GO:0071229)	23	1	0.85	+	1.17	0.584	1
cellular response to misfolded protein (GO:0071218)	23	1	0.85	+	1.17	0.584	1
spindle assembly checkpoint (GO:0071173)	23	1	0.85	+	1.17	0.584	1
protein import into mitochondrial matrix (GO:0030150)	23	1	0.85	+	1.17	0.584	1
positive regulation of transcription by RNA polymerase I (GO:0045943)	23	1	0.85	+	1.17	0.584	1
negative regulation of metaphase/anaphase transition of cell cycle (GO:1902100)	23	1	0.85	+	1.17	0.584	1
cellular response to nitrogen compound (GO:1901699)	23	1	0.85	+	1.17	0.584	1
negative regulation of mitotic metaphase/anaphase transition (GO:0045841)	23	1	0.85	+	1.17	0.584	1
protein insertion into mitochondrial membrane (GO:0051204)	23	1	0.85	+	1.17	0.584	1
negative regulation of chromosome separation (GO:1905819)	23	1	0.85	+	1.17	0.584	1
endomembrane system organization (GO:0010256)	94	2	3.49	-	0.57	0.585	1
nitrogen compound metabolic process (GO:0006807)	2841	101	105.61	-	0.96	0.586	1
regulation of DNA metabolic process (GO:0051052)	96	2	3.57	-	0.56	0.586	1
mRNA transport (GO:0051028)	96	2	3.57	-	0.56	0.586	1
mitotic nuclear division (GO:0140014)	99	2	3.68	-	0.54	0.587	1
peptide transport (GO:0015833)	678	22	25.2	-	0.87	0.589	1
protein targeting to vacuole (GO:0006623)	101	2	3.75	-	0.53	0.589	1
macroautophagy (GO:0016236)	103	2	3.83	-	0.52	0.591	1
reproduction (GO:0000003)	424	13	15.76	-	0.82	0.593	1
mitochondrion inheritance (GO:0000001)	24	1	0.89	+	1.12	0.599	1
glutamine metabolic process (GO:0006541)	24	1	0.89	+	1.12	0.599	1
cell fate commitment (GO:0045165)	24	1	0.89	+	1.12	0.599	1
aromatic amino acid family biosynthetic process (GO:0009073)	24	1	0.89	+	1.12	0.599	1
nonfunctional rRNA decay (GO:0070651)	24	1	0.89	+	1.12	0.599	1
actin cortical patch organization (GO:0044396)	24	1	0.89	+	1.12	0.599	1
pheromone-dependent signal transduction involved in conjugation with cellular fusion (GO:0000750)	24	1	0.89	+	1.12	0.599	1
spindle pole body organization (GO:0051300)	24	1	0.89	+	1.12	0.599	1
mating type determination (GO:0007531)	24	1	0.89	+	1.12	0.599	1
sex determination (GO:0007530)	24	1	0.89	+	1.12	0.599	1
signal transduction involved in positive regulation of conjugation with cellular fusion (GO:0032005)	24	1	0.89	+	1.12	0.599	1
cofactor transport (GO:0051181)	24	1	0.89	+	1.12	0.599	1
regulation of binding (GO:0051098)	24	1	0.89	+	1.12	0.599	1
establishment of protein localization to membrane (GO:0090150)	106	5	3.94	+	1.27	0.6	1
endocytosis (GO:0006897)	108	5	4.01	+	1.25	0.604	1
DNA-dependent DNA replication (GO:0006261)	108	5	4.01	+	1.25	0.604	1
regulation of metabolic process (GO:0019222)	1227	42	45.61	-	0.92	0.612	1
response to organic substance (GO:0010033)	257	11	9.55	+	1.15	0.613	1
histone deacetylation (GO:0016575)	25	1	0.93	+	1.08	0.614	1
protein targeting to peroxisome (GO:0006625)	25	1	0.93	+	1.08	0.614	1
ubiquitin-dependent protein catabolic process via the multivesicular body sorting pathway (GO:0043162)	25	1	0.93	+	1.08	0.614	1
purine ribonucleoside triphosphate biosynthetic process (GO:0009206)	25	1	0.93	+	1.08	0.614	1
microtubule organizing center organization (GO:0031023)	25	1	0.93	+	1.08	0.614	1
purine nucleoside triphosphate biosynthetic process (GO:0009145)	25	1	0.93	+	1.08	0.614	1
protein deacetylation (GO:0006476)	25	1	0.93	+	1.08	0.614	1
regulation of intracellular protein transport (GO:0033157)	25	1	0.93	+	1.08	0.614	1
negative regulation of chromatin silencing (GO:0031936)	25	1	0.93	+	1.08	0.614	1
double-strand break repair via break-induced replication (GO:0000727)	25	1	0.93	+	1.08	0.614	1
cellular carbohydrate catabolic process (GO:0044275)	25	1	0.93	+	1.08	0.614	1
establishment of protein localization to peroxisome (GO:0072663)	25	1	0.93	+	1.08	0.614	1
protein localization to peroxisome (GO:0072662)	25	1	0.93	+	1.08	0.614	1
protein localization to plasma membrane (GO:0072659)	25	1	0.93	+	1.08	0.614	1
sulfur compound transport (GO:0072348)	25	1	0.93	+	1.08	0.614	1
intracellular protein transport (GO:0006886)	504	16	18.73	-	0.85	0.622	1
mitochondrion organization (GO:0007005)	272	8	10.11	-	0.79	0.622	1
developmental process (GO:0032502)	274	8	10.19	-	0.79	0.622	1
response to metal ion (GO:0010038)	29	0	1.08	-	< 0.01	0.625	1
regulation of carbohydrate biosynthetic process (GO:0043255)	29	0	1.08	-	< 0.01	0.625	1
snoRNA 3'-end processing (GO:0031126)	29	0	1.08	-	< 0.01	0.625	1
vacuolar acidification (GO:0007035)	27	0	1	-	< 0.01	0.625	1
lipid homeostasis (GO:0055088)	29	0	1.08	-	< 0.01	0.625	1
double-strand break repair via nonhomologous end joining (GO:0006303)	28	0	1.04	-	< 0.01	0.625	1
cellular modified amino acid biosynthetic process (GO:0042398)	27	0	1	-	< 0.01	0.625	1
regulation of chromatin silencing at telomere (GO:0031938)	27	0	1	-	< 0.01	0.625	1
regulation of Ras protein signal transduction (GO:0046578)	29	0	1.08	-	< 0.01	0.625	1
intracellular pH reduction (GO:0051452)	27	0	1	-	< 0.01	0.625	1
negative regulation of meiotic cell cycle (GO:0051447)	27	0	1	-	< 0.01	0.625	1
pH reduction (GO:0045851)	27	0	1	-	< 0.01	0.625	1
maintenance of DNA repeat elements (GO:0043570)	27	0	1	-	< 0.01	0.625	1
postreplication repair (GO:0006301)	30	0	1.12	-	< 0.01	0.626	1
snRNA metabolic process (GO:0016073)	30	0	1.12	-	< 0.01	0.626	1
regulation of cell size (GO:0008361)	30	0	1.12	-	< 0.01	0.626	1
positive regulation of protein polymerization (GO:0032273)	30	0	1.12	-	< 0.01	0.626	1
regulation of generation of precursor metabolites and energy (GO:0043467)	30	0	1.12	-	< 0.01	0.626	1
negative regulation of cellular catabolic process (GO:0031330)	31	0	1.15	-	< 0.01	0.627	1
protein deubiquitination (GO:0016579)	31	0	1.15	-	< 0.01	0.627	1
regulation of DNA recombination (GO:0000018)	31	0	1.15	-	< 0.01	0.627	1
regulation of cellular pH (GO:0030641)	31	0	1.15	-	< 0.01	0.627	1
cellular metabolic compound salvage (GO:0043094)	31	0	1.15	-	< 0.01	0.627	1
regulation of glucose metabolic process (GO:0010906)	31	0	1.15	-	< 0.01	0.627	1
regulation of intracellular pH (GO:0051453)	31	0	1.15	-	< 0.01	0.627	1
negative regulation of catabolic process (GO:0009895)	31	0	1.15	-	< 0.01	0.627	1
response to reactive oxygen species (GO:0000302)	31	0	1.15	-	< 0.01	0.627	1
retrograde vesicle-mediated transport, Golgi to endoplasmic reticulum (GO:0006890)	32	0	1.19	-	< 0.01	0.629	1
regulation of pH (GO:0006885)	32	0	1.19	-	< 0.01	0.629	1
regulation of protein ubiquitination (GO:0031396)	32	0	1.19	-	< 0.01	0.629	1
ribosomal large subunit export from nucleus (GO:0000055)	32	0	1.19	-	< 0.01	0.629	1
peptidyl-lysine methylation (GO:0018022)	32	0	1.19	-	< 0.01	0.629	1
telomere maintenance via recombination (GO:0000722)	32	0	1.19	-	< 0.01	0.629	1
cellular oxidant detoxification (GO:0098869)	32	0	1.19	-	< 0.01	0.629	1
endonucleolytic cleavage in 5'-ETS of tricistronic rRNA transcript (SSU-rRNA, 5.8S rRNA, LSU-rRNA) (GO:0000480)	32	0	1.19	-	< 0.01	0.629	1
dephosphorylation (GO:0016311)	124	3	4.61	-	0.65	0.63	1
Golgi to plasma membrane transport (GO:0006893)	33	0	1.23	-	< 0.01	0.631	1
nuclear-transcribed mRNA catabolic process, deadenylation-dependent decay (GO:0000288)	33	0	1.23	-	< 0.01	0.631	1
septin ring organization (GO:0031106)	33	0	1.23	-	< 0.01	0.631	1
RNA phosphodiester bond hydrolysis, exonucleolytic (GO:0090503)	33	0	1.23	-	< 0.01	0.631	1
transcription by RNA polymerase III (GO:0006383)	33	0	1.23	-	< 0.01	0.631	1
regulation of cytokinesis (GO:0032465)	33	0	1.23	-	< 0.01	0.631	1
nucleobase-containing small molecule biosynthetic process (GO:0034404)	33	0	1.23	-	< 0.01	0.631	1
endonucleolytic cleavage to generate mature 5'-end of SSU-rRNA from (SSU-rRNA, 5.8S rRNA, LSU-rRNA) (GO:0000472)	33	0	1.23	-	< 0.01	0.631	1
movement of cell or subcellular component (GO:0006928)	33	0	1.23	-	< 0.01	0.631	1
vesicle docking (GO:0048278)	33	0	1.23	-	< 0.01	0.631	1
cellular metabolic process (GO:0044237)	3308	119	122.97	-	0.97	0.632	1
histone modification (GO:0016570)	129	3	4.8	-	0.63	0.633	1
covalent chromatin modification (GO:0016569)	129	3	4.8	-	0.63	0.633	1
regulation of actin filament polymerization (GO:0030833)	34	0	1.26	-	< 0.01	0.634	1
regulation of actin filament length (GO:0030832)	34	0	1.26	-	< 0.01	0.634	1
proteasome assembly (GO:0043248)	34	0	1.26	-	< 0.01	0.634	1
homologous chromosome segregation (GO:0045143)	34	0	1.26	-	< 0.01	0.634	1
vacuole fusion (GO:0097576)	34	0	1.26	-	< 0.01	0.634	1
vacuole fusion, non-autophagic (GO:0042144)	34	0	1.26	-	< 0.01	0.634	1
non-recombinational repair (GO:0000726)	34	0	1.26	-	< 0.01	0.634	1
regulation of actin polymerization or depolymerization (GO:0008064)	34	0	1.26	-	< 0.01	0.634	1
DNA conformation change (GO:0071103)	132	3	4.91	-	0.61	0.635	1
selective autophagy (GO:0061912)	35	0	1.3	-	< 0.01	0.637	1
rRNA 5'-end processing (GO:0000967)	35	0	1.3	-	< 0.01	0.637	1
regulation of cellular carbohydrate metabolic process (GO:0010675)	35	0	1.3	-	< 0.01	0.637	1
vesicle-mediated transport to the plasma membrane (GO:0098876)	35	0	1.3	-	< 0.01	0.637	1
regulation of cell division (GO:0051302)	35	0	1.3	-	< 0.01	0.637	1
negative regulation of DNA metabolic process (GO:0051053)	35	0	1.3	-	< 0.01	0.637	1
meiotic cell cycle (GO:0051321)	306	9	11.37	-	0.79	0.639	1
mitotic spindle organization (GO:0007052)	36	0	1.34	-	< 0.01	0.64	1
regulation of growth of unicellular organism as a thread of attached cells (GO:0070784)	36	0	1.34	-	< 0.01	0.64	1
cellular detoxification (GO:1990748)	36	0	1.34	-	< 0.01	0.64	1
ATP-dependent chromatin remodeling (GO:0043044)	37	0	1.38	-	< 0.01	0.643	1
cytokinetic process (GO:0032506)	37	0	1.38	-	< 0.01	0.643	1
lipid modification (GO:0030258)	37	0	1.38	-	< 0.01	0.643	1
regulation of proteolysis (GO:0030162)	37	0	1.38	-	< 0.01	0.643	1
macromolecule biosynthetic process (GO:0009059)	967	33	35.95	-	0.92	0.644	1
regulation of carbohydrate metabolic process (GO:0006109)	38	0	1.41	-	< 0.01	0.646	1
septin cytoskeleton organization (GO:0032185)	38	0	1.41	-	< 0.01	0.646	1
negative regulation of translation (GO:0017148)	38	0	1.41	-	< 0.01	0.646	1
negative regulation of nucleobase-containing compound metabolic process (GO:0045934)	317	13	11.78	+	1.1	0.649	1
tRNA aminoacylation for protein translation (GO:0006418)	37	2	1.38	+	1.45	0.65	1
protein insertion into membrane (GO:0051205)	37	2	1.38	+	1.45	0.65	1
mitotic cell cycle (GO:0000278)	327	10	12.16	-	0.82	0.651	1
regulation of chromosome organization (GO:0033044)	141	6	5.24	+	1.14	0.653	1
drug transmembrane transport (GO:0006855)	38	2	1.41	+	1.42	0.654	1
methionine biosynthetic process (GO:0009086)	38	2	1.41	+	1.42	0.654	1
maintenance of protein location in cell (GO:0032507)	38	2	1.41	+	1.42	0.654	1
pyruvate metabolic process (GO:0006090)	38	2	1.41	+	1.42	0.654	1
monocarboxylic acid catabolic process (GO:0072329)	38	2	1.41	+	1.42	0.654	1
homeostatic process (GO:0042592)	336	14	12.49	+	1.12	0.656	1
regulation of meiotic nuclear division (GO:0040020)	39	2	1.45	+	1.38	0.658	1
pyrimidine-containing compound biosynthetic process (GO:0072528)	39	2	1.45	+	1.38	0.658	1
RNA polymerase II preinitiation complex assembly (GO:0051123)	39	2	1.45	+	1.38	0.658	1
regulation of protein dephosphorylation (GO:0035304)	40	2	1.49	+	1.35	0.662	1
serine family amino acid metabolic process (GO:0009069)	40	2	1.49	+	1.35	0.662	1
protein transport (GO:0015031)	670	22	24.91	-	0.88	0.664	1
protein-containing complex localization (GO:0031503)	159	4	5.91	-	0.68	0.666	1
sulfur amino acid biosynthetic process (GO:0000097)	41	2	1.52	+	1.31	0.667	1
methionine metabolic process (GO:0006555)	41	2	1.52	+	1.31	0.667	1
tRNA aminoacylation (GO:0043039)	41	2	1.52	+	1.31	0.667	1
amino acid activation (GO:0043038)	41	2	1.52	+	1.31	0.667	1
protein targeting to ER (GO:0045047)	41	2	1.52	+	1.31	0.667	1
regulation of anatomical structure morphogenesis (GO:0022603)	41	2	1.52	+	1.31	0.667	1
regulation of intracellular transport (GO:0032386)	41	2	1.52	+	1.31	0.667	1
divalent inorganic cation transport (GO:0072511)	41	2	1.52	+	1.31	0.667	1
regulation of ATPase activity (GO:0043462)	41	2	1.52	+	1.31	0.667	1
establishment of protein localization (GO:0045184)	693	23	25.76	-	0.89	0.669	1
regulation of RNA metabolic process (GO:0051252)	695	28	25.83	+	1.08	0.67	1
negative regulation of intracellular signal transduction (GO:1902532)	42	2	1.56	+	1.28	0.671	1
establishment of protein localization to endoplasmic reticulum (GO:0072599)	42	2	1.56	+	1.28	0.671	1
sporulation resulting in formation of a cellular spore (GO:0030435)	161	7	5.98	+	1.17	0.671	1
sporulation (GO:0043934)	162	7	6.02	+	1.16	0.672	1
anatomical structure formation involved in morphogenesis (GO:0048646)	163	7	6.06	+	1.16	0.673	1
positive regulation of cellular component organization (GO:0051130)	167	7	6.21	+	1.13	0.678	1
negative regulation of biological process (GO:0048519)	746	25	27.73	-	0.9	0.679	1
mitochondrial genome maintenance (GO:0000002)	44	2	1.64	+	1.22	0.681	1
maintenance of location in cell (GO:0051651)	44	2	1.64	+	1.22	0.681	1
reproductive process (GO:0022414)	404	13	15.02	-	0.87	0.684	1
vesicle-mediated transport (GO:0016192)	406	13	15.09	-	0.86	0.684	1
maintenance of protein location (GO:0045185)	45	2	1.67	+	1.2	0.685	1
regulation of molecular function (GO:0065009)	413	17	15.35	+	1.11	0.686	1
peptidyl-serine phosphorylation (GO:0018105)	46	2	1.71	+	1.17	0.69	1
detoxification (GO:0098754)	46	2	1.71	+	1.17	0.69	1
pyrimidine-containing compound metabolic process (GO:0072527)	46	2	1.71	+	1.17	0.69	1
aromatic compound catabolic process (GO:0019439)	187	8	6.95	+	1.15	0.693	1
cell differentiation (GO:0030154)	188	8	6.99	+	1.14	0.694	1
reproduction of a single-celled organism (GO:0032505)	191	8	7.1	+	1.13	0.697	1
peptidyl-serine modification (GO:0018209)	48	2	1.78	+	1.12	0.7	1
protein lipidation (GO:0006497)	49	2	1.82	+	1.1	0.705	1
transcription initiation from RNA polymerase II promoter (GO:0006367)	49	2	1.82	+	1.1	0.705	1
lipoprotein biosynthetic process (GO:0042158)	49	2	1.82	+	1.1	0.705	1
lipoprotein metabolic process (GO:0042157)	50	2	1.86	+	1.08	0.71	1
regulation of meiotic cell cycle (GO:0051445)	50	2	1.86	+	1.08	0.71	1
cytoplasm to vacuole transport by the Cvt pathway (GO:0032258)	50	2	1.86	+	1.08	0.71	1
peroxisome organization (GO:0007031)	51	2	1.9	+	1.05	0.715	1
regulation of dephosphorylation (GO:0035303)	52	2	1.93	+	1.03	0.72	1
biological regulation (GO:0065007)	2102	75	78.14	-	0.96	0.721	1
reciprocal meiotic recombination (GO:0007131)	55	1	2.04	-	0.49	0.723	1
regulation of DNA replication (GO:0006275)	55	1	2.04	-	0.49	0.723	1
nucleotide-excision repair (GO:0006289)	56	1	2.08	-	0.48	0.723	1
organelle inheritance (GO:0048308)	56	1	2.08	-	0.48	0.723	1
homologous recombination (GO:0035825)	56	1	2.08	-	0.48	0.723	1
cell budding (GO:0007114)	57	1	2.12	-	0.47	0.724	1
asexual reproduction (GO:0019954)	57	1	2.12	-	0.47	0.724	1
sister chromatid cohesion (GO:0007062)	58	1	2.16	-	0.46	0.724	1
mitochondrial transmembrane transport (GO:1990542)	59	1	2.19	-	0.46	0.725	1
ncRNA transcription (GO:0098781)	60	1	2.23	-	0.45	0.726	1
regulation of supramolecular fiber organization (GO:1902903)	62	1	2.3	-	0.43	0.728	1
chromatin silencing at telomere (GO:0006348)	63	1	2.34	-	0.43	0.729	1
DNA duplex unwinding (GO:0032508)	63	1	2.34	-	0.43	0.729	1
rRNA methylation (GO:0031167)	64	1	2.38	-	0.42	0.731	1
protein dephosphorylation (GO:0006470)	64	1	2.38	-	0.42	0.731	1
response to pheromone triggering conjugation with cellular fusion (GO:0000749)	64	1	2.38	-	0.42	0.731	1
electron transport chain (GO:0022900)	65	1	2.42	-	0.41	0.732	1
negative regulation of nuclear division (GO:0051784)	65	1	2.42	-	0.41	0.732	1
organic substance metabolic process (GO:0071704)	3238	123	120.36	+	1.02	0.734	1
DNA-templated transcription, initiation (GO:0006352)	65	3	2.42	+	1.24	0.736	1
lipid transport (GO:0006869)	66	3	2.45	+	1.22	0.738	1
cytosolic transport (GO:0016482)	66	3	2.45	+	1.22	0.738	1
aspartate family amino acid metabolic process (GO:0009066)	69	3	2.56	+	1.17	0.744	1
glycerophospholipid biosynthetic process (GO:0046474)	69	3	2.56	+	1.17	0.744	1
cell division (GO:0051301)	286	9	10.63	-	0.85	0.748	1
intracellular protein transmembrane transport (GO:0065002)	71	3	2.64	+	1.14	0.749	1
lipid localization (GO:0010876)	71	3	2.64	+	1.14	0.749	1
protein localization to nucleus (GO:0034504)	71	3	2.64	+	1.14	0.749	1
establishment of localization in cell (GO:0051649)	702	24	26.09	-	0.92	0.75	1
glycerolipid biosynthetic process (GO:0045017)	72	3	2.68	+	1.12	0.751	1
regulation of cell cycle (GO:0051726)	309	10	11.49	-	0.87	0.759	1
establishment of protein localization to organelle (GO:0072594)	328	13	12.19	+	1.07	0.764	1
regulation of cellular localization (GO:0060341)	77	3	2.86	+	1.05	0.764	1
regulation of organelle organization (GO:0033043)	344	11	12.79	-	0.86	0.768	1
regulation of conjugation with cellular fusion (GO:0031137)	79	3	2.94	+	1.02	0.769	1
regulation of conjugation (GO:0046999)	79	3	2.94	+	1.02	0.769	1
ribose phosphate biosynthetic process (GO:0046390)	83	2	3.09	-	0.65	0.77	1
vesicle organization (GO:0016050)	85	2	3.16	-	0.63	0.771	1
recombinational repair (GO:0000725)	86	2	3.2	-	0.63	0.771	1
mitotic sister chromatid segregation (GO:0000070)	87	2	3.23	-	0.62	0.772	1
negative regulation of mitotic cell cycle (GO:0045930)	87	2	3.23	-	0.62	0.772	1
response to pheromone (GO:0019236)	91	2	3.38	-	0.59	0.775	1
cell cycle checkpoint (GO:0000075)	91	2	3.38	-	0.59	0.775	1
endoplasmic reticulum to Golgi vesicle-mediated transport (GO:0006888)	92	2	3.42	-	0.58	0.776	1
negative regulation of cell cycle process (GO:0010948)	93	2	3.46	-	0.58	0.777	1
cellular macromolecule biosynthetic process (GO:0034645)	951	33	35.35	-	0.93	0.779	1
ATP metabolic process (GO:0046034)	94	4	3.49	+	1.14	0.78	1
regulation of cellular protein metabolic process (GO:0032268)	384	15	14.27	+	1.05	0.781	1
primary metabolic process (GO:0044238)	3050	111	113.38	-	0.98	0.786	1
positive regulation of gene expression (GO:0010628)	426	14	15.84	-	0.88	0.79	1
cellular respiration (GO:0045333)	102	4	3.79	+	1.05	0.792	1
mitochondrial transport (GO:0006839)	104	4	3.87	+	1.03	0.795	1
response to stimulus (GO:0050896)	1217	47	45.24	+	1.04	0.799	1
regulation of mitotic cell cycle phase transition (GO:1901990)	113	3	4.2	-	0.71	0.8	1
regulation of cell cycle phase transition (GO:1901987)	115	3	4.27	-	0.7	0.801	1
peptidyl-lysine modification (GO:0018205)	116	3	4.31	-	0.7	0.801	1
protein-DNA complex assembly (GO:0065004)	117	3	4.35	-	0.69	0.802	1
negative regulation of macromolecule metabolic process (GO:0010605)	524	18	19.48	-	0.92	0.81	1
regulation of nuclear division (GO:0051783)	126	5	4.68	+	1.07	0.811	1
positive regulation of organelle organization (GO:0010638)	127	5	4.72	+	1.06	0.812	1
negative regulation of metabolic process (GO:0009892)	562	19	20.89	-	0.91	0.814	1
positive regulation of macromolecule metabolic process (GO:0010604)	561	22	20.85	+	1.05	0.815	1
positive regulation of cellular metabolic process (GO:0031325)	597	23	22.19	+	1.04	0.82	1
RNA catabolic process (GO:0006401)	139	4	5.17	-	0.77	0.82	1
translational termination (GO:0006415)	149	6	5.54	+	1.08	0.825	1
negative regulation of cellular process (GO:0048523)	641	22	23.83	-	0.92	0.825	1
intracellular transport (GO:0046907)	665	23	24.72	-	0.93	0.828	1
RNA modification (GO:0009451)	159	6	5.91	+	1.02	0.833	1
regulation of localization (GO:0032879)	163	5	6.06	-	0.83	0.834	1
nucleic acid transport (GO:0050657)	163	5	6.06	-	0.83	0.834	1
vacuolar transport (GO:0007034)	168	5	6.24	-	0.8	0.835	1
regulation of hydrolase activity (GO:0051336)	169	5	6.28	-	0.8	0.835	1
nuclear transport (GO:0051169)	169	5	6.28	-	0.8	0.835	1
nucleocytoplasmic transport (GO:0006913)	169	5	6.28	-	0.8	0.835	1
regulation of nucleobase-containing compound metabolic process (GO:0019219)	754	29	28.03	+	1.03	0.837	1
cellular response to organic substance (GO:0071310)	183	7	6.8	+	1.03	0.843	1
anatomical structure morphogenesis (GO:0009653)	184	7	6.84	+	1.02	0.844	1
regulation of biosynthetic process (GO:0009889)	871	31	32.38	-	0.96	0.847	1
protein-containing complex disassembly (GO:0032984)	199	6	7.4	-	0.81	0.847	1
nucleobase-containing compound transport (GO:0015931)	219	7	8.14	-	0.86	0.855	1
regulation of cellular metabolic process (GO:0031323)	1139	41	42.34	-	0.97	0.862	1
regulation of macromolecule metabolic process (GO:0060255)	1152	41	42.82	-	0.96	0.862	1
cellular developmental process (GO:0048869)	245	8	9.11	-	0.88	0.863	1
protein targeting (GO:0006605)	246	8	9.14	-	0.87	0.863	1
meiotic cell cycle process (GO:1903046)	248	8	9.22	-	0.87	0.863	1
positive regulation of transcription by RNA polymerase II (GO:0045944)	317	12	11.78	+	1.02	0.879	1
negative regulation of cellular macromolecule biosynthetic process (GO:2000113)	336	13	12.49	+	1.04	0.882	1
negative regulation of macromolecule biosynthetic process (GO:0010558)	341	13	12.68	+	1.03	0.883	1
negative regulation of cellular biosynthetic process (GO:0031327)	366	14	13.61	+	1.03	0.887	1
negative regulation of biosynthetic process (GO:0009890)	366	14	13.61	+	1.03	0.887	1
positive regulation of RNA biosynthetic process (GO:1902680)	372	14	13.83	+	1.01	0.888	1
positive regulation of nucleic acid-templated transcription (GO:1903508)	372	14	13.83	+	1.01	0.888	1
cell communication (GO:0007154)	389	15	14.46	+	1.04	0.89	1
regulation of protein metabolic process (GO:0051246)	392	15	14.57	+	1.03	0.89	1
positive regulation of nucleobase-containing compound metabolic process (GO:0045935)	409	14	15.2	-	0.92	0.892	1
negative regulation of gene expression (GO:0010629)	415	16	15.43	+	1.04	0.893	1
negative regulation of cellular metabolic process (GO:0031324)	463	16	17.21	-	0.93	0.898	1
positive regulation of nitrogen compound metabolic process (GO:0051173)	552	21	20.52	+	1.02	0.906	1
regulation of biological quality (GO:0065008)	586	22	21.78	+	1.01	0.909	1
positive regulation of metabolic process (GO:0009893)	605	23	22.49	+	1.02	0.91	1
regulation of cellular macromolecule biosynthetic process (GO:2000112)	824	31	30.63	+	1.01	0.921	1
positive regulation of biological process (GO:0048518)	814	29	30.26	-	0.96	0.921	1
nitrogen compound transport (GO:0071705)	828	31	30.78	+	1.01	0.922	1
regulation of cellular biosynthetic process (GO:0031326)	869	31	32.3	-	0.96	0.923	1
regulation of gene expression (GO:0010468)	888	32	33.01	-	0.97	0.924	1
regulation of nitrogen compound metabolic process (GO:0051171)	1061	40	39.44	+	1.01	0.929	1
ATP generation from ADP (GO:0006757)	26	1	0.97	+	1.03	1	1
negative regulation of supramolecular fiber organization (GO:1902904)	26	1	0.97	+	1.03	1	1
protein deacylation (GO:0035601)	26	1	0.97	+	1.03	1	1
purine ribonucleoside triphosphate metabolic process (GO:0009205)	26	1	0.97	+	1.03	1	1
regulation of histone modification (GO:0031056)	26	1	0.97	+	1.03	1	1
negative regulation of mitotic sister chromatid segregation (GO:0033048)	26	1	0.97	+	1.03	1	1
protein autophosphorylation (GO:0046777)	26	1	0.97	+	1.03	1	1
glycolytic process (GO:0006096)	26	1	0.97	+	1.03	1	1
response to acid chemical (GO:0001101)	26	1	0.97	+	1.03	1	1
chaperone-mediated protein folding (GO:0061077)	26	1	0.97	+	1.03	1	1
macromolecule deacylation (GO:0098732)	26	1	0.97	+	1.03	1	1
positive regulation of gene expression, epigenetic (GO:0045815)	26	1	0.97	+	1.03	1	1
regulation of phospholipid metabolic process (GO:1903725)	26	1	0.97	+	1.03	1	1
mitochondrion distribution (GO:0048311)	26	1	0.97	+	1.03	1	1
histone acetylation (GO:0016573)	53	2	1.97	+	1.02	1	1
cell-cell fusion (GO:0140253)	53	2	1.97	+	1.02	1	1
conjugation with cellular fusion (GO:0000747)	53	2	1.97	+	1.02	1	1
post-Golgi vesicle-mediated transport (GO:0006892)	80	3	2.97	+	1.01	1	1
protein transmembrane transport (GO:0071806)	80	3	2.97	+	1.01	1	1
drug transport (GO:0015893)	80	3	2.97	+	1.01	1	1
regulation of reproductive process (GO:2000241)	134	5	4.98	+	1	1	1
cellular process (GO:0009987)	5013	187	186.34	+	1	1	1
cellular response to stimulus (GO:0051716)	1046	39	38.88	+	1	1	1
positive regulation of macromolecule biosynthetic process (GO:0010557)	431	16	16.02	-	1	1	1
glycerophospholipid metabolic process (GO:0006650)	108	4	4.01	-	1	1	1
sterol transport (GO:0015918)	27	1	1	-	1	1	1
mitochondrial membrane organization (GO:0007006)	54	2	2.01	-	1	1	1
negative regulation of chromosome segregation (GO:0051985)	27	1	1	-	1	1	1
multi-organism cellular process (GO:0044764)	54	2	2.01	-	1	1	1
protein transmembrane import into intracellular organelle (GO:0044743)	54	2	2.01	-	1	1	1
internal protein amino acid acetylation (GO:0006475)	54	2	2.01	-	1	1	1
'de novo' protein folding (GO:0006458)	27	1	1	-	1	1	1
serine family amino acid biosynthetic process (GO:0009070)	27	1	1	-	1	1	1
peptidyl-lysine acetylation (GO:0018394)	54	2	2.01	-	1	1	1
internal peptidyl-lysine acetylation (GO:0018393)	54	2	2.01	-	1	1	1
negative regulation of sister chromatid segregation (GO:0033046)	27	1	1	-	1	1	1
negative regulation of gene silencing (GO:0060969)	27	1	1	-	1	1	1
negative regulation of signaling (GO:0023057)	54	2	2.01	-	1	1	1
regulation of macromolecule biosynthetic process (GO:0010556)	837	31	31.11	-	1	1	1
conjugation (GO:0000746)	54	2	2.01	-	1	1	1
negative regulation of signal transduction (GO:0009968)	54	2	2.01	-	1	1	1
ERAD pathway (GO:0036503)	54	2	2.01	-	1	1	1
import across plasma membrane (GO:0098739)	27	1	1	-	1	1	1
RNA polyadenylation (GO:0043631)	27	1	1	-	1	1	1
positive regulation of reproductive process (GO:2000243)	81	3	3.01	-	1	1	1
protein localization to membrane (GO:0072657)	135	5	5.02	-	1	1	1
anatomical structure development (GO:0048856)	190	7	7.06	-	0.99	1	1
regulation of multi-organism process (GO:0043900)	82	3	3.05	-	0.98	1	1
regulation of primary metabolic process (GO:0080090)	1095	40	40.7	-	0.98	1	1
regulation of cell cycle process (GO:0010564)	219	8	8.14	-	0.98	1	1
growth (GO:0040007)	110	4	4.09	-	0.98	1	1
negative regulation of cell communication (GO:0010648)	55	2	2.04	-	0.98	1	1
cellular response to topologically incorrect protein (GO:0035967)	55	2	2.04	-	0.98	1	1
regulation of transport (GO:0051049)	110	4	4.09	-	0.98	1	1
regulation of cellular component biogenesis (GO:0044087)	193	7	7.17	-	0.98	1	1
positive regulation of cellular process (GO:0048522)	800	29	29.74	-	0.98	1	1
nuclear-transcribed mRNA catabolic process (GO:0000956)	111	4	4.13	-	0.97	1	1
positive regulation of RNA metabolic process (GO:0051254)	390	14	14.5	-	0.97	1	1
amide biosynthetic process (GO:0043604)	418	15	15.54	-	0.97	1	1
protein localization to organelle (GO:0033365)	419	15	15.58	-	0.96	1	1
positive regulation of cellular biosynthetic process (GO:0031328)	447	16	16.62	-	0.96	1	1
positive regulation of biosynthetic process (GO:0009891)	447	16	16.62	-	0.96	1	1
ADP metabolic process (GO:0046031)	28	1	1.04	-	0.96	1	1
ribosomal small subunit assembly (GO:0000028)	28	1	1.04	-	0.96	1	1
purine nucleoside triphosphate metabolic process (GO:0009144)	28	1	1.04	-	0.96	1	1
glycogen metabolic process (GO:0005977)	28	1	1.04	-	0.96	1	1
respiratory chain complex IV assembly (GO:0008535)	28	1	1.04	-	0.96	1	1
mitochondrial cytochrome c oxidase assembly (GO:0033617)	28	1	1.04	-	0.96	1	1
positive regulation of transcription, DNA-templated (GO:0045893)	365	13	13.57	-	0.96	1	1
cellular protein complex disassembly (GO:0043624)	169	6	6.28	-	0.96	1	1
negative regulation of nitrogen compound metabolic process (GO:0051172)	425	15	15.8	-	0.95	1	1
cytoplasmic translation (GO:0002181)	171	6	6.36	-	0.94	1	1
mRNA catabolic process (GO:0006402)	114	4	4.24	-	0.94	1	1
protein localization to endoplasmic reticulum (GO:0070972)	57	2	2.12	-	0.94	1	1
phosphorylation (GO:0016310)	315	11	11.71	-	0.94	1	1
regulation of protein localization (GO:0032880)	86	3	3.2	-	0.94	1	1
positive regulation of hydrolase activity (GO:0051345)	115	4	4.27	-	0.94	1	1
Golgi to vacuole transport (GO:0006896)	29	1	1.08	-	0.93	1	1
regulation of protein-containing complex disassembly (GO:0043244)	29	1	1.08	-	0.93	1	1
protein targeting to membrane (GO:0006612)	58	2	2.16	-	0.93	1	1
ribonucleoside diphosphate metabolic process (GO:0009185)	29	1	1.08	-	0.93	1	1
purine ribonucleoside diphosphate metabolic process (GO:0009179)	29	1	1.08	-	0.93	1	1
nucleotide phosphorylation (GO:0046939)	29	1	1.08	-	0.93	1	1
purine nucleoside diphosphate metabolic process (GO:0009135)	29	1	1.08	-	0.93	1	1
translational elongation (GO:0006414)	29	1	1.08	-	0.93	1	1
negative regulation of mitotic cell cycle phase transition (GO:1901991)	58	2	2.16	-	0.93	1	1
negative regulation of cell cycle phase transition (GO:1901988)	58	2	2.16	-	0.93	1	1
autophagy of peroxisome (GO:0030242)	29	1	1.08	-	0.93	1	1
nucleoside diphosphate phosphorylation (GO:0006165)	29	1	1.08	-	0.93	1	1
maintenance of location (GO:0051235)	58	2	2.16	-	0.93	1	1
pigment biosynthetic process (GO:0046148)	29	1	1.08	-	0.93	1	1
carbohydrate derivative transport (GO:1901264)	59	2	2.19	-	0.91	1	1
filamentous growth (GO:0030447)	89	3	3.31	-	0.91	1	1
spliceosomal complex assembly (GO:0000245)	30	1	1.12	-	0.9	1	1
budding cell bud growth (GO:0007117)	30	1	1.12	-	0.9	1	1
autophagosome assembly (GO:0000045)	30	1	1.12	-	0.9	1	1
negative regulation of protein kinase activity (GO:0006469)	30	1	1.12	-	0.9	1	1
DNA packaging (GO:0006323)	60	2	2.23	-	0.9	1	1
energy reserve metabolic process (GO:0006112)	30	1	1.12	-	0.9	1	1
positive regulation of cytoskeleton organization (GO:0051495)	60	2	2.23	-	0.9	1	1
negative regulation of cytoskeleton organization (GO:0051494)	30	1	1.12	-	0.9	1	1
nuclear mRNA surveillance (GO:0071028)	30	1	1.12	-	0.9	1	1
glycerolipid metabolic process (GO:0046486)	120	4	4.46	-	0.9	1	1
positive regulation of GTPase activity (GO:0043547)	60	2	2.23	-	0.9	1	1
negative regulation of protein modification process (GO:0031400)	60	2	2.23	-	0.9	1	1
regulation of mitotic cell cycle (GO:0007346)	180	6	6.69	-	0.9	1	1
regulation of cellular catabolic process (GO:0031329)	122	4	4.54	-	0.88	1	1
protein import into nucleus (GO:0006606)	61	2	2.27	-	0.88	1	1
ribonucleoprotein complex export from nucleus (GO:0071426)	122	4	4.54	-	0.88	1	1
ribonucleoprotein complex localization (GO:0071166)	123	4	4.57	-	0.87	1	1
RNA methylation (GO:0001510)	93	3	3.46	-	0.87	1	1
regulation of intracellular signal transduction (GO:1902531)	93	3	3.46	-	0.87	1	1
positive regulation of cellular component biogenesis (GO:0044089)	93	3	3.46	-	0.87	1	1
rRNA transcription (GO:0009303)	31	1	1.15	-	0.87	1	1
protein export from nucleus (GO:0006611)	124	4	4.61	-	0.87	1	1
DNA damage checkpoint (GO:0000077)	31	1	1.15	-	0.87	1	1
ribonucleoside triphosphate biosynthetic process (GO:0009201)	31	1	1.15	-	0.87	1	1
actin filament organization (GO:0007015)	62	2	2.3	-	0.87	1	1
protein quality control for misfolded or incompletely synthesized proteins (GO:0006515)	31	1	1.15	-	0.87	1	1
mitotic DNA integrity checkpoint (GO:0044774)	31	1	1.15	-	0.87	1	1
mitochondrion localization (GO:0051646)	31	1	1.15	-	0.87	1	1
autophagosome organization (GO:1905037)	31	1	1.15	-	0.87	1	1
regulation of autophagy (GO:0010506)	62	2	2.3	-	0.87	1	1
negative regulation of reproductive process (GO:2000242)	31	1	1.15	-	0.87	1	1
negative regulation of response to stimulus (GO:0048585)	62	2	2.3	-	0.87	1	1
regulation of cellular protein localization (GO:1903827)	62	2	2.3	-	0.87	1	1
regulation of mRNA catabolic process (GO:0061013)	31	1	1.15	-	0.87	1	1
regulation of cellular response to stress (GO:0080135)	62	2	2.3	-	0.87	1	1
regulation of small GTPase mediated signal transduction (GO:0051056)	31	1	1.15	-	0.87	1	1
negative regulation of kinase activity (GO:0033673)	31	1	1.15	-	0.87	1	1
regulation of MAPK cascade (GO:0043408)	31	1	1.15	-	0.87	1	1
protein import (GO:0017038)	125	4	4.65	-	0.86	1	1
RNA export from nucleus (GO:0006405)	125	4	4.65	-	0.86	1	1
regulation of mitotic nuclear division (GO:0007088)	94	3	3.49	-	0.86	1	1
purine ribonucleotide biosynthetic process (GO:0009152)	63	2	2.34	-	0.85	1	1
mRNA-containing ribonucleoprotein complex export from nucleus (GO:0071427)	63	2	2.34	-	0.85	1	1
protein acetylation (GO:0006473)	63	2	2.34	-	0.85	1	1
mRNA export from nucleus (GO:0006406)	63	2	2.34	-	0.85	1	1
monosaccharide metabolic process (GO:0005996)	63	2	2.34	-	0.85	1	1
response to topologically incorrect protein (GO:0035966)	63	2	2.34	-	0.85	1	1
response to inorganic substance (GO:0010035)	64	2	2.38	-	0.84	1	1
ribonucleoside triphosphate metabolic process (GO:0009199)	32	1	1.19	-	0.84	1	1
regulation of lipid biosynthetic process (GO:0046890)	32	1	1.19	-	0.84	1	1
cellular response to unfolded protein (GO:0034620)	32	1	1.19	-	0.84	1	1
intracellular mRNA localization (GO:0008298)	32	1	1.19	-	0.84	1	1
cellular divalent inorganic cation homeostasis (GO:0072503)	32	1	1.19	-	0.84	1	1
nuclear export (GO:0051168)	128	4	4.76	-	0.84	1	1
regulation of catabolic process (GO:0009894)	130	4	4.83	-	0.83	1	1
intra-Golgi vesicle-mediated transport (GO:0006891)	33	1	1.23	-	0.82	1	1
nuclear-transcribed mRNA catabolic process, nonsense-mediated decay (GO:0000184)	33	1	1.23	-	0.82	1	1
regulation of GTPase activity (GO:0043087)	66	2	2.45	-	0.82	1	1
nucleoside diphosphate metabolic process (GO:0009132)	33	1	1.23	-	0.82	1	1
rRNA-containing ribonucleoprotein complex export from nucleus (GO:0071428)	66	2	2.45	-	0.82	1	1
protein localization to cell periphery (GO:1990778)	33	1	1.23	-	0.82	1	1
divalent inorganic cation homeostasis (GO:0072507)	33	1	1.23	-	0.82	1	1
import into nucleus (GO:0051170)	66	2	2.45	-	0.82	1	1
regulation of small molecule metabolic process (GO:0062012)	67	2	2.49	-	0.8	1	1
negative regulation of protein phosphorylation (GO:0001933)	34	1	1.26	-	0.79	1	1
nuclear DNA replication (GO:0033260)	34	1	1.26	-	0.79	1	1
cell cycle DNA replication (GO:0044786)	34	1	1.26	-	0.79	1	1
attachment of spindle microtubules to kinetochore (GO:0008608)	34	1	1.26	-	0.79	1	1
rRNA catabolic process (GO:0016075)	34	1	1.26	-	0.79	1	1
DNA replication initiation (GO:0006270)	34	1	1.26	-	0.79	1	1
nuclear RNA surveillance (GO:0071027)	34	1	1.26	-	0.79	1	1
ncRNA export from nucleus (GO:0097064)	34	1	1.26	-	0.79	1	1
positive regulation of conjugation with cellular fusion (GO:0031139)	69	2	2.56	-	0.78	1	1
positive regulation of conjugation (GO:0031136)	69	2	2.56	-	0.78	1	1
negative regulation of chromosome organization (GO:2001251)	69	2	2.56	-	0.78	1	1
positive regulation of multi-organism process (GO:0043902)	69	2	2.56	-	0.78	1	1
regulation of chromatin organization (GO:1902275)	69	2	2.56	-	0.78	1	1
regulation of response to stress (GO:0080134)	69	2	2.56	-	0.78	1	1
regulation of cytoskeleton organization (GO:0051493)	104	3	3.87	-	0.78	1	1
cell redox homeostasis (GO:0045454)	35	1	1.3	-	0.77	1	1
mitotic cell cycle checkpoint (GO:0007093)	70	2	2.6	-	0.77	1	1
nucleoside triphosphate biosynthetic process (GO:0009142)	35	1	1.3	-	0.77	1	1
negative regulation of chromatin organization (GO:1905268)	35	1	1.3	-	0.77	1	1
regulation of transcription by RNA polymerase I (GO:0006356)	35	1	1.3	-	0.77	1	1
mitotic spindle checkpoint (GO:0071174)	35	1	1.3	-	0.77	1	1
glucose metabolic process (GO:0006006)	35	1	1.3	-	0.77	1	1
spindle checkpoint (GO:0031577)	35	1	1.3	-	0.77	1	1
purine nucleotide biosynthetic process (GO:0006164)	71	2	2.64	-	0.76	1	1
negative regulation of phosphorylation (GO:0042326)	36	1	1.34	-	0.75	1	1
RNA surveillance (GO:0071025)	36	1	1.34	-	0.75	1	1
polyol metabolic process (GO:0019751)	36	1	1.34	-	0.75	1	1
protein acylation (GO:0043543)	72	2	2.68	-	0.75	1	1
vesicle fusion (GO:0006906)	36	1	1.34	-	0.75	1	1
nucleobase metabolic process (GO:0009112)	37	1	1.38	-	0.73	1	1
divalent metal ion transport (GO:0070838)	37	1	1.38	-	0.73	1	1
positive regulation of mitotic cell cycle phase transition (GO:1901992)	37	1	1.38	-	0.73	1	1
positive regulation of cell cycle phase transition (GO:1901989)	37	1	1.38	-	0.73	1	1
ncRNA catabolic process (GO:0034661)	37	1	1.38	-	0.73	1	1
poly(A)+ mRNA export from nucleus (GO:0016973)	37	1	1.38	-	0.73	1	1
regulation of phosphoprotein phosphatase activity (GO:0043666)	37	1	1.38	-	0.73	1	1
growth of unicellular organism as a thread of attached cells (GO:0070783)	75	2	2.79	-	0.72	1	1
filamentous growth of a population of unicellular organisms (GO:0044182)	75	2	2.79	-	0.72	1	1
protein polyubiquitination (GO:0000209)	38	1	1.41	-	0.71	1	1
cortical actin cytoskeleton organization (GO:0030866)	38	1	1.41	-	0.71	1	1
transcription by RNA polymerase I (GO:0006360)	38	1	1.41	-	0.71	1	1
double-strand break repair via homologous recombination (GO:0000724)	76	2	2.83	-	0.71	1	1
ribonucleotide biosynthetic process (GO:0009260)	77	2	2.86	-	0.7	1	1
purine-containing compound biosynthetic process (GO:0072522)	77	2	2.86	-	0.7	1	1
export from cell (GO:0140352)	78	2	2.9	-	0.69	1	1
supramolecular fiber organization (GO:0097435)	78	2	2.9	-	0.69	1	1
protein modification by small protein removal (GO:0070646)	39	1	1.45	-	0.69	1	1
regulation of mitotic metaphase/anaphase transition (GO:0030071)	39	1	1.45	-	0.69	1	1
regulation of metaphase/anaphase transition of cell cycle (GO:1902099)	39	1	1.45	-	0.69	1	1
response to endoplasmic reticulum stress (GO:0034976)	79	2	2.94	-	0.68	1	1
cortical cytoskeleton organization (GO:0030865)	40	1	1.49	-	0.67	1	1
mRNA 3'-end processing (GO:0031124)	40	1	1.49	-	0.67	1	1
mitotic sister chromatid cohesion (GO:0007064)	40	1	1.49	-	0.67	1	1
cellular response to pheromone (GO:0071444)	80	2	2.97	-	0.67	1	1
regulation of phosphatase activity (GO:0010921)	40	1	1.49	-	0.67	1	1
protein localization to chromosome (GO:0034502)	40	1	1.49	-	0.67	1	1
organelle membrane fusion (GO:0090174)	40	1	1.49	-	0.67	1	1
response to unfolded protein (GO:0006986)	40	1	1.49	-	0.67	1	1
cytochrome complex assembly (GO:0017004)	41	1	1.52	-	0.66	1	1
ATP transport (GO:0015867)	41	1	1.52	-	0.66	1	1
nucleoside triphosphate metabolic process (GO:0009141)	41	1	1.52	-	0.66	1	1
regulation of mitotic sister chromatid separation (GO:0010965)	41	1	1.52	-	0.66	1	1
piecemeal microautophagy of the nucleus (GO:0034727)	41	1	1.52	-	0.66	1	1
regulation of chromatin silencing (GO:0031935)	41	1	1.52	-	0.66	1	1
regulation of chromosome separation (GO:1905818)	41	1	1.52	-	0.66	1	1
regulation of protein modification by small protein conjugation or removal (GO:1903320)	42	1	1.56	-	0.64	1	1
positive regulation of transcription from RNA polymerase II promoter in response to stress (GO:0036003)	43	1	1.6	-	0.63	1	1
purine ribonucleotide transport (GO:0015868)	43	1	1.6	-	0.63	1	1
invasive growth in response to glucose limitation (GO:0001403)	43	1	1.6	-	0.63	1	1
regulation of gene silencing (GO:0060968)	43	1	1.6	-	0.63	1	1
adenine nucleotide transport (GO:0051503)	43	1	1.6	-	0.63	1	1
regulation of mRNA metabolic process (GO:1903311)	44	1	1.64	-	0.61	1	1
snoRNA processing (GO:0043144)	44	1	1.64	-	0.61	1	1
purine nucleotide transport (GO:0015865)	44	1	1.64	-	0.61	1	1
regulation of macroautophagy (GO:0016241)	44	1	1.64	-	0.61	1	1
negative regulation of transferase activity (GO:0051348)	44	1	1.64	-	0.61	1	1
regulation of actin filament organization (GO:0110053)	44	1	1.64	-	0.61	1	1
mitochondrial RNA metabolic process (GO:0000959)	45	1	1.67	-	0.6	1	1
protein processing (GO:0016485)	46	1	1.71	-	0.58	1	1
negative regulation of mitotic nuclear division (GO:0045839)	46	1	1.71	-	0.58	1	1
membrane fusion (GO:0061025)	46	1	1.71	-	0.58	1	1
invasive filamentous growth (GO:0036267)	47	1	1.75	-	0.57	1	1
nucleotide transport (GO:0006862)	47	1	1.75	-	0.57	1	1
regulation of lipid metabolic process (GO:0019216)	47	1	1.75	-	0.57	1	1
autophagy of nucleus (GO:0044804)	47	1	1.75	-	0.57	1	1
mitochondrial respiratory chain complex assembly (GO:0033108)	47	1	1.75	-	0.57	1	1
DNA integrity checkpoint (GO:0031570)	47	1	1.75	-	0.57	1	1
ubiquitin-dependent ERAD pathway (GO:0030433)	48	1	1.78	-	0.56	1	1
positive regulation of translation (GO:0045727)	49	1	1.82	-	0.55	1	1
snoRNA metabolic process (GO:0016074)	50	1	1.86	-	0.54	1	1
positive regulation of cellular amide metabolic process (GO:0034250)	50	1	1.86	-	0.54	1	1
pseudohyphal growth (GO:0007124)	51	1	1.9	-	0.53	1	1
ribosomal subunit export from nucleus (GO:0000054)	51	1	1.9	-	0.53	1	1
cell growth (GO:0016049)	52	1	1.93	-	0.52	1	1
ribosome localization (GO:0033750)	52	1	1.93	-	0.52	1	1
lysosomal microautophagy (GO:0016237)	53	1	1.97	-	0.51	1	1
cellular response to toxic substance (GO:0097237)	53	1	1.97	-	0.51	1	1
hexose metabolic process (GO:0019318)	53	1	1.97	-	0.51	1	1
regulation of maintenance of meiotic sister chromatid cohesion (GO:0034094)	2	0	0.07	-	< 0.01	1	1
positive regulation of maintenance of sister chromatid cohesion (GO:0034093)	2	0	0.07	-	< 0.01	1	1
negative regulation of maintenance of sister chromatid cohesion (GO:0034092)	1	0	0.04	-	< 0.01	1	1
regulation of maintenance of sister chromatid cohesion (GO:0034091)	3	0	0.11	-	< 0.01	1	1
maintenance of meiotic sister chromatid cohesion (GO:0034090)	3	0	0.11	-	< 0.01	1	1
UMP metabolic process (GO:0046049)	10	0	0.37	-	< 0.01	1	1
positive regulation of trehalose catabolic process (GO:1901319)	1	0	0.04	-	< 0.01	1	1
cyanamide metabolic process (GO:0018890)	2	0	0.07	-	< 0.01	1	1
ITP metabolic process (GO:0046041)	1	0	0.04	-	< 0.01	1	1
IMP metabolic process (GO:0046040)	13	0	0.48	-	< 0.01	1	1
endoplasmic reticulum unfolded protein response (GO:0030968)	21	0	0.78	-	< 0.01	1	1
RNA (guanine-N7)-methylation (GO:0036265)	5	0	0.19	-	< 0.01	1	1
establishment of meiotic sister chromatid cohesion (GO:0034089)	2	0	0.07	-	< 0.01	1	1
maintenance of mitotic sister chromatid cohesion (GO:0034088)	1	0	0.04	-	< 0.01	1	1
7-methylguanosine cap hypermethylation (GO:0036261)	2	0	0.07	-	< 0.01	1	1
RNA capping (GO:0036260)	10	0	0.37	-	< 0.01	1	1
maintenance of sister chromatid cohesion (GO:0034086)	4	0	0.15	-	< 0.01	1	1
inter-Golgi cisterna vesicle-mediated transport (GO:0048219)	1	0	0.04	-	< 0.01	1	1
positive regulation of G2/MI transition of meiotic cell cycle (GO:0110032)	1	0	0.04	-	< 0.01	1	1
regulation of G2/MI transition of meiotic cell cycle (GO:0110030)	1	0	0.04	-	< 0.01	1	1
GTP metabolic process (GO:0046039)	5	0	0.19	-	< 0.01	1	1
Golgi vesicle docking (GO:0048211)	4	0	0.15	-	< 0.01	1	1
GMP metabolic process (GO:0046037)	9	0	0.33	-	< 0.01	1	1
Golgi vesicle fusion to target membrane (GO:0048210)	1	0	0.04	-	< 0.01	1	1
CTP metabolic process (GO:0046036)	5	0	0.19	-	< 0.01	1	1
AMP metabolic process (GO:0046033)	8	0	0.3	-	< 0.01	1	1
positive regulation of hydrogen peroxide-mediated programmed cell death (GO:1901300)	1	0	0.04	-	< 0.01	1	1
multivesicular body assembly (GO:0036258)	2	0	0.07	-	< 0.01	1	1
multivesicular body organization (GO:0036257)	3	0	0.11	-	< 0.01	1	1
astral microtubule organization (GO:0030953)	3	0	0.11	-	< 0.01	1	1
butanediol biosynthetic process (GO:0034079)	1	0	0.04	-	< 0.01	1	1
negative regulation of meiosis I (GO:0110029)	5	0	0.19	-	< 0.01	1	1
establishment or maintenance of cytoskeleton polarity (GO:0030952)	19	0	0.71	-	< 0.01	1	1
positive regulation of transcription from RNA polymerase II promoter in response to salt stress (GO:0036251)	4	0	0.15	-	< 0.01	1	1
establishment or maintenance of microtubule cytoskeleton polarity (GO:0030951)	1	0	0.04	-	< 0.01	1	1
butanediol metabolic process (GO:0034077)	1	0	0.04	-	< 0.01	1	1
negative regulation of DNA strand resection involved in replication fork processing (GO:0110027)	1	0	0.04	-	< 0.01	1	1
establishment or maintenance of actin cytoskeleton polarity (GO:0030950)	18	0	0.67	-	< 0.01	1	1
regulation of DNA strand resection involved in replication fork processing (GO:0110026)	1	0	0.04	-	< 0.01	1	1
COPII vesicle coating (GO:0048208)	1	0	0.04	-	< 0.01	1	1
vesicle targeting, rough ER to cis-Golgi (GO:0048207)	1	0	0.04	-	< 0.01	1	1
COPI coating of Golgi vesicle (GO:0048205)	2	0	0.07	-	< 0.01	1	1
regulation of actomyosin structure organization (GO:0110020)	18	0	0.67	-	< 0.01	1	1
Golgi transport vesicle coating (GO:0048200)	2	0	0.07	-	< 0.01	1	1
stress granule assembly (GO:0034063)	11	0	0.41	-	< 0.01	1	1
positive regulation of transcription by glucose (GO:0046016)	1	0	0.04	-	< 0.01	1	1
mitotic cell cycle arrest (GO:0071850)	4	0	0.15	-	< 0.01	1	1
response to anoxia (GO:0034059)	3	0	0.11	-	< 0.01	1	1
formin-nucleated actin cable organization (GO:0110009)	5	0	0.19	-	< 0.01	1	1
actin filament debranching (GO:0071846)	1	0	0.04	-	< 0.01	1	1
protein localization to nuclear inner membrane (GO:0036228)	8	0	0.3	-	< 0.01	1	1
receptor-mediated endocytosis (GO:0006898)	12	0	0.45	-	< 0.01	1	1
peptidyl-serine acetylation (GO:0030920)	2	0	0.07	-	< 0.01	1	1
contractile ring contraction (GO:0036213)	2	0	0.07	-	< 0.01	1	1
contractile ring maintenance (GO:0036212)	2	0	0.07	-	< 0.01	1	1
cell volume homeostasis (GO:0006884)	1	0	0.04	-	< 0.01	1	1
cellular sodium ion homeostasis (GO:0006883)	2	0	0.07	-	< 0.01	1	1
cellular zinc ion homeostasis (GO:0006882)	13	0	0.48	-	< 0.01	1	1
purine nucleoside bisphosphate catabolic process (GO:0034034)	2	0	0.07	-	< 0.01	1	1
intracellular sequestering of iron ion (GO:0006880)	3	0	0.11	-	< 0.01	1	1
ribonucleoside bisphosphate catabolic process (GO:0034031)	2	0	0.07	-	< 0.01	1	1
protein-lipid complex subunit organization (GO:0071825)	4	0	0.15	-	< 0.01	1	1
protein splicing (GO:0030908)	2	0	0.07	-	< 0.01	1	1
histone catabolic process (GO:0036205)	5	0	0.19	-	< 0.01	1	1
cellular cobalt ion homeostasis (GO:0006877)	1	0	0.04	-	< 0.01	1	1
cellular cadmium ion homeostasis (GO:0006876)	3	0	0.11	-	< 0.01	1	1
tail-anchored membrane protein insertion into ER membrane (GO:0071816)	1	0	0.04	-	< 0.01	1	1
glutamine transport (GO:0006868)	3	0	0.11	-	< 0.01	1	1
pyrimidine nucleotide transport (GO:0006864)	1	0	0.04	-	< 0.01	1	1
positive regulation of cell differentiation (GO:0045597)	4	0	0.15	-	< 0.01	1	1
negative regulation of cell differentiation (GO:0045596)	4	0	0.15	-	< 0.01	1	1
regulation of cell differentiation (GO:0045595)	9	0	0.33	-	< 0.01	1	1
mitochondrial RNA modification (GO:1900864)	6	0	0.22	-	< 0.01	1	1
oligopeptide transport (GO:0006857)	9	0	0.33	-	< 0.01	1	1
mitochondrial pyruvate transmembrane transport (GO:0006850)	4	0	0.15	-	< 0.01	1	1
plasma membrane pyruvate transport (GO:0006849)	1	0	0.04	-	< 0.01	1	1
pyruvate transport (GO:0006848)	5	0	0.19	-	< 0.01	1	1
acyl carnitine transport (GO:0006844)	1	0	0.04	-	< 0.01	1	1
mitochondrial citrate transmembrane transport (GO:0006843)	3	0	0.11	-	< 0.01	1	1
tricarboxylic acid transport (GO:0006842)	3	0	0.11	-	< 0.01	1	1
mitotic actomyosin contractile ring disassembly (GO:1990274)	1	0	0.04	-	< 0.01	1	1
dicarboxylic acid transport (GO:0006835)	13	0	0.48	-	< 0.01	1	1
regulation of protein binding (GO:0043393)	4	0	0.15	-	< 0.01	1	1
water transport (GO:0006833)	3	0	0.11	-	< 0.01	1	1
negative regulation of DNA binding (GO:0043392)	6	0	0.22	-	< 0.01	1	1
spermine transport (GO:0000296)	6	0	0.22	-	< 0.01	1	1
peptidyl-tyrosine dephosphorylation involved in inactivation of protein kinase activity (GO:1990264)	1	0	0.04	-	< 0.01	1	1
pre-mRNA catabolic process (GO:1990261)	1	0	0.04	-	< 0.01	1	1
deadenylation-dependent decapping of nuclear-transcribed mRNA (GO:0000290)	15	0	0.56	-	< 0.01	1	1
D-leucine catabolic process (GO:1900832)	1	0	0.04	-	< 0.01	1	1
zinc ion transport (GO:0006829)	12	0	0.45	-	< 0.01	1	1
D-leucine metabolic process (GO:1900831)	1	0	0.04	-	< 0.01	1	1
mycotoxin catabolic process (GO:0043387)	1	0	0.04	-	< 0.01	1	1
mycotoxin metabolic process (GO:0043385)	1	0	0.04	-	< 0.01	1	1
cobalt ion transport (GO:0006824)	2	0	0.07	-	< 0.01	1	1
chloride transport (GO:0006821)	3	0	0.11	-	< 0.01	1	1
histone glutamine methylation (GO:1990258)	1	0	0.04	-	< 0.01	1	1
nuclear-transcribed mRNA poly(A) tail shortening (GO:0000289)	10	0	0.37	-	< 0.01	1	1
D-tyrosine catabolic process (GO:1900829)	1	0	0.04	-	< 0.01	1	1
D-tyrosine metabolic process (GO:1900828)	1	0	0.04	-	< 0.01	1	1
calcium ion transport (GO:0006816)	12	0	0.45	-	< 0.01	1	1
regulation of transcription from RNA polymerase II promoter in response to DNA damage (GO:1990248)	1	0	0.04	-	< 0.01	1	1
nitric oxide biosynthetic process (GO:0006809)	1	0	0.04	-	< 0.01	1	1
superoxide metabolic process (GO:0006801)	10	0	0.37	-	< 0.01	1	1
response to aluminum ion (GO:0010044)	1	0	0.04	-	< 0.01	1	1
response to zinc ion (GO:0010043)	1	0	0.04	-	< 0.01	1	1
sequestration of proteasome core complex in proteasome storage granule (GO:1990237)	1	0	0.04	-	< 0.01	1	1
proteasome core complex import into nucleus (GO:1990236)	1	0	0.04	-	< 0.01	1	1
mitochondrial fission (GO:0000266)	9	0	0.33	-	< 0.01	1	1
response to iron ion (GO:0010039)	4	0	0.15	-	< 0.01	1	1
maintenance of DNA trinucleotide repeats (GO:0035753)	11	0	0.41	-	< 0.01	1	1
protein glycosylation in endoplasmic reticulum (GO:0033577)	1	0	0.04	-	< 0.01	1	1
response to acetate (GO:0010034)	1	0	0.04	-	< 0.01	1	1
[truncated: 3,325 more rows]

## Sheet: T1_mainTSSup
GO_biological_process	num_of_genes_in_ref_genome	num_of_genes_in_shortlist	expected_number	over/under	fold_enrichment	raw_p_val	FDR
cell cycle process (GO:0022402)	574	30	12.29	+	2.44	6.16e-06	0.0328
double-strand break repair (GO:0006302)	135	13	2.89	+	4.5	1.13e-05	0.0302
DNA conformation change (GO:0071103)	132	12	2.83	+	4.25	4.25e-05	0.0754
DNA packaging (GO:0006323)	60	8	1.28	+	6.23	7.71e-05	0.103
meiosis I (GO:0007127)	82	9	1.76	+	5.13	0.000108	0.115
meiotic nuclear division (GO:0140013)	103	10	2.2	+	4.54	0.000115	0.102
nuclear division (GO:0000280)	173	13	3.7	+	3.51	0.000126	0.0958
cell cycle (GO:0007049)	710	31	15.2	+	2.04	0.00016	0.107
synapsis (GO:0007129)	22	5	0.47	+	10.62	0.000209	0.123
organelle fission (GO:0048285)	184	13	3.94	+	3.3	0.000224	0.119
DNA repair (GO:0006281)	294	17	6.29	+	2.7	0.000239	0.116
reproductive process (GO:0022414)	404	21	8.65	+	2.43	0.000264	0.117
reciprocal meiotic recombination (GO:0007131)	55	7	1.18	+	5.95	0.000285	0.117
gene expression (GO:0010467)	1199	10	25.67	-	0.39	0.000285	0.109
homologous recombination (GO:0035825)	56	7	1.2	+	5.84	0.000315	0.112
meiotic cell cycle process (GO:1903046)	248	15	5.31	+	2.83	0.000362	0.121
meiosis I cell cycle process (GO:0061982)	98	9	2.1	+	4.29	0.000374	0.117
reproduction (GO:0000003)	424	21	9.08	+	2.31	0.000386	0.114
chromosome organization involved in meiotic cell cycle (GO:0070192)	41	6	0.88	+	6.84	0.0004	0.112
nuclear chromosome segregation (GO:0098813)	149	11	3.19	+	3.45	0.00049	0.13
cellular response to DNA damage stimulus (GO:0006974)	345	18	7.39	+	2.44	0.000512	0.13
meiotic chromosome segregation (GO:0045132)	63	7	1.35	+	5.19	0.000604	0.146
proteasomal ubiquitin-independent protein catabolic process (GO:0010499)	17	4	0.36	+	10.99	0.000836	0.193
homologous chromosome segregation (GO:0045143)	34	5	0.73	+	6.87	0.00122	0.27
ATP-dependent chromatin remodeling (GO:0043044)	37	5	0.79	+	6.31	0.00171	0.364
meiotic recombination checkpoint (GO:0051598)	9	3	0.19	+	15.57	0.00172	0.353
DNA replication (GO:0006260)	124	9	2.65	+	3.39	0.0018	0.354
DNA recombination (GO:0006310)	233	13	4.99	+	2.61	0.00182	0.347
chromosome segregation (GO:0007059)	182	11	3.9	+	2.82	0.00228	0.419
chromatin assembly (GO:0031497)	40	5	0.86	+	5.84	0.00233	0.414
cellular response to stress (GO:0033554)	725	28	15.52	+	1.8	0.00243	0.418
mitotic chromosome condensation (GO:0007076)	11	3	0.24	+	12.74	0.00276	0.46
response to stress (GO:0006950)	774	29	16.57	+	1.75	0.00323	0.522
chromosome organization (GO:0051276)	562	23	12.03	+	1.91	0.00333	0.521
nucleosome mobilization (GO:0042766)	12	3	0.26	+	11.68	0.0034	0.518
meiotic cell cycle checkpoint (GO:0033313)	12	3	0.26	+	11.68	0.0034	0.503
sister chromatid segregation (GO:0000819)	112	8	2.4	+	3.34	0.00353	0.508
polysaccharide metabolic process (GO:0005976)	65	6	1.39	+	4.31	0.00355	0.497
meiotic cell cycle (GO:0051321)	306	15	6.55	+	2.29	0.00368	0.503
positive regulation of endopeptidase activity (GO:0010950)	3	2	0.06	+	31.14	0.00418	0.557
DNA strand elongation involved in DNA replication (GO:0006271)	28	4	0.6	+	6.67	0.0042	0.546
DNA metabolic process (GO:0006259)	481	20	10.3	+	1.94	0.00484	0.614
synaptonemal complex assembly (GO:0007130)	15	3	0.32	+	9.34	0.00583	0.722
meiotic DNA double-strand break formation (GO:0042138)	15	3	0.32	+	9.34	0.00583	0.705
DNA strand elongation (GO:0022616)	31	4	0.66	+	6.03	0.00583	0.69
strand invasion (GO:0042148)	4	2	0.09	+	23.36	0.00619	0.716
transport (GO:0006810)	1288	15	27.57	-	0.54	0.0062	0.702
cellular response to stimulus (GO:0051716)	1046	35	22.39	+	1.56	0.00671	0.744
septin ring assembly (GO:0000921)	16	3	0.34	+	8.76	0.00682	0.741
positive regulation of proteolysis (GO:0045862)	16	3	0.34	+	8.76	0.00682	0.726
nucleosome organization (GO:0034728)	76	6	1.63	+	3.69	0.00719	0.751
double-strand break repair via homologous recombination (GO:0000724)	76	6	1.63	+	3.69	0.00719	0.737
anatomical structure morphogenesis (GO:0009653)	184	10	3.94	+	2.54	0.00728	0.732
chromatin organization involved in negative regulation of transcription (GO:0097549)	128	8	2.74	+	2.92	0.00749	0.738
chromatin silencing (GO:0006342)	128	8	2.74	+	2.92	0.00749	0.725
negative regulation of gene expression, epigenetic (GO:0045814)	128	8	2.74	+	2.92	0.00749	0.712
chromatin organization involved in regulation of transcription (GO:0034401)	129	8	2.76	+	2.9	0.00781	0.73
nuclear DNA replication (GO:0033260)	34	4	0.73	+	5.5	0.00783	0.719
cell cycle DNA replication (GO:0044786)	34	4	0.73	+	5.5	0.00783	0.707
glucosamine-containing compound catabolic process (GO:1901072)	5	2	0.11	+	18.69	0.00854	0.758
positive regulation of peptidase activity (GO:0010952)	5	2	0.11	+	18.69	0.00854	0.746
DNA replication-dependent nucleosome assembly (GO:0006335)	5	2	0.11	+	18.69	0.00854	0.734
positive regulation of response to DNA damage stimulus (GO:2001022)	5	2	0.11	+	18.69	0.00854	0.722
DNA replication-dependent nucleosome organization (GO:0034723)	5	2	0.11	+	18.69	0.00854	0.711
chitin catabolic process (GO:0006032)	5	2	0.11	+	18.69	0.00854	0.7
aminoglycan catabolic process (GO:0006026)	5	2	0.11	+	18.69	0.00854	0.689
regulation of cell fate commitment (GO:0010453)	5	2	0.11	+	18.69	0.00854	0.679
amino sugar catabolic process (GO:0046348)	5	2	0.11	+	18.69	0.00854	0.669
regulation of mating type switching (GO:0031494)	5	2	0.11	+	18.69	0.00854	0.659
developmental process (GO:0032502)	274	13	5.87	+	2.22	0.00881	0.67
RNA processing (GO:0006396)	573	4	12.27	-	0.33	0.00894	0.671
anatomical structure development (GO:0048856)	190	10	4.07	+	2.46	0.00895	0.662
mitotic cell cycle process (GO:1903047)	314	14	6.72	+	2.08	0.0092	0.671
sister chromatid cohesion (GO:0007062)	58	5	1.24	+	4.03	0.00996	0.717
regulation of phosphoprotein phosphatase activity (GO:0043666)	37	4	0.79	+	5.05	0.0102	0.717
DNA-dependent DNA replication (GO:0006261)	108	7	2.31	+	3.03	0.0102	0.721
synaptonemal complex organization (GO:0070193)	19	3	0.41	+	7.38	0.0104	0.716
gene silencing (GO:0016458)	136	8	2.91	+	2.75	0.0104	0.711
septin cytoskeleton organization (GO:0032185)	38	4	0.81	+	4.92	0.0111	0.751
chromosome condensation (GO:0030261)	20	3	0.43	+	7.01	0.0117	0.771
negative regulation of meiotic nuclear division (GO:0045835)	20	3	0.43	+	7.01	0.0117	0.761
negative regulation of organelle organization (GO:0010639)	139	8	2.98	+	2.69	0.0117	0.779
recombinational repair (GO:0000725)	86	6	1.84	+	3.26	0.0124	0.794
mitotic sister chromatid segregation (GO:0000070)	87	6	1.86	+	3.22	0.013	0.824
mitotic sister chromatid cohesion (GO:0007064)	40	4	0.86	+	4.67	0.0131	0.82
regulation of phosphatase activity (GO:0010921)	40	4	0.86	+	4.67	0.0131	0.81
regulation of protein dephosphorylation (GO:0035304)	40	4	0.86	+	4.67	0.0131	0.801
cell morphogenesis (GO:0000902)	21	3	0.45	+	6.67	0.0132	0.798
protein-DNA complex subunit organization (GO:0071824)	172	9	3.68	+	2.44	0.0134	0.8
chromatin silencing at telomere (GO:0006348)	63	5	1.35	+	3.71	0.0136	0.805
chromatin remodeling (GO:0006338)	88	6	1.88	+	3.18	0.0137	0.799
tRNA gene clustering (GO:0070058)	7	2	0.15	+	13.35	0.0142	0.825
2-micrometer plasmid partitioning (GO:0030543)	7	2	0.15	+	13.35	0.0142	0.816
regulation of DNA damage checkpoint (GO:2000001)	7	2	0.15	+	13.35	0.0142	0.807
chromatin silencing at rDNA (GO:0000183)	22	3	0.47	+	6.37	0.0148	0.828
negative regulation of nuclear division (GO:0051784)	65	5	1.39	+	3.59	0.0153	0.847
regulation of gene expression, epigenetic (GO:0040029)	147	8	3.15	+	2.54	0.0157	0.864
mitotic cell cycle (GO:0000278)	327	14	7	+	2	0.0168	0.912
negative regulation of cellular component organization (GO:0051129)	149	8	3.19	+	2.51	0.0169	0.908
establishment of localization (GO:0051234)	1329	17	28.45	-	0.6	0.0173	0.921
regulation of endopeptidase activity (GO:0052548)	8	2	0.17	+	11.68	0.0176	0.926
regulation of double-strand break repair (GO:2000779)	8	2	0.17	+	11.68	0.0176	0.917
chromatin assembly or disassembly (GO:0006333)	68	5	1.46	+	3.43	0.018	0.933
regulation of binding (GO:0051098)	24	3	0.51	+	5.84	0.0182	0.933
double-strand break repair via break-induced replication (GO:0000727)	25	3	0.54	+	5.61	0.0201	1
regulation of cell differentiation (GO:0045595)	9	2	0.19	+	10.38	0.0212	1
regulation of sister chromatid cohesion (GO:0007063)	9	2	0.19	+	10.38	0.0212	1
plasmid partitioning (GO:0030541)	9	2	0.19	+	10.38	0.0212	1
dsDNA loop formation (GO:0090579)	9	2	0.19	+	10.38	0.0212	1
negative regulation of hydrolase activity (GO:0051346)	26	3	0.56	+	5.39	0.0221	1
mitotic nuclear division (GO:0140014)	99	6	2.12	+	2.83	0.0224	1
translation (GO:0006412)	365	2	7.81	-	0.26	0.0239	1
peptide biosynthetic process (GO:0043043)	369	2	7.9	-	0.25	0.0239	1
carbohydrate derivative catabolic process (GO:1901136)	27	3	0.58	+	5.19	0.0242	1
regulation of response to DNA damage stimulus (GO:2001020)	27	3	0.58	+	5.19	0.0242	1
negative regulation of meiotic cell cycle (GO:0051447)	27	3	0.58	+	5.19	0.0242	1
chitin metabolic process (GO:0006030)	27	3	0.58	+	5.19	0.0242	1
aminoglycan metabolic process (GO:0006022)	27	3	0.58	+	5.19	0.0242	1
negative regulation of phosphatase activity (GO:0010923)	10	2	0.21	+	9.34	0.0251	1
negative regulation of phosphoprotein phosphatase activity (GO:0032515)	10	2	0.21	+	9.34	0.0251	1
RNA metabolic process (GO:0016070)	943	11	20.19	-	0.54	0.0263	1
glucosamine-containing compound metabolic process (GO:1901071)	28	3	0.6	+	5	0.0264	1
glycogen metabolic process (GO:0005977)	28	3	0.6	+	5	0.0264	1
positive regulation of cellular protein metabolic process (GO:0032270)	164	8	3.51	+	2.28	0.0275	1
positive regulation of protein metabolic process (GO:0051247)	165	8	3.53	+	2.26	0.0283	1
mitotic DNA replication (GO:1902969)	11	2	0.24	+	8.49	0.0292	1
regulation of peptidase activity (GO:0052547)	11	2	0.24	+	8.49	0.0292	1
negative regulation of protein dephosphorylation (GO:0035308)	11	2	0.24	+	8.49	0.0292	1
negative regulation of dephosphorylation (GO:0035305)	11	2	0.24	+	8.49	0.0292	1
cell morphogenesis involved in conjugation (GO:0000767)	11	2	0.24	+	8.49	0.0292	1
regulation of dephosphorylation (GO:0035303)	52	4	1.11	+	3.59	0.0292	1
cellular glucan metabolic process (GO:0006073)	52	4	1.11	+	3.59	0.0292	1
glucan metabolic process (GO:0044042)	52	4	1.11	+	3.59	0.0292	1
cellular component assembly (GO:0022607)	750	25	16.06	+	1.56	0.0305	1
energy reserve metabolic process (GO:0006112)	30	3	0.64	+	4.67	0.0311	1
amino sugar metabolic process (GO:0006040)	30	3	0.64	+	4.67	0.0311	1
multi-organism cellular process (GO:0044764)	54	4	1.16	+	3.46	0.0327	1
conjugation (GO:0000746)	54	4	1.16	+	3.46	0.0327	1
negative regulation of reproductive process (GO:2000242)	31	3	0.66	+	4.52	0.0336	1
peptide transport (GO:0015833)	678	7	14.51	-	0.48	0.0337	1
amide transport (GO:0042886)	693	7	14.84	-	0.47	0.0341	1
cellular polysaccharide metabolic process (GO:0044264)	55	4	1.18	+	3.4	0.0346	1
RNA phosphodiester bond hydrolysis (GO:0090501)	190	0	4.07	-	< 0.01	0.0346	1
regulation of chromosome organization (GO:0033044)	141	7	3.02	+	2.32	0.0353	1
response to stimulus (GO:0050896)	1217	36	26.05	+	1.38	0.0357	1
macromolecule catabolic process (GO:0009057)	435	16	9.31	+	1.72	0.0378	1
cellular macromolecule metabolic process (GO:0044260)	2017	55	43.18	+	1.27	0.0378	1
nucleosome positioning (GO:0016584)	13	2	0.28	+	7.19	0.0383	1
mitotic spindle elongation (GO:0000022)	13	2	0.28	+	7.19	0.0383	1
plasmid maintenance (GO:0006276)	13	2	0.28	+	7.19	0.0383	1
regulation of cell cycle checkpoint (GO:1901976)	13	2	0.28	+	7.19	0.0383	1
spindle elongation (GO:0051231)	13	2	0.28	+	7.19	0.0383	1
septin ring organization (GO:0031106)	33	3	0.71	+	4.25	0.0388	1
DNA strand elongation involved in mitotic DNA replication (GO:1902983)	1	1	0.02	+	46.71	0.0415	1
transcriptional activation by promoter-enhancer looping (GO:0071733)	1	1	0.02	+	46.71	0.0415	1
negative regulation of DNA duplex unwinding (GO:1905463)	1	1	0.02	+	46.71	0.0415	1
regulation of DNA duplex unwinding (GO:1905462)	1	1	0.02	+	46.71	0.0415	1
positive regulation of mitotic cohesin loading (GO:1905406)	1	1	0.02	+	46.71	0.0415	1
regulation of mitotic cohesin loading (GO:1905405)	1	1	0.02	+	46.71	0.0415	1
positive regulation of cohesin loading (GO:1905309)	1	1	0.02	+	46.71	0.0415	1
regulation of microtubule nucleation (GO:0010968)	1	1	0.02	+	46.71	0.0415	1
presynaptic endocytosis (GO:0140238)	1	1	0.02	+	46.71	0.0415	1
positive regulation of protein localization to nucleolus (GO:1904751)	1	1	0.02	+	46.71	0.0415	1
synaptic vesicle cycle (GO:0099504)	1	1	0.02	+	46.71	0.0415	1
DNA strand elongation involved in nuclear cell cycle DNA replication (GO:1902319)	1	1	0.02	+	46.71	0.0415	1
postsynaptic actin cytoskeleton organization (GO:0098974)	1	1	0.02	+	46.71	0.0415	1
DNA strand elongation involved in cell cycle DNA replication (GO:1902296)	1	1	0.02	+	46.71	0.0415	1
positive regulation of mating-type specific transcription from RNA polymerase II promoter (GO:0001197)	1	1	0.02	+	46.71	0.0415	1
post-translational protein acetylation (GO:0034421)	1	1	0.02	+	46.71	0.0415	1
endoplasmic reticulum mannose trimming (GO:1904380)	1	1	0.02	+	46.71	0.0415	1
positive regulation of microtubule nucleation (GO:0090063)	1	1	0.02	+	46.71	0.0415	1
positive regulation of protein localization to chromatin (GO:0120187)	1	1	0.02	+	46.71	0.0415	1
synapse organization (GO:0050808)	1	1	0.02	+	46.71	0.0415	1
cell junction organization (GO:0034330)	1	1	0.02	+	46.71	0.0415	1
glutamate catabolic process to 2-oxoglutarate (GO:0019551)	1	1	0.02	+	46.71	0.0415	1
postsynaptic cytoskeleton organization (GO:0099188)	1	1	0.02	+	46.71	0.0415	1
synaptic vesicle endocytosis (GO:0048488)	1	1	0.02	+	46.71	0.0415	1
postsynapse organization (GO:0099173)	1	1	0.02	+	46.71	0.0415	1
synaptic vesicle recycling (GO:0036465)	1	1	0.02	+	46.71	0.0415	1
aggrephagy (GO:0035973)	1	1	0.02	+	46.71	0.0415	1
snoRNA release from pre-rRNA (GO:1990417)	1	1	0.02	+	46.71	0.0415	1
vesicle-mediated transport in synapse (GO:0099003)	1	1	0.02	+	46.71	0.0415	1
gamma-tubulin complex localization to nuclear side of mitotic spindle pole body (GO:0110120)	1	1	0.02	+	46.71	0.0415	1
regulation of cohesin loading (GO:0071922)	1	1	0.02	+	46.71	0.0415	1
negative regulation of DNA helicase activity (GO:1905775)	1	1	0.02	+	46.71	0.0415	1
regulation of DNA helicase activity (GO:1905774)	1	1	0.02	+	46.71	0.0415	1
DNA replication initiation (GO:0006270)	34	3	0.73	+	4.12	0.0416	1
protein localization to cytoskeleton (GO:0044380)	14	2	0.3	+	6.67	0.0432	1
positive regulation of binding (GO:0051099)	14	2	0.3	+	6.67	0.0432	1
protein transport (GO:0015031)	670	7	14.34	-	0.49	0.0449	1
cytokinesis (GO:0000910)	89	5	1.91	+	2.62	0.0468	1
ncRNA processing (GO:0034470)	398	3	8.52	-	0.35	0.0471	1
peptide metabolic process (GO:0006518)	402	3	8.61	-	0.35	0.0471	1
regulation of cellular protein localization (GO:1903827)	62	4	1.33	+	3.01	0.049	1
cell cycle checkpoint (GO:0000075)	91	5	1.95	+	2.57	0.0504	1
regulation of proteolysis (GO:0030162)	37	3	0.79	+	3.79	0.0506	1
methylation (GO:0032259)	161	0	3.45	-	< 0.01	0.0509	1
nitrogen compound transport (GO:0071705)	828	10	17.73	-	0.56	0.0511	1
cytoplasmic translation (GO:0002181)	171	0	3.66	-	< 0.01	0.0521	1
regulation of organelle organization (GO:0033043)	344	13	7.36	+	1.77	0.0529	1
establishment of mitotic sister chromatid cohesion (GO:0034087)	16	2	0.34	+	5.84	0.0536	1
positive regulation of cellular protein localization (GO:1903829)	16	2	0.34	+	5.84	0.0536	1
regulation of DNA binding (GO:0051101)	16	2	0.34	+	5.84	0.0536	1
ubiquitin-dependent protein catabolic process (GO:0006511)	216	9	4.62	+	1.95	0.0538	1
negative regulation of cell cycle process (GO:0010948)	93	5	1.99	+	2.51	0.0542	1
regulation of meiotic nuclear division (GO:0040020)	39	3	0.83	+	3.59	0.0571	1
regulation of nuclear division (GO:0051783)	126	6	2.7	+	2.22	0.0582	1
polysaccharide catabolic process (GO:0000272)	17	2	0.36	+	5.5	0.0591	1
modification-dependent protein catabolic process (GO:0019941)	222	9	4.75	+	1.89	0.0596	1
response to unfolded protein (GO:0006986)	40	3	0.86	+	3.5	0.0605	1
ncRNA metabolic process (GO:0034660)	458	4	9.8	-	0.41	0.061	1
positive regulation of response to stimulus (GO:0048584)	67	4	1.43	+	2.79	0.0611	1
gamma-tubulin complex localization (GO:0033566)	2	1	0.04	+	23.36	0.0616	1
protein localization to septin ring (GO:1902935)	2	1	0.04	+	23.36	0.0616	1
10-formyltetrahydrofolate biosynthetic process (GO:0009257)	2	1	0.04	+	23.36	0.0616	1
10-formyltetrahydrofolate metabolic process (GO:0009256)	2	1	0.04	+	23.36	0.0616	1
septin ring disassembly (GO:0031107)	2	1	0.04	+	23.36	0.0616	1
copper ion export (GO:0060003)	2	1	0.04	+	23.36	0.0616	1
fatty-acyl-CoA metabolic process (GO:0035337)	2	1	0.04	+	23.36	0.0616	1
long-chain fatty-acyl-CoA metabolic process (GO:0035336)	2	1	0.04	+	23.36	0.0616	1
positive regulation of Rho guanyl-nucleotide exchange factor activity (GO:2001108)	2	1	0.04	+	23.36	0.0616	1
purine nucleotide-sugar transmembrane transport (GO:0090480)	2	1	0.04	+	23.36	0.0616	1
positive regulation of cell-substrate adhesion (GO:0010811)	2	1	0.04	+	23.36	0.0616	1
regulation of cell-substrate adhesion (GO:0010810)	2	1	0.04	+	23.36	0.0616	1
positive regulation of double-strand break repair via nonhomologous end joining (GO:2001034)	2	1	0.04	+	23.36	0.0616	1
positive regulation of glycerol transport (GO:0090372)	2	1	0.04	+	23.36	0.0616	1
regulation of glycerol transport (GO:0090371)	2	1	0.04	+	23.36	0.0616	1
positive regulation of guanyl-nucleotide exchange factor activity (GO:1905099)	2	1	0.04	+	23.36	0.0616	1
positive regulation of cell adhesion involved in single-species biofilm formation (GO:1900189)	2	1	0.04	+	23.36	0.0616	1
regulation of cell adhesion involved in single-species biofilm formation (GO:1900187)	2	1	0.04	+	23.36	0.0616	1
fumarate metabolic process (GO:0006106)	2	1	0.04	+	23.36	0.0616	1
positive regulation of Ras GTPase binding (GO:1904477)	2	1	0.04	+	23.36	0.0616	1
gamma-tubulin complex localization to mitotic spindle pole body (GO:1990735)	2	1	0.04	+	23.36	0.0616	1
positive regulation of GTP binding (GO:1904426)	2	1	0.04	+	23.36	0.0616	1
mannose trimming involved in glycoprotein ERAD pathway (GO:1904382)	2	1	0.04	+	23.36	0.0616	1
protein alpha-1,2-demannosylation (GO:0036508)	2	1	0.04	+	23.36	0.0616	1
protein demannosylation (GO:0036507)	2	1	0.04	+	23.36	0.0616	1
GDP-mannose transmembrane transport (GO:1990570)	2	1	0.04	+	23.36	0.0616	1
regulation of DNA double-strand break processing (GO:1903775)	2	1	0.04	+	23.36	0.0616	1
fatty acid derivative metabolic process (GO:1901568)	2	1	0.04	+	23.36	0.0616	1
positive regulation of cell adhesion (GO:0045785)	2	1	0.04	+	23.36	0.0616	1
signal transduction involved in meiotic recombination checkpoint (GO:0072462)	2	1	0.04	+	23.36	0.0616	1
signal transduction involved in meiotic cell cycle checkpoint (GO:0072411)	2	1	0.04	+	23.36	0.0616	1
siroheme metabolic process (GO:0046156)	2	1	0.04	+	23.36	0.0616	1
siroheme biosynthetic process (GO:0019354)	2	1	0.04	+	23.36	0.0616	1
organic substance transport (GO:0071702)	918	12	19.65	-	0.61	0.0627	1
positive regulation of molecular function (GO:0044093)	225	9	4.82	+	1.87	0.0628	1
establishment of sister chromatid cohesion (GO:0034085)	18	2	0.39	+	5.19	0.0648	1
meiotic sister chromatid segregation (GO:0045144)	18	2	0.39	+	5.19	0.0648	1
negative regulation of cell cycle (GO:0045786)	130	6	2.78	+	2.16	0.0654	1
negative regulation of chromosome organization (GO:2001251)	69	4	1.48	+	2.71	0.0663	1
chromatin silencing at silent mating-type cassette (GO:0030466)	42	3	0.9	+	3.34	0.0675	1
cell differentiation (GO:0030154)	188	8	4.02	+	1.99	0.0676	1
cellular developmental process (GO:0048869)	245	10	5.24	+	1.91	0.0677	1
meiosis II cell cycle process (GO:0061983)	19	2	0.41	+	4.92	0.0706	1
meiosis II (GO:0007135)	19	2	0.41	+	4.92	0.0706	1
pre-replicative complex assembly involved in nuclear cell cycle DNA replication (GO:0006267)	19	2	0.41	+	4.92	0.0706	1
regulation of protein localization to nucleus (GO:1900180)	19	2	0.41	+	4.92	0.0706	1
pre-replicative complex assembly involved in cell cycle DNA replication (GO:1902299)	19	2	0.41	+	4.92	0.0706	1
pre-replicative complex assembly (GO:0036388)	19	2	0.41	+	4.92	0.0706	1
organonitrogen compound biosynthetic process (GO:1901566)	868	11	18.58	-	0.59	0.0735	1
cellular macromolecule catabolic process (GO:0044265)	405	14	8.67	+	1.61	0.0752	1
chromatin organization (GO:0006325)	329	12	7.04	+	1.7	0.0757	1
nucleosome disassembly (GO:0006337)	20	2	0.43	+	4.67	0.0767	1
regulation of DNA repair (GO:0006282)	20	2	0.43	+	4.67	0.0767	1
protein sumoylation (GO:0016925)	20	2	0.43	+	4.67	0.0767	1
chromatin disassembly (GO:0031498)	20	2	0.43	+	4.67	0.0767	1
phospholipid metabolic process (GO:0006644)	142	0	3.04	-	< 0.01	0.0768	1
regulation of molecular function (GO:0065009)	413	14	8.84	+	1.58	0.0802	1
tRNA import into nucleus (GO:0035719)	3	1	0.06	+	15.57	0.0813	1
histone H2B ubiquitination (GO:0033523)	3	1	0.06	+	15.57	0.0813	1
regulation of protein localization to chromatin (GO:1905634)	3	1	0.06	+	15.57	0.0813	1
glutamate catabolic process (GO:0006538)	3	1	0.06	+	15.57	0.0813	1
lipid import into cell (GO:0140354)	3	1	0.06	+	15.57	0.0813	1
regulation of cohesin unloading (GO:1905343)	3	1	0.06	+	15.57	0.0813	1
positive regulation of cohesin unloading (GO:1905339)	3	1	0.06	+	15.57	0.0813	1
sphingoid long-chain base transport (GO:1905329)	3	1	0.06	+	15.57	0.0813	1
positive regulation of double-strand break repair (GO:2000781)	3	1	0.06	+	15.57	0.0813	1
negative regulation of glucose mediated signaling pathway (GO:1902660)	3	1	0.06	+	15.57	0.0813	1
regulation of glucose mediated signaling pathway (GO:1902659)	3	1	0.06	+	15.57	0.0813	1
regulation of Rho guanyl-nucleotide exchange factor activity (GO:2001106)	3	1	0.06	+	15.57	0.0813	1
long-chain fatty acid import into cell (GO:0044539)	3	1	0.06	+	15.57	0.0813	1
positive regulation of phosphoprotein phosphatase activity (GO:0032516)	3	1	0.06	+	15.57	0.0813	1
DNA replication, synthesis of RNA primer (GO:0006269)	3	1	0.06	+	15.57	0.0813	1
protein localization to mitotic spindle pole body (GO:1902440)	3	1	0.06	+	15.57	0.0813	1
regulation of guanyl-nucleotide exchange factor activity (GO:1905097)	3	1	0.06	+	15.57	0.0813	1
positive regulation of single-species biofilm formation (GO:1900192)	3	1	0.06	+	15.57	0.0813	1
positive regulation of protein autophosphorylation (GO:0031954)	3	1	0.06	+	15.57	0.0813	1
positive regulation of Rho protein signal transduction (GO:0035025)	3	1	0.06	+	15.57	0.0813	1
regulation of Ras GTPase binding (GO:1904475)	3	1	0.06	+	15.57	0.0813	1
regulation of GTP binding (GO:1904424)	3	1	0.06	+	15.57	0.0813	1
positive regulation of mating-type specific transcription, DNA-templated (GO:0045895)	3	1	0.06	+	15.57	0.0813	1
regulation of establishment of cell polarity (GO:2000114)	3	1	0.06	+	15.57	0.0813	1
positive regulation of protein binding (GO:0032092)	3	1	0.06	+	15.57	0.0813	1
negative regulation of chromatin assembly or disassembly (GO:0045798)	3	1	0.06	+	15.57	0.0813	1
negative regulation of DNA damage checkpoint (GO:2000002)	3	1	0.06	+	15.57	0.0813	1
protein deglycosylation involved in glycoprotein catabolic process (GO:0035977)	3	1	0.06	+	15.57	0.0813	1
negative regulation of helicase activity (GO:0051097)	3	1	0.06	+	15.57	0.0813	1
signal transduction involved in cell cycle checkpoint (GO:0072395)	3	1	0.06	+	15.57	0.0813	1
negative regulation of heterochromatin assembly (GO:0031452)	3	1	0.06	+	15.57	0.0813	1
cellular detoxification of aldehyde (GO:0110095)	3	1	0.06	+	15.57	0.0813	1
RNA modification (GO:0009451)	159	0	3.4	-	< 0.01	0.0819	1
protein-DNA complex disassembly (GO:0032986)	21	2	0.45	+	4.45	0.0828	1
nucleosome assembly (GO:0006334)	21	2	0.45	+	4.45	0.0828	1
cellular protein catabolic process (GO:0044257)	269	10	5.76	+	1.74	0.0842	1
macromolecule metabolic process (GO:0043170)	2435	62	52.13	+	1.19	0.0853	1
cellular nitrogen compound biosynthetic process (GO:0044271)	943	13	20.19	-	0.64	0.0861	1
sporulation resulting in formation of a cellular spore (GO:0030435)	161	7	3.45	+	2.03	0.0893	1
protein glycosylation (GO:0006486)	77	4	1.65	+	2.43	0.0895	1
macromolecule glycosylation (GO:0043413)	77	4	1.65	+	2.43	0.0895	1
regulation of cellular localization (GO:0060341)	77	4	1.65	+	2.43	0.0895	1
sporulation (GO:0043934)	162	7	3.47	+	2.02	0.0903	1
anatomical structure formation involved in morphogenesis (GO:0048646)	163	7	3.49	+	2.01	0.0914	1
negative regulation of transcription, DNA-templated (GO:0045892)	276	10	5.91	+	1.69	0.0915	1
ascospore wall assembly (GO:0030476)	49	3	1.05	+	2.86	0.0948	1
spore wall assembly (GO:0042244)	49	3	1.05	+	2.86	0.0948	1
ascospore wall biogenesis (GO:0070591)	49	3	1.05	+	2.86	0.0948	1
spore wall biogenesis (GO:0070590)	49	3	1.05	+	2.86	0.0948	1
multi-organism process (GO:0051704)	166	7	3.55	+	1.97	0.0948	1
protein O-linked glycosylation (GO:0006493)	23	2	0.49	+	4.06	0.0956	1
ribonucleoprotein complex biogenesis (GO:0022613)	479	5	10.25	-	0.49	0.0978	1
regulation of hydrolase activity (GO:0051336)	169	7	3.62	+	1.93	0.0985	1
regulation of meiotic cell cycle (GO:0051445)	50	3	1.07	+	2.8	0.099	1
fungal-type cell wall assembly (GO:0071940)	50	3	1.07	+	2.8	0.099	1
positive regulation of cell differentiation (GO:0045597)	4	1	0.09	+	11.68	0.101	1
regulation of protein binding (GO:0043393)	4	1	0.09	+	11.68	0.101	1
methylglyoxal catabolic process to D-lactate via S-lactoyl-glutathione (GO:0019243)	4	1	0.09	+	11.68	0.101	1
carnitine metabolic process (GO:0009437)	4	1	0.09	+	11.68	0.101	1
mitotic DNA replication initiation (GO:1902975)	4	1	0.09	+	11.68	0.101	1
negative regulation of antisense RNA transcription (GO:0060195)	4	1	0.09	+	11.68	0.101	1
mitotic spindle formation (spindle phase one) (GO:0061804)	4	1	0.09	+	11.68	0.101	1
initial mitotic spindle pole body separation (GO:0000073)	4	1	0.09	+	11.68	0.101	1
proline transmembrane transport (GO:0035524)	4	1	0.09	+	11.68	0.101	1
microtubule depolymerization (GO:0007019)	4	1	0.09	+	11.68	0.101	1
amino-acid betaine metabolic process (GO:0006577)	4	1	0.09	+	11.68	0.101	1
regulation of chromatin assembly or disassembly (GO:0001672)	4	1	0.09	+	11.68	0.101	1
myo-inositol transport (GO:0015798)	4	1	0.09	+	11.68	0.101	1
regulation of chromatin assembly (GO:0010847)	4	1	0.09	+	11.68	0.101	1
establishment of chromatin silencing (GO:0006343)	4	1	0.09	+	11.68	0.101	1
heterochromatin assembly involved in chromatin silencing (GO:0070869)	4	1	0.09	+	11.68	0.101	1
positive regulation of cellular response to drug (GO:2001040)	4	1	0.09	+	11.68	0.101	1
ubiquitin-dependent glycoprotein ERAD pathway (GO:0097466)	4	1	0.09	+	11.68	0.101	1
polyprenol biosynthetic process (GO:0016094)	4	1	0.09	+	11.68	0.101	1
mitotic spindle pole body organization (GO:1905047)	4	1	0.09	+	11.68	0.101	1
response to glycoprotein (GO:1904587)	4	1	0.09	+	11.68	0.101	1
establishment of protein localization to chromatin (GO:0071169)	4	1	0.09	+	11.68	0.101	1
regulation of single-species biofilm formation (GO:1900190)	4	1	0.09	+	11.68	0.101	1
regulation of protein autophosphorylation (GO:0031952)	4	1	0.09	+	11.68	0.101	1
DNA catabolic process, endonucleolytic (GO:0000737)	4	1	0.09	+	11.68	0.101	1
meiotic joint molecule formation (GO:0000709)	4	1	0.09	+	11.68	0.101	1
protein K63-linked ubiquitination (GO:0070534)	4	1	0.09	+	11.68	0.101	1
negative regulation of mating-type specific transcription from RNA polymerase II promoter (GO:0001198)	4	1	0.09	+	11.68	0.101	1
regulation of mating-type specific transcription from RNA polymerase II promoter (GO:0001196)	4	1	0.09	+	11.68	0.101	1
positive regulation of cell fate commitment (GO:0010455)	4	1	0.09	+	11.68	0.101	1
negative regulation of mating-type specific transcription, DNA-templated (GO:0045894)	4	1	0.09	+	11.68	0.101	1
potassium ion import across plasma membrane (GO:1990573)	4	1	0.09	+	11.68	0.101	1
positive regulation of sister chromatid cohesion (GO:0045876)	4	1	0.09	+	11.68	0.101	1
positive regulation of DNA repair (GO:0045739)	4	1	0.09	+	11.68	0.101	1
dolichol biosynthetic process (GO:0019408)	4	1	0.09	+	11.68	0.101	1
spindle pole body separation (GO:0110100)	4	1	0.09	+	11.68	0.101	1
positive regulation of mating type switching (GO:0031496)	4	1	0.09	+	11.68	0.101	1
regulation of heterochromatin assembly (GO:0031445)	4	1	0.09	+	11.68	0.101	1
cellular response to aldehyde (GO:0110096)	4	1	0.09	+	11.68	0.101	1
glycoprotein biosynthetic process (GO:0009101)	81	4	1.73	+	2.31	0.102	1
cell wall assembly (GO:0070726)	51	3	1.09	+	2.75	0.103	1
dicarboxylic acid metabolic process (GO:0043648)	51	3	1.09	+	2.75	0.103	1
organonitrogen compound catabolic process (GO:1901565)	393	13	8.41	+	1.55	0.107	1
peptidyl-lysine modification (GO:0018205)	116	5	2.48	+	2.01	0.11	1
amide biosynthetic process (GO:0043604)	418	4	8.95	-	0.45	0.11	1
modification-dependent macromolecule catabolic process (GO:0043632)	244	9	5.22	+	1.72	0.111	1
cell-cell fusion (GO:0140253)	53	3	1.13	+	2.64	0.112	1
conjugation with cellular fusion (GO:0000747)	53	3	1.13	+	2.64	0.112	1
negative regulation of catalytic activity (GO:0043086)	84	4	1.8	+	2.22	0.112	1
protein-DNA complex assembly (GO:0065004)	117	5	2.5	+	2	0.112	1
organelle organization (GO:0006996)	1372	37	29.37	+	1.26	0.113	1
proteolysis involved in cellular protein catabolic process (GO:0051603)	248	9	5.31	+	1.7	0.115	1
protein autophosphorylation (GO:0046777)	26	2	0.56	+	3.59	0.116	1
chaperone-mediated protein folding (GO:0061077)	26	2	0.56	+	3.59	0.116	1
fungal-type cell wall biogenesis (GO:0009272)	85	4	1.82	+	2.2	0.116	1
internal protein amino acid acetylation (GO:0006475)	54	3	1.16	+	2.6	0.117	1
peptidyl-lysine acetylation (GO:0018394)	54	3	1.16	+	2.6	0.117	1
internal peptidyl-lysine acetylation (GO:0018393)	54	3	1.16	+	2.6	0.117	1
positive regulation of biological process (GO:0048518)	814	24	17.43	+	1.38	0.118	1
protein unfolding (GO:0043335)	5	1	0.11	+	9.34	0.119	1
lactate biosynthetic process (GO:0019249)	5	1	0.11	+	9.34	0.119	1
morphogenesis checkpoint (GO:0044879)	5	1	0.11	+	9.34	0.119	1
proline biosynthetic process (GO:0006561)	5	1	0.11	+	9.34	0.119	1
protein deglycosylation (GO:0006517)	5	1	0.11	+	9.34	0.119	1
glycoprotein catabolic process (GO:0006516)	5	1	0.11	+	9.34	0.119	1
negative regulation of septation initiation signaling (GO:0031030)	5	1	0.11	+	9.34	0.119	1
regulation of septation initiation signaling (GO:0031029)	5	1	0.11	+	9.34	0.119	1
free ubiquitin chain polymerization (GO:0010994)	5	1	0.11	+	9.34	0.119	1
negative regulation of division septum assembly (GO:0010974)	5	1	0.11	+	9.34	0.119	1
nucleotide-sugar transmembrane transport (GO:0015780)	5	1	0.11	+	9.34	0.119	1
positive regulation of protein dephosphorylation (GO:0035307)	5	1	0.11	+	9.34	0.119	1
DNA catabolic process (GO:0006308)	5	1	0.11	+	9.34	0.119	1
regulation of double-strand break repair via nonhomologous end joining (GO:2001032)	5	1	0.11	+	9.34	0.119	1
positive regulation of response to drug (GO:2001025)	5	1	0.11	+	9.34	0.119	1
positive regulation of transcription from RNA polymerase II promoter in response to amino acid starvation (GO:0061412)	5	1	0.11	+	9.34	0.119	1
negative regulation of cell aging (GO:0090344)	5	1	0.11	+	9.34	0.119	1
nuclear cell cycle DNA replication initiation (GO:1902315)	5	1	0.11	+	9.34	0.119	1
malate metabolic process (GO:0006108)	5	1	0.11	+	9.34	0.119	1
2-oxoglutarate metabolic process (GO:0006103)	5	1	0.11	+	9.34	0.119	1
negative regulation of cell septum assembly (GO:1901892)	5	1	0.11	+	9.34	0.119	1
gene looping (GO:0090202)	5	1	0.11	+	9.34	0.119	1
positive regulation of Ras protein signal transduction (GO:0046579)	5	1	0.11	+	9.34	0.119	1
histone displacement (GO:0001207)	5	1	0.11	+	9.34	0.119	1
regulation of cell adhesion (GO:0030155)	5	1	0.11	+	9.34	0.119	1
cell cycle DNA replication initiation (GO:1902292)	5	1	0.11	+	9.34	0.119	1
cell wall (1->3)-beta-D-glucan biosynthetic process (GO:0034411)	5	1	0.11	+	9.34	0.119	1
cell wall (1->3)-beta-D-glucan metabolic process (GO:0034407)	5	1	0.11	+	9.34	0.119	1
DNA double-strand break attachment to nuclear envelope (GO:1990683)	5	1	0.11	+	9.34	0.119	1
IRE1-mediated unfolded protein response (GO:0036498)	5	1	0.11	+	9.34	0.119	1
fungal-type cell wall (1->3)-beta-D-glucan biosynthetic process (GO:0071970)	5	1	0.11	+	9.34	0.119	1
fungal-type cell wall (1->3)-beta-D-glucan metabolic process (GO:0071969)	5	1	0.11	+	9.34	0.119	1
positive regulation of small GTPase mediated signal transduction (GO:0051057)	5	1	0.11	+	9.34	0.119	1
regulation of protein localization (GO:0032880)	86	4	1.84	+	2.17	0.12	1
localization (GO:0051179)	1502	24	32.15	-	0.75	0.121	1
RNA phosphodiester bond hydrolysis, endonucleolytic (GO:0090502)	139	0	2.98	-	< 0.01	0.122	1
glycosylation (GO:0070085)	87	4	1.86	+	2.15	0.123	1
establishment of protein localization (GO:0045184)	693	9	14.84	-	0.61	0.123	1
fungal-type cell wall organization (GO:0031505)	185	7	3.96	+	1.77	0.124	1
positive regulation of nitrogen compound metabolic process (GO:0051173)	552	17	11.82	+	1.44	0.124	1
macromolecule methylation (GO:0043414)	141	0	3.02	-	< 0.01	0.124	1
metabolic process (GO:0008152)	3511	84	75.16	+	1.12	0.125	1
glycoprotein metabolic process (GO:0009100)	88	4	1.88	+	2.12	0.127	1
ion transmembrane transport (GO:0034220)	266	2	5.69	-	0.35	0.129	1
cell budding (GO:0007114)	57	3	1.22	+	2.46	0.131	1
asexual reproduction (GO:0019954)	57	3	1.22	+	2.46	0.131	1
regulation of developmental process (GO:0050793)	57	3	1.22	+	2.46	0.131	1
primary metabolic process (GO:0044238)	3050	74	65.29	+	1.13	0.131	1
regulation of sister chromatid segregation (GO:0033045)	58	3	1.24	+	2.42	0.135	1
negative regulation of RNA biosynthetic process (GO:1902679)	281	10	6.02	+	1.66	0.136	1
negative regulation of nucleic acid-templated transcription (GO:1903507)	281	10	6.02	+	1.66	0.136	1
protein catabolic process (GO:0030163)	282	10	6.04	+	1.66	0.136	1
regulation of Ras protein signal transduction (GO:0046578)	29	2	0.62	+	3.22	0.137	1
pigment biosynthetic process (GO:0046148)	29	2	0.62	+	3.22	0.137	1
positive regulation of DNA binding (GO:0043388)	6	1	0.13	+	7.79	0.138	1
protein import into peroxisome matrix, docking (GO:0016560)	6	1	0.13	+	7.79	0.138	1
biotin metabolic process (GO:0006768)	6	1	0.13	+	7.79	0.138	1
regulation of antisense RNA transcription (GO:0060194)	6	1	0.13	+	7.79	0.138	1
protein localization to microtubule organizing center (GO:1905508)	6	1	0.13	+	7.79	0.138	1
protein localization to endosome (GO:0036010)	6	1	0.13	+	7.79	0.138	1
long-chain fatty acid transport (GO:0015909)	6	1	0.13	+	7.79	0.138	1
ribosome disassembly (GO:0032790)	6	1	0.13	+	7.79	0.138	1
negative regulation of ATPase activity (GO:0032780)	6	1	0.13	+	7.79	0.138	1
biotin biosynthetic process (GO:0009102)	6	1	0.13	+	7.79	0.138	1
RNA import into nucleus (GO:0006404)	6	1	0.13	+	7.79	0.138	1
regulation of protein localization to nucleolus (GO:1904749)	6	1	0.13	+	7.79	0.138	1
DNA replication-independent nucleosome assembly (GO:0006336)	6	1	0.13	+	7.79	0.138	1
regulation of cellular response to drug (GO:2001038)	6	1	0.13	+	7.79	0.138	1
negative regulation of response to DNA damage stimulus (GO:2001021)	6	1	0.13	+	7.79	0.138	1
polyprenol metabolic process (GO:0016093)	6	1	0.13	+	7.79	0.138	1
negative regulation of cell cycle checkpoint (GO:1901977)	6	1	0.13	+	7.79	0.138	1
folic acid biosynthetic process (GO:0046656)	6	1	0.13	+	7.79	0.138	1
protein localization to chromatin (GO:0071168)	6	1	0.13	+	7.79	0.138	1
chromosome attachment to the nuclear envelope (GO:0097240)	6	1	0.13	+	7.79	0.138	1
cytoplasmic mRNA processing body assembly (GO:0033962)	6	1	0.13	+	7.79	0.138	1
heterochromatin assembly (GO:0031507)	6	1	0.13	+	7.79	0.138	1
protein localization to spindle pole body (GO:0071988)	6	1	0.13	+	7.79	0.138	1
dolichol metabolic process (GO:0019348)	6	1	0.13	+	7.79	0.138	1
glutamine family amino acid metabolic process (GO:0009064)	59	3	1.26	+	2.38	0.14	1
proteasome-mediated ubiquitin-dependent protein catabolic process (GO:0043161)	148	6	3.17	+	1.89	0.141	1
regulation of biological process (GO:0050789)	1732	45	37.08	+	1.21	0.141	1
negative regulation of RNA metabolic process (GO:0051253)	289	10	6.19	+	1.62	0.142	1
cellular catabolic process (GO:0044248)	765	22	16.38	+	1.34	0.143	1
budding cell bud growth (GO:0007117)	30	2	0.64	+	3.11	0.144	1
pigment metabolic process (GO:0042440)	30	2	0.64	+	3.11	0.144	1
postreplication repair (GO:0006301)	30	2	0.64	+	3.11	0.144	1
tricarboxylic acid cycle (GO:0006099)	30	2	0.64	+	3.11	0.144	1
ion transport (GO:0006811)	384	4	8.22	-	0.49	0.145	1
negative regulation of cellular process (GO:0048523)	641	19	13.72	+	1.38	0.149	1
regulation of small GTPase mediated signal transduction (GO:0051056)	31	2	0.66	+	3.01	0.151	1
regulation of cellular response to stress (GO:0080135)	62	3	1.33	+	2.26	0.155	1
proteasomal protein catabolic process (GO:0010498)	156	6	3.34	+	1.8	0.155	1
methylglyoxal metabolic process (GO:0009438)	7	1	0.15	+	6.67	0.156	1
nucleolus organization (GO:0007000)	7	1	0.15	+	6.67	0.156	1
methylglyoxal catabolic process to lactate (GO:0061727)	7	1	0.15	+	6.67	0.156	1
proline transport (GO:0015824)	7	1	0.15	+	6.67	0.156	1
positive regulation of phosphatase activity (GO:0010922)	7	1	0.15	+	6.67	0.156	1
inorganic ion import across plasma membrane (GO:0099587)	7	1	0.15	+	6.67	0.156	1
tetrahydrofolate biosynthetic process (GO:0046654)	7	1	0.15	+	6.67	0.156	1
regulation of protein localization to cell division site (GO:1901900)	7	1	0.15	+	6.67	0.156	1
methylglyoxal catabolic process (GO:0051596)	7	1	0.15	+	6.67	0.156	1
mitochondrial electron transport, succinate to ubiquinone (GO:0006121)	7	1	0.15	+	6.67	0.156	1
meiotic DNA double-strand break processing (GO:0000706)	7	1	0.15	+	6.67	0.156	1
positive regulation of actin filament bundle assembly (GO:0032233)	7	1	0.15	+	6.67	0.156	1
positive regulation of invasive growth in response to glucose limitation (GO:2000219)	7	1	0.15	+	6.67	0.156	1
dicarboxylic acid catabolic process (GO:0043649)	7	1	0.15	+	6.67	0.156	1
regulation of mating-type specific transcription, DNA-templated (GO:0007532)	7	1	0.15	+	6.67	0.156	1
inorganic cation import across plasma membrane (GO:0098659)	7	1	0.15	+	6.67	0.156	1
tetrahydrofolate interconversion (GO:0035999)	7	1	0.15	+	6.67	0.156	1
intracellular transport (GO:0046907)	665	9	14.24	-	0.63	0.156	1
regulation of DNA metabolic process (GO:0051052)	96	4	2.06	+	1.95	0.157	1
cellular response to unfolded protein (GO:0034620)	32	2	0.69	+	2.92	0.159	1
protein acetylation (GO:0006473)	63	3	1.35	+	2.22	0.16	1
DNA duplex unwinding (GO:0032508)	63	3	1.35	+	2.22	0.16	1
response to topologically incorrect protein (GO:0035966)	63	3	1.35	+	2.22	0.16	1
biological regulation (GO:0065007)	2102	53	45	+	1.18	0.162	1
negative regulation of molecular function (GO:0044092)	98	4	2.1	+	1.91	0.165	1
organic substance catabolic process (GO:1901575)	696	20	14.9	+	1.34	0.165	1
cell wall organization (GO:0071555)	233	8	4.99	+	1.6	0.167	1
external encapsulating structure organization (GO:0045229)	233	8	4.99	+	1.6	0.167	1
carbohydrate metabolic process (GO:0005975)	233	8	4.99	+	1.6	0.167	1
positive regulation of macromolecule metabolic process (GO:0010604)	561	17	12.01	+	1.42	0.167	1
protein-containing complex subunit organization (GO:0043933)	702	20	15.03	+	1.33	0.169	1
nucleobase-containing compound catabolic process (GO:0034655)	164	6	3.51	+	1.71	0.172	1
regulation of establishment or maintenance of cell polarity (GO:0032878)	8	1	0.17	+	5.84	0.174	1
proline metabolic process (GO:0006560)	8	1	0.17	+	5.84	0.174	1
copper ion transmembrane transport (GO:0035434)	8	1	0.17	+	5.84	0.174	1
positive regulation of peptidyl-lysine acetylation (GO:2000758)	8	1	0.17	+	5.84	0.174	1
heteroduplex formation (GO:0030491)	8	1	0.17	+	5.84	0.174	1
regulation of response to drug (GO:2001023)	8	1	0.17	+	5.84	0.174	1
premeiotic DNA replication (GO:0006279)	8	1	0.17	+	5.84	0.174	1
regulation of cell aging (GO:0090342)	8	1	0.17	+	5.84	0.174	1
positive regulation of protein acetylation (GO:1901985)	8	1	0.17	+	5.84	0.174	1
folic acid metabolic process (GO:0046655)	8	1	0.17	+	5.84	0.174	1
endocytic recycling (GO:0032456)	8	1	0.17	+	5.84	0.174	1
regulation of actomyosin contractile ring contraction (GO:0031991)	8	1	0.17	+	5.84	0.174	1
positive regulation of histone acetylation (GO:0035066)	8	1	0.17	+	5.84	0.174	1
negative regulation of transposition (GO:0010529)	8	1	0.17	+	5.84	0.174	1
negative regulation of transposition, RNA-mediated (GO:0010526)	8	1	0.17	+	5.84	0.174	1
protein localization to microtubule cytoskeleton (GO:0072698)	8	1	0.17	+	5.84	0.174	1
protein localization to cell cortex (GO:0072697)	8	1	0.17	+	5.84	0.174	1
response to ionizing radiation (GO:0010212)	8	1	0.17	+	5.84	0.174	1
negative regulation of transcription involved in G1/S transition of mitotic cell cycle (GO:0071930)	8	1	0.17	+	5.84	0.174	1
glucan biosynthetic process (GO:0009250)	34	2	0.73	+	2.75	0.174	1
protein refolding (GO:0042026)	34	2	0.73	+	2.75	0.174	1
multi-organism reproductive process (GO:0044703)	165	6	3.53	+	1.7	0.174	1
sexual reproduction (GO:0019953)	165	6	3.53	+	1.7	0.174	1
oxidation-reduction process (GO:0055114)	452	14	9.68	+	1.45	0.175	1
glycerophospholipid metabolic process (GO:0006650)	108	0	2.31	-	< 0.01	0.175	1
organophosphate biosynthetic process (GO:0090407)	246	2	5.27	-	0.38	0.177	1
organelle assembly (GO:0070925)	167	6	3.58	+	1.68	0.179	1
negative regulation of biological process (GO:0048519)	746	21	15.97	+	1.31	0.179	1
negative regulation of chromatin organization (GO:1905268)	35	2	0.75	+	2.67	0.181	1
glycerolipid metabolic process (GO:0046486)	120	0	2.57	-	< 0.01	0.183	1
cellular component assembly involved in morphogenesis (GO:0010927)	68	3	1.46	+	2.06	0.186	1
organelle disassembly (GO:1903008)	68	3	1.46	+	2.06	0.186	1
tRNA metabolic process (GO:0006399)	184	1	3.94	-	0.25	0.188	1
mitotic spindle organization (GO:0007052)	36	2	0.77	+	2.6	0.189	1
cellular polysaccharide biosynthetic process (GO:0033692)	36	2	0.77	+	2.6	0.189	1
cellular amide metabolic process (GO:0043603)	487	6	10.43	-	0.58	0.189	1
histidine biosynthetic process (GO:0000105)	9	1	0.19	+	5.19	0.191	1
sulfate assimilation (GO:0000103)	9	1	0.19	+	5.19	0.191	1
positive regulation of cellular protein catabolic process (GO:1903364)	9	1	0.19	+	5.19	0.191	1
regulation of division septum assembly (GO:0032955)	9	1	0.19	+	5.19	0.191	1
fatty acid transport (GO:0015908)	9	1	0.19	+	5.19	0.191	1
histidine metabolic process (GO:0006547)	9	1	0.19	+	5.19	0.191	1
long-chain fatty acid metabolic process (GO:0001676)	9	1	0.19	+	5.19	0.191	1
positive regulation of proteolysis involved in cellular protein catabolic process (GO:1903052)	9	1	0.19	+	5.19	0.191	1
fungal-type cell wall beta-glucan biosynthetic process (GO:0070880)	9	1	0.19	+	5.19	0.191	1
fungal-type cell wall beta-glucan metabolic process (GO:0070879)	9	1	0.19	+	5.19	0.191	1
DNA replication-independent nucleosome organization (GO:0034724)	9	1	0.19	+	5.19	0.191	1
response to amino acid starvation (GO:1990928)	9	1	0.19	+	5.19	0.191	1
negative regulation of cytokinesis (GO:0032466)	9	1	0.19	+	5.19	0.191	1
positive regulation of protein localization to nucleus (GO:1900182)	9	1	0.19	+	5.19	0.191	1
regulation of cell septum assembly (GO:1901891)	9	1	0.19	+	5.19	0.191	1
regulation of Rho protein signal transduction (GO:0035023)	9	1	0.19	+	5.19	0.191	1
positive regulation of proteasomal protein catabolic process (GO:1901800)	9	1	0.19	+	5.19	0.191	1
(1->3)-beta-D-glucan biosynthetic process (GO:0006075)	9	1	0.19	+	5.19	0.191	1
(1->3)-beta-D-glucan metabolic process (GO:0006074)	9	1	0.19	+	5.19	0.191	1
cell wall beta-glucan biosynthetic process (GO:0034410)	9	1	0.19	+	5.19	0.191	1
cell wall beta-glucan metabolic process (GO:0034406)	9	1	0.19	+	5.19	0.191	1
fungal-type cell wall polysaccharide biosynthetic process (GO:0051278)	9	1	0.19	+	5.19	0.191	1
imidazole-containing compound metabolic process (GO:0052803)	9	1	0.19	+	5.19	0.191	1
cellular response to amino acid starvation (GO:0034198)	9	1	0.19	+	5.19	0.191	1
fungal-type cell wall polysaccharide metabolic process (GO:0071966)	9	1	0.19	+	5.19	0.191	1
positive regulation of developmental process (GO:0051094)	9	1	0.19	+	5.19	0.191	1
DNA geometric change (GO:0032392)	69	3	1.48	+	2.03	0.191	1
regulation of chromatin organization (GO:1902275)	69	3	1.48	+	2.03	0.191	1
regulation of response to stress (GO:0080134)	69	3	1.48	+	2.03	0.191	1
organophosphate metabolic process (GO:0019637)	370	4	7.92	-	0.51	0.191	1
regulation of cellular process (GO:0050794)	1632	42	34.94	+	1.2	0.193	1
polysaccharide biosynthetic process (GO:0000271)	37	2	0.79	+	2.53	0.197	1
cytokinetic process (GO:0032506)	37	2	0.79	+	2.53	0.197	1
cellular component morphogenesis (GO:0032989)	71	3	1.52	+	1.97	0.202	1
methionine biosynthetic process (GO:0009086)	38	2	0.81	+	2.46	0.204	1
maintenance of protein location in cell (GO:0032507)	38	2	0.81	+	2.46	0.204	1
signal transduction (GO:0007165)	279	9	5.97	+	1.51	0.204	1
signaling (GO:0023052)	279	9	5.97	+	1.51	0.204	1
negative regulation of transcription from RNA polymerase II promoter by pheromones (GO:0046020)	10	1	0.21	+	4.67	0.208	1
histone ubiquitination (GO:0016574)	10	1	0.21	+	4.67	0.208	1
protein retention in ER lumen (GO:0006621)	10	1	0.21	+	4.67	0.208	1
deoxyribonucleotide biosynthetic process (GO:0009263)	10	1	0.21	+	4.67	0.208	1
deoxyribonucleotide metabolic process (GO:0009262)	10	1	0.21	+	4.67	0.208	1
nucleotide catabolic process (GO:0009166)	10	1	0.21	+	4.67	0.208	1
regulation of peptidyl-lysine acetylation (GO:2000756)	10	1	0.21	+	4.67	0.208	1
positive regulation of dephosphorylation (GO:0035306)	10	1	0.21	+	4.67	0.208	1
negative regulation of cell division (GO:0051782)	10	1	0.21	+	4.67	0.208	1
heterochromatin organization involved in chromatin silencing (GO:0070868)	10	1	0.21	+	4.67	0.208	1
regulation of protein acetylation (GO:1901983)	10	1	0.21	+	4.67	0.208	1
regulation of histone acetylation (GO:0035065)	10	1	0.21	+	4.67	0.208	1
ketone catabolic process (GO:0042182)	10	1	0.21	+	4.67	0.208	1
cell morphogenesis involved in conjugation with cellular fusion (GO:0000753)	10	1	0.21	+	4.67	0.208	1
DNA double-strand break processing (GO:0000729)	10	1	0.21	+	4.67	0.208	1
negative regulation of transcription by pheromones (GO:0045996)	10	1	0.21	+	4.67	0.208	1
response to acidic pH (GO:0010447)	10	1	0.21	+	4.67	0.208	1
meiotic sister chromatid cohesion (GO:0051177)	10	1	0.21	+	4.67	0.208	1
positive regulation of protein catabolic process (GO:0045732)	10	1	0.21	+	4.67	0.208	1
regulation of helicase activity (GO:0051095)	10	1	0.21	+	4.67	0.208	1
negative regulation of developmental process (GO:0051093)	10	1	0.21	+	4.67	0.208	1
mitotic cytokinesis (GO:0000281)	72	3	1.54	+	1.95	0.208	1
regulation of chromosome segregation (GO:0051983)	72	3	1.54	+	1.95	0.208	1
protein acylation (GO:0043543)	72	3	1.54	+	1.95	0.208	1
establishment of localization in cell (GO:0051649)	702	10	15.03	-	0.67	0.21	1
positive regulation of supramolecular fiber organization (GO:1902905)	39	2	0.83	+	2.4	0.212	1
cellular protein-containing complex localization (GO:0034629)	39	2	0.83	+	2.4	0.212	1
cytoskeleton-dependent cytokinesis (GO:0061640)	73	3	1.56	+	1.92	0.213	1
cell division (GO:0051301)	286	9	6.12	+	1.47	0.214	1
regulation of reproductive process (GO:2000241)	134	5	2.87	+	1.74	0.217	1
protein localization to chromosome (GO:0034502)	40	2	0.86	+	2.34	0.22	1
cellular component organization (GO:0016043)	2015	50	43.14	+	1.16	0.221	1
regulation of cell cycle (GO:0051726)	309	10	6.61	+	1.51	0.222	1
positive regulation of catalytic activity (GO:0043085)	210	7	4.5	+	1.56	0.224	1
peptide catabolic process (GO:0043171)	11	1	0.24	+	4.25	0.225	1
DNA repair complex assembly (GO:0090735)	11	1	0.24	+	4.25	0.225	1
microtubule polymerization or depolymerization (GO:0031109)	11	1	0.24	+	4.25	0.225	1
maintenance of protein localization in endoplasmic reticulum (GO:0035437)	11	1	0.24	+	4.25	0.225	1
protein insertion into mitochondrial outer membrane (GO:0045040)	11	1	0.24	+	4.25	0.225	1
protein O-linked mannosylation (GO:0035269)	11	1	0.24	+	4.25	0.225	1
lagging strand elongation (GO:0006273)	11	1	0.24	+	4.25	0.225	1
DNA unwinding involved in DNA replication (GO:0006268)	11	1	0.24	+	4.25	0.225	1
mitotic spindle assembly (GO:0090307)	11	1	0.24	+	4.25	0.225	1
error-prone translesion synthesis (GO:0042276)	11	1	0.24	+	4.25	0.225	1
proteasome regulatory particle assembly (GO:0070682)	11	1	0.24	+	4.25	0.225	1
protein maturation by [4Fe-4S] cluster transfer (GO:0106035)	11	1	0.24	+	4.25	0.225	1
lactate metabolic process (GO:0006089)	11	1	0.24	+	4.25	0.225	1
DNA recombinase assembly (GO:0000730)	11	1	0.24	+	4.25	0.225	1
cell wall polysaccharide biosynthetic process (GO:0070592)	11	1	0.24	+	4.25	0.225	1
early endosome to Golgi transport (GO:0034498)	11	1	0.24	+	4.25	0.225	1
cell wall polysaccharide metabolic process (GO:0010383)	11	1	0.24	+	4.25	0.225	1
aldehyde catabolic process (GO:0046185)	11	1	0.24	+	4.25	0.225	1
establishment of protein localization to chromosome (GO:0070199)	11	1	0.24	+	4.25	0.225	1
sulfur amino acid biosynthetic process (GO:0000097)	41	2	0.88	+	2.28	0.227	1
methionine metabolic process (GO:0006555)	41	2	0.88	+	2.28	0.227	1
regulation of phosphate metabolic process (GO:0019220)	213	7	4.56	+	1.54	0.229	1
regulation of phosphorus metabolic process (GO:0051174)	213	7	4.56	+	1.54	0.229	1
negative regulation of nucleobase-containing compound metabolic process (GO:0045934)	317	10	6.79	+	1.47	0.229	1
positive regulation of cellular metabolic process (GO:0031325)	597	17	12.78	+	1.33	0.233	1
sulfur compound biosynthetic process (GO:0044272)	77	3	1.65	+	1.82	0.235	1
organic hydroxy compound biosynthetic process (GO:1901617)	77	3	1.65	+	1.82	0.235	1
fungal-type cell wall organization or biogenesis (GO:0071852)	216	7	4.62	+	1.51	0.235	1
positive regulation of metabolic process (GO:0009893)	605	17	12.95	+	1.31	0.237	1
positive regulation of cellular process (GO:0048522)	800	22	17.13	+	1.28	0.237	1
purine nucleobase biosynthetic process (GO:0009113)	12	1	0.26	+	3.89	0.241	1
ubiquitin recycling (GO:0010992)	12	1	0.26	+	3.89	0.241	1
glutamine family amino acid catabolic process (GO:0009065)	12	1	0.26	+	3.89	0.241	1
organic cation transport (GO:0015695)	12	1	0.26	+	3.89	0.241	1
heterochromatin organization (GO:0070828)	12	1	0.26	+	3.89	0.241	1
leading strand elongation (GO:0006272)	12	1	0.26	+	3.89	0.241	1
DNA topological change (GO:0006265)	12	1	0.26	+	3.89	0.241	1
tetrahydrofolate metabolic process (GO:0046653)	12	1	0.26	+	3.89	0.241	1
protein localization to bud neck (GO:0097271)	12	1	0.26	+	3.89	0.241	1
cytogamy (GO:0000755)	12	1	0.26	+	3.89	0.241	1
regulation of invasive growth in response to glucose limitation (GO:2000217)	12	1	0.26	+	3.89	0.241	1
post-translational protein modification (GO:0043687)	12	1	0.26	+	3.89	0.241	1
regulation of cell cycle process (GO:0010564)	219	7	4.69	+	1.49	0.241	1
developmental process involved in reproduction (GO:0003006)	145	5	3.1	+	1.61	0.246	1
organic substance metabolic process (GO:0071704)	3238	76	69.32	+	1.1	0.248	1
energy derivation by oxidation of organic compounds (GO:0015980)	146	5	3.13	+	1.6	0.249	1
cellular component biogenesis (GO:0044085)	1101	29	23.57	+	1.23	0.249	1
drug catabolic process (GO:0042737)	44	2	0.94	+	2.12	0.251	1
carbohydrate transport (GO:0008643)	44	2	0.94	+	2.12	0.251	1
maintenance of location in cell (GO:0051651)	44	2	0.94	+	2.12	0.251	1
retrograde transport, endosome to Golgi (GO:0042147)	44	2	0.94	+	2.12	0.251	1
protein transmembrane transport (GO:0071806)	80	3	1.71	+	1.75	0.252	1
catabolic process (GO:0009056)	858	23	18.37	+	1.25	0.252	1
cellular zinc ion homeostasis (GO:0006882)	13	1	0.28	+	3.59	0.257	1
nucleoside phosphate catabolic process (GO:1901292)	13	1	0.28	+	3.59	0.257	1
folic acid-containing compound biosynthetic process (GO:0009396)	13	1	0.28	+	3.59	0.257	1
zinc ion homeostasis (GO:0055069)	13	1	0.28	+	3.59	0.257	1
glutamate metabolic process (GO:0006536)	13	1	0.28	+	3.59	0.257	1
protein mannosylation (GO:0035268)	13	1	0.28	+	3.59	0.257	1
rDNA condensation (GO:0070550)	13	1	0.28	+	3.59	0.257	1
maintenance of cell polarity (GO:0030011)	13	1	0.28	+	3.59	0.257	1
protein depolymerization (GO:0051261)	13	1	0.28	+	3.59	0.257	1
replication-born double-strand break repair via sister chromatid exchange (GO:1990414)	13	1	0.28	+	3.59	0.257	1
hexose catabolic process (GO:0019320)	13	1	0.28	+	3.59	0.257	1
spindle organization (GO:0007051)	45	2	0.96	+	2.08	0.259	1
positive regulation of chromosome organization (GO:2001252)	45	2	0.96	+	2.08	0.259	1
maintenance of protein location (GO:0045185)	45	2	0.96	+	2.08	0.259	1
protein-containing complex assembly (GO:0065003)	495	14	10.6	+	1.32	0.26	1
carbohydrate catabolic process (GO:0016052)	82	3	1.76	+	1.71	0.263	1
posttranscriptional regulation of gene expression (GO:0010608)	162	1	3.47	-	0.29	0.265	1
inorganic cation transmembrane transport (GO:0098662)	162	1	3.47	-	0.29	0.265	1
vacuole organization (GO:0007033)	86	0	1.84	-	< 0.01	0.265	1
negative regulation of mitotic nuclear division (GO:0045839)	46	2	0.98	+	2.03	0.266	1
transposition, RNA-mediated (GO:0032197)	91	0	1.95	-	< 0.01	0.267	1
maturation of 5.8S rRNA from tricistronic rRNA transcript (SSU-rRNA, 5.8S rRNA, LSU-rRNA) (GO:0000466)	91	0	1.95	-	< 0.01	0.267	1
maturation of 5.8S rRNA (GO:0000460)	92	0	1.97	-	< 0.01	0.267	1
vacuolar transport (GO:0007034)	168	1	3.6	-	0.28	0.268	1
RNA methylation (GO:0001510)	93	0	1.99	-	< 0.01	0.268	1
SRP-dependent cotranslational protein targeting to membrane, translocation (GO:0006616)	14	1	0.3	+	3.34	0.272	1
phospholipid translocation (GO:0045332)	14	1	0.3	+	3.34	0.272	1
ribosomal small subunit export from nucleus (GO:0000056)	14	1	0.3	+	3.34	0.272	1
positive regulation of microtubule polymerization (GO:0031116)	14	1	0.3	+	3.34	0.272	1
positive regulation of microtubule polymerization or depolymerization (GO:0031112)	14	1	0.3	+	3.34	0.272	1
outer mitochondrial membrane organization (GO:0007008)	14	1	0.3	+	3.34	0.272	1
pteridine-containing compound biosynthetic process (GO:0042559)	14	1	0.3	+	3.34	0.272	1
cell septum assembly (GO:0090529)	14	1	0.3	+	3.34	0.272	1
polyol transport (GO:0015791)	14	1	0.3	+	3.34	0.272	1
glycogen biosynthetic process (GO:0005978)	14	1	0.3	+	3.34	0.272	1
protein maturation by iron-sulfur cluster transfer (GO:0097428)	14	1	0.3	+	3.34	0.272	1
division septum assembly (GO:0000917)	14	1	0.3	+	3.34	0.272	1
regulation of actin filament bundle assembly (GO:0032231)	14	1	0.3	+	3.34	0.272	1
transposition (GO:0032196)	97	0	2.08	-	< 0.01	0.272	1
phospholipid biosynthetic process (GO:0008654)	98	0	2.1	-	< 0.01	0.273	1
proton transmembrane transport (GO:1902600)	98	0	2.1	-	< 0.01	0.273	1
sulfur amino acid metabolic process (GO:0000096)	47	2	1.01	+	1.99	0.274	1
cellular carbohydrate biosynthetic process (GO:0034637)	47	2	1.01	+	1.99	0.274	1
inorganic ion transmembrane transport (GO:0098660)	174	1	3.72	-	0.27	0.274	1
ribosome biogenesis (GO:0042254)	395	5	8.46	-	0.59	0.279	1
vesicle-mediated transport (GO:0016192)	406	5	8.69	-	0.58	0.281	1
replicative cell aging (GO:0001302)	48	2	1.03	+	1.95	0.282	1
import into cell (GO:0098657)	48	2	1.03	+	1.95	0.282	1
nitrogen compound metabolic process (GO:0006807)	2841	67	60.82	+	1.1	0.286	1
rRNA processing (GO:0006364)	280	3	5.99	-	0.5	0.287	1
potassium ion transmembrane transport (GO:0071805)	15	1	0.32	+	3.11	0.288	1
Rho protein signal transduction (GO:0007266)	15	1	0.32	+	3.11	0.288	1
neutral amino acid transport (GO:0015804)	15	1	0.32	+	3.11	0.288	1
negative regulation of chromatin silencing at telomere (GO:0031939)	15	1	0.32	+	3.11	0.288	1
regulation of transposition, RNA-mediated (GO:0010525)	15	1	0.32	+	3.11	0.288	1
karyogamy involved in conjugation with cellular fusion (GO:0000742)	15	1	0.32	+	3.11	0.288	1
regulation of proteasomal protein catabolic process (GO:0061136)	15	1	0.32	+	3.11	0.288	1
protein polymerization (GO:0051258)	15	1	0.32	+	3.11	0.288	1
lipid translocation (GO:0034204)	15	1	0.32	+	3.11	0.288	1
histone exchange (GO:0043486)	15	1	0.32	+	3.11	0.288	1
microtubule cytoskeleton organization involved in mitosis (GO:1902850)	49	2	1.05	+	1.91	0.29	1
positive regulation of protein modification process (GO:0031401)	104	4	2.23	+	1.8	0.29	1
negative regulation of gene expression (GO:0010629)	415	12	8.88	+	1.35	0.29	1
cellular lipid metabolic process (GO:0044255)	288	3	6.17	-	0.49	0.29	1
vitamin biosynthetic process (GO:0009110)	50	2	1.07	+	1.87	0.298	1
water-soluble vitamin biosynthetic process (GO:0042364)	50	2	1.07	+	1.87	0.298	1
aromatic compound catabolic process (GO:0019439)	187	6	4	+	1.5	0.301	1
regulation of transcription from RNA polymerase II promoter by pheromones (GO:0046019)	16	1	0.34	+	2.92	0.303	1
regulation of transcription by pheromones (GO:0009373)	16	1	0.34	+	2.92	0.303	1
axial cellular bud site selection (GO:0007120)	16	1	0.34	+	2.92	0.303	1
regulation of microtubule polymerization (GO:0031113)	16	1	0.34	+	2.92	0.303	1
telomere maintenance via telomerase (GO:0007004)	16	1	0.34	+	2.92	0.303	1
arginine metabolic process (GO:0006525)	16	1	0.34	+	2.92	0.303	1
double-strand break repair via synthesis-dependent strand annealing (GO:0045003)	16	1	0.34	+	2.92	0.303	1
negative regulation of Ras protein signal transduction (GO:0046580)	16	1	0.34	+	2.92	0.303	1
regulation of transposition (GO:0010528)	16	1	0.34	+	2.92	0.303	1
protein stabilization (GO:0050821)	16	1	0.34	+	2.92	0.303	1
maintenance of protein localization in organelle (GO:0072595)	16	1	0.34	+	2.92	0.303	1
spliceosomal snRNP assembly (GO:0000387)	16	1	0.34	+	2.92	0.303	1
ribosomal subunit export from nucleus (GO:0000054)	51	2	1.09	+	1.83	0.305	1
heterocycle catabolic process (GO:0046700)	190	6	4.07	+	1.48	0.306	1
cell wall biogenesis (GO:0042546)	112	4	2.4	+	1.67	0.309	1
intracellular signal transduction (GO:0035556)	191	6	4.09	+	1.47	0.309	1
reproduction of a single-celled organism (GO:0032505)	191	6	4.09	+	1.47	0.309	1
cellular nitrogen compound catabolic process (GO:0044270)	192	6	4.11	+	1.46	0.311	1
regulation of cellular component organization (GO:0051128)	457	13	9.78	+	1.33	0.311	1
ribosome localization (GO:0033750)	52	2	1.11	+	1.8	0.313	1
regulation of response to stimulus (GO:0048583)	193	6	4.13	+	1.45	0.313	1
heme biosynthetic process (GO:0006783)	17	1	0.36	+	2.75	0.317	1
porphyrin-containing compound biosynthetic process (GO:0006779)	17	1	0.36	+	2.75	0.317	1
folic acid-containing compound metabolic process (GO:0006760)	17	1	0.36	+	2.75	0.317	1
regulation of cellular protein catabolic process (GO:1903362)	17	1	0.36	+	2.75	0.317	1
positive regulation of histone modification (GO:0031058)	17	1	0.36	+	2.75	0.317	1
regulation of proteolysis involved in cellular protein catabolic process (GO:1903050)	17	1	0.36	+	2.75	0.317	1
tetrapyrrole biosynthetic process (GO:0033014)	17	1	0.36	+	2.75	0.317	1
cellular response to glucose starvation (GO:0042149)	17	1	0.36	+	2.75	0.317	1
spindle assembly (GO:0051225)	17	1	0.36	+	2.75	0.317	1
histone acetylation (GO:0016573)	53	2	1.13	+	1.76	0.321	1
protein folding (GO:0006457)	118	4	2.53	+	1.58	0.326	1
organic cyclic compound catabolic process (GO:1901361)	199	6	4.26	+	1.41	0.326	1
membrane organization (GO:0061024)	208	2	4.45	-	0.45	0.328	1
regulation of mitotic sister chromatid segregation (GO:0033047)	54	2	1.16	+	1.73	0.329	1
negative regulation of signaling (GO:0023057)	54	2	1.16	+	1.73	0.329	1
negative regulation of signal transduction (GO:0009968)	54	2	1.16	+	1.73	0.329	1
negative regulation of cellular macromolecule biosynthetic process (GO:2000113)	336	10	7.19	+	1.39	0.329	1
mRNA processing (GO:0006397)	212	2	4.54	-	0.44	0.329	1
intracellular protein transport (GO:0006886)	504	7	10.79	-	0.65	0.33	1
regulation of actomyosin structure organization (GO:0110020)	18	1	0.39	+	2.6	0.332	1
potassium ion transport (GO:0006813)	18	1	0.39	+	2.6	0.332	1
regulation of mitotic cytokinetic process (GO:1903436)	18	1	0.39	+	2.6	0.332	1
porphyrin-containing compound metabolic process (GO:0006778)	18	1	0.39	+	2.6	0.332	1
one-carbon metabolic process (GO:0006730)	18	1	0.39	+	2.6	0.332	1
bipolar cellular bud site selection (GO:0007121)	18	1	0.39	+	2.6	0.332	1
regulation of microtubule polymerization or depolymerization (GO:0031110)	18	1	0.39	+	2.6	0.332	1
pteridine-containing compound metabolic process (GO:0042558)	18	1	0.39	+	2.6	0.332	1
positive regulation of mitotic sister chromatid segregation (GO:0062033)	18	1	0.39	+	2.6	0.332	1
telomere maintenance via telomere lengthening (GO:0010833)	18	1	0.39	+	2.6	0.332	1
tetrapyrrole metabolic process (GO:0033013)	18	1	0.39	+	2.6	0.332	1
translesion synthesis (GO:0019985)	18	1	0.39	+	2.6	0.332	1
positive regulation of growth of unicellular organism as a thread of attached cells (GO:0070786)	18	1	0.39	+	2.6	0.332	1
heme metabolic process (GO:0042168)	18	1	0.39	+	2.6	0.332	1
isoprenoid biosynthetic process (GO:0008299)	18	1	0.39	+	2.6	0.332	1
negative regulation of small GTPase mediated signal transduction (GO:0051058)	18	1	0.39	+	2.6	0.332	1
negative regulation of macromolecule biosynthetic process (GO:0010558)	341	10	7.3	+	1.37	0.333	1
small GTPase mediated signal transduction (GO:0007264)	55	2	1.18	+	1.7	0.336	1
aspartate family amino acid biosynthetic process (GO:0009067)	55	2	1.18	+	1.7	0.336	1
regulation of DNA replication (GO:0006275)	55	2	1.18	+	1.7	0.336	1
negative regulation of cell communication (GO:0010648)	55	2	1.18	+	1.7	0.336	1
cellular response to topologically incorrect protein (GO:0035967)	55	2	1.18	+	1.7	0.336	1
regulation of protein modification process (GO:0031399)	220	7	4.71	+	1.49	0.337	1
cellular process (GO:0009987)	5013	103	107.31	-	0.96	0.341	1
glucosamine-containing compound biosynthetic process (GO:1901073)	19	1	0.41	+	2.46	0.346	1
protein localization to chromosome, centromeric region (GO:0071459)	19	1	0.41	+	2.46	0.346	1
chitin biosynthetic process (GO:0006031)	19	1	0.41	+	2.46	0.346	1
aminoglycan biosynthetic process (GO:0006023)	19	1	0.41	+	2.46	0.346	1
chaperone cofactor-dependent protein refolding (GO:0051085)	19	1	0.41	+	2.46	0.346	1
'de novo' posttranslational protein folding (GO:0051084)	19	1	0.41	+	2.46	0.346	1
cytoskeleton organization (GO:0007010)	229	7	4.9	+	1.43	0.347	1
protein localization to endoplasmic reticulum (GO:0070972)	57	2	1.22	+	1.64	0.352	1
cell aging (GO:0007569)	57	2	1.22	+	1.64	0.352	1
monocarboxylic acid biosynthetic process (GO:0072330)	57	2	1.22	+	1.64	0.352	1
positive regulation of organelle organization (GO:0010638)	127	4	2.72	+	1.47	0.355	1
water-soluble vitamin metabolic process (GO:0006767)	58	2	1.24	+	1.61	0.359	1
vitamin metabolic process (GO:0006766)	58	2	1.24	+	1.61	0.359	1
fatty acid metabolic process (GO:0006631)	58	2	1.24	+	1.61	0.359	1
negative regulation of mitotic cell cycle phase transition (GO:1901991)	58	2	1.24	+	1.61	0.359	1
negative regulation of cell cycle phase transition (GO:1901988)	58	2	1.24	+	1.61	0.359	1
negative regulation of phosphorus metabolic process (GO:0010563)	58	2	1.24	+	1.61	0.359	1
negative regulation of phosphate metabolic process (GO:0045936)	58	2	1.24	+	1.61	0.359	1
maintenance of location (GO:0051235)	58	2	1.24	+	1.61	0.359	1
response to oxidative stress (GO:0006979)	128	4	2.74	+	1.46	0.359	1
regulation of catalytic activity (GO:0050790)	383	11	8.2	+	1.34	0.359	1
copper ion transport (GO:0006825)	20	1	0.43	+	2.34	0.36	1
isoprenoid metabolic process (GO:0006720)	20	1	0.43	+	2.34	0.36	1
acyl-CoA metabolic process (GO:0006637)	20	1	0.43	+	2.34	0.36	1
response to pH (GO:0009268)	20	1	0.43	+	2.34	0.36	1
thioester metabolic process (GO:0035383)	20	1	0.43	+	2.34	0.36	1
regulation of mitotic cytokinesis (GO:1902412)	20	1	0.43	+	2.34	0.36	1
DNA synthesis involved in DNA repair (GO:0000731)	20	1	0.43	+	2.34	0.36	1
monosaccharide catabolic process (GO:0046365)	20	1	0.43	+	2.34	0.36	1
regulation of cellular protein metabolic process (GO:0032268)	384	11	8.22	+	1.34	0.36	1
cell communication (GO:0007154)	389	11	8.33	+	1.32	0.363	1
regulation of protein metabolic process (GO:0051246)	392	11	8.39	+	1.31	0.365	1
regulation of macromolecule metabolic process (GO:0060255)	1152	29	24.66	+	1.18	0.365	1
cellular modified amino acid metabolic process (GO:0006575)	59	2	1.26	+	1.58	0.367	1
aging (GO:0007568)	59	2	1.26	+	1.58	0.367	1
endoplasmic reticulum unfolded protein response (GO:0030968)	21	1	0.45	+	2.22	0.373	1
xenobiotic transport (GO:0042908)	21	1	0.45	+	2.22	0.373	1
regulation of cytokinetic process (GO:0032954)	21	1	0.45	+	2.22	0.373	1
amino sugar biosynthetic process (GO:0046349)	21	1	0.45	+	2.22	0.373	1
beta-glucan biosynthetic process (GO:0051274)	21	1	0.45	+	2.22	0.373	1
beta-glucan metabolic process (GO:0051273)	21	1	0.45	+	2.22	0.373	1
tRNA transport (GO:0051031)	21	1	0.45	+	2.22	0.373	1
cellular metabolic process (GO:0044237)	3308	76	70.82	+	1.07	0.373	1
ribosomal small subunit biogenesis (GO:0042274)	144	1	3.08	-	0.32	0.374	1
positive regulation of cytoskeleton organization (GO:0051495)	60	2	1.28	+	1.56	0.375	1
negative regulation of protein modification process (GO:0031400)	60	2	1.28	+	1.56	0.375	1
regulation of translation (GO:0006417)	147	1	3.15	-	0.32	0.376	1
mitochondrial gene expression (GO:0140053)	148	1	3.17	-	0.32	0.377	1
translational termination (GO:0006415)	149	1	3.19	-	0.31	0.378	1
regulation of cellular amide metabolic process (GO:0034248)	151	1	3.23	-	0.31	0.38	1
mitochondrion organization (GO:0007005)	272	3	5.82	-	0.52	0.383	1
response to radiation (GO:0009314)	22	1	0.47	+	2.12	0.386	1
SRP-dependent cotranslational protein targeting to membrane (GO:0006614)	22	1	0.47	+	2.12	0.386	1
cotranslational protein targeting to membrane (GO:0006613)	22	1	0.47	+	2.12	0.386	1
positive regulation of filamentous growth of a population of unicellular organisms (GO:1900430)	22	1	0.47	+	2.12	0.386	1
positive regulation of chromatin organization (GO:1905269)	22	1	0.47	+	2.12	0.386	1
transcription-dependent tethering of RNA polymerase II gene DNA at nuclear periphery (GO:0000972)	22	1	0.47	+	2.12	0.386	1
purine nucleobase metabolic process (GO:0006144)	22	1	0.47	+	2.12	0.386	1
regulation of DNA-dependent DNA replication initiation (GO:0030174)	22	1	0.47	+	2.12	0.386	1
karyogamy (GO:0000741)	22	1	0.47	+	2.12	0.386	1
negative regulation of exit from mitosis (GO:0001100)	22	1	0.47	+	2.12	0.386	1
nuclear-transcribed mRNA catabolic process, non-stop decay (GO:0070481)	22	1	0.47	+	2.12	0.386	1
positive regulation of filamentous growth (GO:0090033)	22	1	0.47	+	2.12	0.386	1
regulation of membrane lipid distribution (GO:0097035)	22	1	0.47	+	2.12	0.386	1
regulation of protein stability (GO:0031647)	22	1	0.47	+	2.12	0.386	1
regulation of supramolecular fiber organization (GO:1902903)	62	2	1.33	+	1.51	0.39	1
negative regulation of response to stimulus (GO:0048585)	62	2	1.33	+	1.51	0.39	1
regulation of DNA-templated transcription in response to stress (GO:0043620)	62	2	1.33	+	1.51	0.39	1
regulation of transcription from RNA polymerase II promoter in response to stress (GO:0043618)	62	2	1.33	+	1.51	0.39	1
protein import into peroxisome matrix (GO:0016558)	23	1	0.49	+	2.03	0.399	1
metallo-sulfur cluster assembly (GO:0031163)	23	1	0.49	+	2.03	0.399	1
mitotic spindle assembly checkpoint (GO:0007094)	23	1	0.49	+	2.03	0.399	1
microtubule-based movement (GO:0007018)	23	1	0.49	+	2.03	0.399	1
negative regulation of mitotic sister chromatid separation (GO:2000816)	23	1	0.49	+	2.03	0.399	1
iron-sulfur cluster assembly (GO:0016226)	23	1	0.49	+	2.03	0.399	1
spindle assembly checkpoint (GO:0071173)	23	1	0.49	+	2.03	0.399	1
regulation of protein catabolic process (GO:0042176)	23	1	0.49	+	2.03	0.399	1
negative regulation of metaphase/anaphase transition of cell cycle (GO:1902100)	23	1	0.49	+	2.03	0.399	1
negative regulation of mitotic metaphase/anaphase transition (GO:0045841)	23	1	0.49	+	2.03	0.399	1
protein insertion into mitochondrial membrane (GO:0051204)	23	1	0.49	+	2.03	0.399	1
negative regulation of chromosome separation (GO:1905819)	23	1	0.49	+	2.03	0.399	1
nucleobase biosynthetic process (GO:0046112)	23	1	0.49	+	2.03	0.399	1
positive regulation of DNA metabolic process (GO:0051054)	23	1	0.49	+	2.03	0.399	1
cell wall organization or biogenesis (GO:0071554)	286	8	6.12	+	1.31	0.403	1
positive regulation of protein phosphorylation (GO:0001934)	64	2	1.37	+	1.46	0.404	1
cellular response to starvation (GO:0009267)	64	2	1.37	+	1.46	0.404	1
protein dephosphorylation (GO:0006470)	64	2	1.37	+	1.46	0.404	1
regulation of localization (GO:0032879)	163	5	3.49	+	1.43	0.404	1
positive regulation of conjugation with cellular fusion (GO:0031139)	69	0	1.48	-	< 0.01	0.405	1
positive regulation of conjugation (GO:0031136)	69	0	1.48	-	< 0.01	0.405	1
regulation of small molecule metabolic process (GO:0062012)	67	0	1.43	-	< 0.01	0.405	1
regulation of cellular component size (GO:0032535)	67	0	1.43	-	< 0.01	0.405	1
positive regulation of multi-organism process (GO:0043902)	69	0	1.48	-	< 0.01	0.405	1
glycerophospholipid biosynthetic process (GO:0046474)	69	0	1.48	-	< 0.01	0.405	1
regulation of anatomical structure size (GO:0090066)	67	0	1.43	-	< 0.01	0.405	1
regulation of protein serine/threonine kinase activity (GO:0071900)	68	0	1.46	-	< 0.01	0.405	1
protein localization to nucleus (GO:0034504)	71	0	1.52	-	< 0.01	0.406	1
glycerolipid biosynthetic process (GO:0045017)	72	0	1.54	-	< 0.01	0.407	1
cellular biosynthetic process (GO:0044249)	1482	27	31.73	-	0.85	0.408	1
rRNA modification (GO:0000154)	74	0	1.58	-	< 0.01	0.409	1
RNA 3'-end processing (GO:0031123)	74	0	1.58	-	< 0.01	0.409	1
cellular protein-containing complex assembly (GO:0034622)	481	13	10.3	+	1.26	0.41	1
Golgi organization (GO:0007030)	24	1	0.51	+	1.95	0.412	1
stress-activated protein kinase signaling cascade (GO:0031098)	24	1	0.51	+	1.95	0.412	1
cell fate commitment (GO:0045165)	24	1	0.51	+	1.95	0.412	1
aromatic amino acid family biosynthetic process (GO:0009073)	24	1	0.51	+	1.95	0.412	1
termination of RNA polymerase II transcription (GO:0006369)	24	1	0.51	+	1.95	0.412	1
nonfunctional rRNA decay (GO:0070651)	24	1	0.51	+	1.95	0.412	1
spindle pole body organization (GO:0051300)	24	1	0.51	+	1.95	0.412	1
positive regulation of mitotic nuclear division (GO:0045840)	24	1	0.51	+	1.95	0.412	1
mating type determination (GO:0007531)	24	1	0.51	+	1.95	0.412	1
sex determination (GO:0007530)	24	1	0.51	+	1.95	0.412	1
membrane lipid metabolic process (GO:0006643)	77	0	1.65	-	< 0.01	0.412	1
ribonucleotide biosynthetic process (GO:0009260)	77	0	1.65	-	< 0.01	0.412	1
protein phosphorylation (GO:0006468)	168	5	3.6	+	1.39	0.414	1
export from cell (GO:0140352)	78	0	1.67	-	< 0.01	0.414	1
regulation of conjugation with cellular fusion (GO:0031137)	79	0	1.69	-	< 0.01	0.415	1
regulation of conjugation (GO:0046999)	79	0	1.69	-	< 0.01	0.415	1
mRNA metabolic process (GO:0016071)	313	4	6.7	-	0.6	0.417	1
post-Golgi vesicle-mediated transport (GO:0006892)	80	0	1.71	-	< 0.01	0.417	1
cleavage involved in rRNA processing (GO:0000469)	80	0	1.71	-	< 0.01	0.417	1
heterocycle metabolic process (GO:0046483)	1583	38	33.89	+	1.12	0.42	1
tRNA modification (GO:0006400)	82	0	1.76	-	< 0.01	0.42	1
regulation of multi-organism process (GO:0043900)	82	0	1.76	-	< 0.01	0.42	1
ribose phosphate biosynthetic process (GO:0046390)	83	0	1.78	-	< 0.01	0.422	1
protein targeting to peroxisome (GO:0006625)	25	1	0.54	+	1.87	0.424	1
microtubule organizing center organization (GO:0031023)	25	1	0.54	+	1.87	0.424	1
glutamine family amino acid biosynthetic process (GO:0009084)	25	1	0.54	+	1.87	0.424	1
negative regulation of chromatin silencing (GO:0031936)	25	1	0.54	+	1.87	0.424	1
establishment of protein localization to peroxisome (GO:0072663)	25	1	0.54	+	1.87	0.424	1
protein localization to peroxisome (GO:0072662)	25	1	0.54	+	1.87	0.424	1
organic cyclic compound metabolic process (GO:1901360)	1637	39	35.04	+	1.11	0.426	1
vesicle organization (GO:0016050)	85	0	1.82	-	< 0.01	0.427	1
phospholipid transport (GO:0015914)	26	1	0.56	+	1.8	0.436	1
regulation of histone modification (GO:0031056)	26	1	0.56	+	1.8	0.436	1
negative regulation of mitotic sister chromatid segregation (GO:0033048)	26	1	0.56	+	1.8	0.436	1
positive regulation of growth (GO:0045927)	26	1	0.56	+	1.8	0.436	1
dicarboxylic acid biosynthetic process (GO:0043650)	26	1	0.56	+	1.8	0.436	1
positive regulation of gene expression, epigenetic (GO:0045815)	26	1	0.56	+	1.8	0.436	1
carbohydrate derivative metabolic process (GO:1901135)	334	9	7.15	+	1.26	0.437	1
negative regulation of mitotic cell cycle (GO:0045930)	87	3	1.86	+	1.61	0.439	1
alpha-amino acid metabolic process (GO:1901605)	179	5	3.83	+	1.3	0.439	1
cation transmembrane transport (GO:0098655)	195	2	4.17	-	0.48	0.443	1
positive regulation of phosphorus metabolic process (GO:0010562)	89	3	1.91	+	1.57	0.444	1
positive regulation of phosphate metabolic process (GO:0045937)	89	3	1.91	+	1.57	0.444	1
Golgi vesicle transport (GO:0048193)	197	2	4.22	-	0.47	0.445	1
peroxisomal membrane transport (GO:0015919)	27	1	0.58	+	1.73	0.448	1
negative regulation of chromosome segregation (GO:0051985)	27	1	0.58	+	1.73	0.448	1
'de novo' protein folding (GO:0006458)	27	1	0.58	+	1.73	0.448	1
negative regulation of sister chromatid segregation (GO:0033046)	27	1	0.58	+	1.73	0.448	1
cellular modified amino acid biosynthetic process (GO:0042398)	27	1	0.58	+	1.73	0.448	1
negative regulation of gene silencing (GO:0060969)	27	1	0.58	+	1.73	0.448	1
regulation of chromatin silencing at telomere (GO:0031938)	27	1	0.58	+	1.73	0.448	1
import across plasma membrane (GO:0098739)	27	1	0.58	+	1.73	0.448	1
peroxisomal transport (GO:0043574)	27	1	0.58	+	1.73	0.448	1
negative regulation of cellular biosynthetic process (GO:0031327)	366	10	7.84	+	1.28	0.454	1
negative regulation of biosynthetic process (GO:0009890)	366	10	7.84	+	1.28	0.454	1
regulation of mitotic nuclear division (GO:0007088)	94	3	2.01	+	1.49	0.458	1
regulation of transcription involved in G1/S transition of mitotic cell cycle (GO:0000083)	28	1	0.6	+	1.67	0.46	1
generation of precursor metabolites and energy (GO:0006091)	209	6	4.47	+	1.34	0.461	1
purine nucleoside bisphosphate metabolic process (GO:0034032)	29	1	0.62	+	1.61	0.471	1
autophagy of peroxisome (GO:0030242)	29	1	0.62	+	1.61	0.471	1
ribonucleoside bisphosphate metabolic process (GO:0033875)	29	1	0.62	+	1.61	0.471	1
nucleoside bisphosphate metabolic process (GO:0033865)	29	1	0.62	+	1.61	0.471	1
biosynthetic process (GO:0009058)	1544	29	33.05	-	0.88	0.475	1
monocarboxylic acid transport (GO:0015718)	30	1	0.64	+	1.56	0.482	1
positive regulation of nuclear division (GO:0051785)	30	1	0.64	+	1.56	0.482	1
cellular component macromolecule biosynthetic process (GO:0070589)	30	1	0.64	+	1.56	0.482	1
positive regulation of protein polymerization (GO:0032273)	30	1	0.64	+	1.56	0.482	1
activation of protein kinase activity (GO:0032147)	30	1	0.64	+	1.56	0.482	1
cell wall macromolecule biosynthetic process (GO:0044038)	30	1	0.64	+	1.56	0.482	1
cell wall macromolecule metabolic process (GO:0044036)	30	1	0.64	+	1.56	0.482	1
regulation of nitrogen compound metabolic process (GO:0051171)	1061	26	22.71	+	1.14	0.483	1
negative regulation of nitrogen compound metabolic process (GO:0051172)	425	11	9.1	+	1.21	0.487	1
nucleic acid-templated transcription (GO:0097659)	239	3	5.12	-	0.59	0.491	1
transcription, DNA-templated (GO:0006351)	239	3	5.12	-	0.59	0.491	1
cation transport (GO:0006812)	240	3	5.14	-	0.58	0.491	1
regulation of cytoskeleton organization (GO:0051493)	104	3	2.23	+	1.35	0.492	1
regulation of DNA recombination (GO:0000018)	31	1	0.66	+	1.51	0.493	1
signal transduction by protein phosphorylation (GO:0023014)	31	1	0.66	+	1.51	0.493	1
cellular ketone metabolic process (GO:0042180)	31	1	0.66	+	1.51	0.493	1
establishment of protein localization to mitochondrial membrane (GO:0090151)	31	1	0.66	+	1.51	0.493	1
transmembrane transport (GO:0055085)	449	7	9.61	-	0.73	0.496	1
ribosomal large subunit export from nucleus (GO:0000055)	32	1	0.69	+	1.46	0.504	1
regulation of microtubule-based process (GO:0032886)	32	1	0.69	+	1.46	0.504	1
positive regulation of chromosome segregation (GO:0051984)	32	1	0.69	+	1.46	0.504	1
regulation of microtubule cytoskeleton organization (GO:0070507)	32	1	0.69	+	1.46	0.504	1
glucose import (GO:0046323)	32	1	0.69	+	1.46	0.504	1
cellular divalent inorganic cation homeostasis (GO:0072503)	32	1	0.69	+	1.46	0.504	1
ascospore formation (GO:0030437)	110	3	2.35	+	1.27	0.513	1
cell development (GO:0048468)	110	3	2.35	+	1.27	0.513	1
hexose transmembrane transport (GO:0008645)	33	1	0.71	+	1.42	0.514	1
monosaccharide transmembrane transport (GO:0015749)	33	1	0.71	+	1.42	0.514	1
glucose transmembrane transport (GO:1904659)	33	1	0.71	+	1.42	0.514	1
regulation of cytokinesis (GO:0032465)	33	1	0.71	+	1.42	0.514	1
protein localization to cell periphery (GO:1990778)	33	1	0.71	+	1.42	0.514	1
nucleobase-containing small molecule biosynthetic process (GO:0034404)	33	1	0.71	+	1.42	0.514	1
divalent inorganic cation homeostasis (GO:0072507)	33	1	0.71	+	1.42	0.514	1
movement of cell or subcellular component (GO:0006928)	33	1	0.71	+	1.42	0.514	1
nuclear-transcribed mRNA catabolic process (GO:0000956)	111	3	2.38	+	1.26	0.517	1
establishment or maintenance of cell polarity (GO:0007163)	112	3	2.4	+	1.25	0.521	1
sexual sporulation resulting in formation of a cellular spore (GO:0043935)	112	3	2.4	+	1.25	0.521	1
cellular response to oxidative stress (GO:0034599)	112	3	2.4	+	1.25	0.521	1
sexual sporulation (GO:0034293)	112	3	2.4	+	1.25	0.521	1
cellular component organization or biogenesis (GO:0071840)	2259	52	48.36	+	1.08	0.521	1
protein localization (GO:0008104)	839	15	17.96	-	0.84	0.521	1
maturation of SSU-rRNA (GO:0030490)	117	1	2.5	-	0.4	0.521	1
monovalent inorganic cation transport (GO:0015672)	117	1	2.5	-	0.4	0.521	1
ribonucleotide metabolic process (GO:0009259)	118	1	2.53	-	0.4	0.521	1
mitochondrial translation (GO:0032543)	118	1	2.53	-	0.4	0.521	1
actin filament-based process (GO:0030029)	118	1	2.53	-	0.4	0.521	1
protein localization to vacuole (GO:0072665)	119	1	2.55	-	0.39	0.521	1
regulation of cellular catabolic process (GO:0031329)	122	1	2.61	-	0.38	0.523	1
ribose phosphate metabolic process (GO:0019693)	125	1	2.68	-	0.37	0.524	1
proteasome assembly (GO:0043248)	34	1	0.73	+	1.37	0.525	1
sterol biosynthetic process (GO:0016126)	34	1	0.73	+	1.37	0.525	1
rRNA catabolic process (GO:0016075)	34	1	0.73	+	1.37	0.525	1
organophosphate catabolic process (GO:0046434)	34	1	0.73	+	1.37	0.525	1
carbohydrate transmembrane transport (GO:0034219)	34	1	0.73	+	1.37	0.525	1
tRNA processing (GO:0008033)	129	1	2.76	-	0.36	0.528	1
regulation of catabolic process (GO:0009894)	130	1	2.78	-	0.36	0.529	1
negative regulation of macromolecule metabolic process (GO:0010605)	524	13	11.22	+	1.16	0.53	1
rRNA metabolic process (GO:0016072)	298	4	6.38	-	0.63	0.532	1
regulation of transferase activity (GO:0051338)	134	1	2.87	-	0.35	0.533	1
selective autophagy (GO:0061912)	35	1	0.75	+	1.33	0.535	1
cell redox homeostasis (GO:0045454)	35	1	0.75	+	1.33	0.535	1
steroid biosynthetic process (GO:0006694)	35	1	0.75	+	1.33	0.535	1
chromosome localization (GO:0050000)	35	1	0.75	+	1.33	0.535	1
mitotic spindle checkpoint (GO:0071174)	35	1	0.75	+	1.33	0.535	1
regulation of cell division (GO:0051302)	35	1	0.75	+	1.33	0.535	1
spindle checkpoint (GO:0031577)	35	1	0.75	+	1.33	0.535	1
nucleobase-containing compound metabolic process (GO:0006139)	1481	35	31.7	+	1.1	0.535	1
sulfur compound metabolic process (GO:0006790)	134	4	2.87	+	1.39	0.537	1
organic substance biosynthetic process (GO:1901576)	1509	29	32.3	-	0.9	0.539	1
macromolecule localization (GO:0033036)	929	17	19.89	-	0.85	0.539	1
cellular carbohydrate metabolic process (GO:0044262)	137	4	2.93	+	1.36	0.542	1
regulation of growth of unicellular organism as a thread of attached cells (GO:0070784)	36	1	0.77	+	1.3	0.544	1
cellular aldehyde metabolic process (GO:0006081)	36	1	0.77	+	1.3	0.544	1
cellular detoxification (GO:1990748)	36	1	0.77	+	1.3	0.544	1
RNA catabolic process (GO:0006401)	139	4	2.98	+	1.34	0.545	1
reproductive process in single-celled organism (GO:0022413)	139	4	2.98	+	1.34	0.545	1
response to chemical (GO:0042221)	598	10	12.8	-	0.78	0.549	1
positive regulation of transcription by RNA polymerase II (GO:0045944)	317	8	6.79	+	1.18	0.553	1
nucleobase metabolic process (GO:0009112)	37	1	0.79	+	1.26	0.554	1
aromatic amino acid family metabolic process (GO:0009072)	37	1	0.79	+	1.26	0.554	1
ncRNA catabolic process (GO:0034661)	37	1	0.79	+	1.26	0.554	1
poly(A)+ mRNA export from nucleus (GO:0016973)	37	1	0.79	+	1.26	0.554	1
protein insertion into membrane (GO:0051205)	37	1	0.79	+	1.26	0.554	1
establishment of protein localization to organelle (GO:0072594)	328	5	7.02	-	0.71	0.557	1
drug transmembrane transport (GO:0006855)	38	1	0.81	+	1.23	0.563	1
protein polyubiquitination (GO:0000209)	38	1	0.81	+	1.23	0.563	1
positive regulation of transport (GO:0051050)	38	1	0.81	+	1.23	0.563	1
regulation of primary metabolic process (GO:0080090)	1095	26	23.44	+	1.11	0.564	1
protein modification by small protein conjugation (GO:0032446)	150	4	3.21	+	1.25	0.566	1
regulation of cellular metabolic process (GO:0031323)	1139	27	24.38	+	1.11	0.57	1
mitochondrial ATP synthesis coupled electron transport (GO:0042775)	39	1	0.83	+	1.2	0.573	1
ATP synthesis coupled electron transport (GO:0042773)	39	1	0.83	+	1.2	0.573	1
regulation of exit from mitosis (GO:0007096)	39	1	0.83	+	1.2	0.573	1
positive regulation of intracellular signal transduction (GO:1902533)	39	1	0.83	+	1.2	0.573	1
regulation of mitotic metaphase/anaphase transition (GO:0030071)	39	1	0.83	+	1.2	0.573	1
regulation of metaphase/anaphase transition of cell cycle (GO:1902099)	39	1	0.83	+	1.2	0.573	1
positive regulation of transcription, DNA-templated (GO:0045893)	365	9	7.81	+	1.15	0.579	1
regulation of metabolic process (GO:0019222)	1227	29	26.27	+	1.1	0.581	1
cellular bud site selection (GO:0000282)	40	1	0.86	+	1.17	0.582	1
regulation of filamentous growth of a population of unicellular organisms (GO:1900428)	40	1	0.86	+	1.17	0.582	1
protein-containing complex localization (GO:0031503)	159	4	3.4	+	1.18	0.586	1
nucleic acid metabolic process (GO:0090304)	1276	30	27.32	+	1.1	0.586	1
negative regulation of transcription by RNA polymerase II (GO:0000122)	162	2	3.47	-	0.58	0.586	1
cellular protein complex disassembly (GO:0043624)	169	2	3.62	-	0.55	0.587	1
carboxylic acid metabolic process (GO:0019752)	395	10	8.46	+	1.18	0.588	1
ribonucleoprotein complex assembly (GO:0022618)	171	2	3.66	-	0.55	0.588	1
Ras protein signal transduction (GO:0007265)	41	1	0.88	+	1.14	0.59	1
regulation of mitotic sister chromatid separation (GO:0010965)	41	1	0.88	+	1.14	0.59	1
protein targeting to ER (GO:0045047)	41	1	0.88	+	1.14	0.59	1
piecemeal microautophagy of the nucleus (GO:0034727)	41	1	0.88	+	1.14	0.59	1
regulation of chromatin silencing (GO:0031935)	41	1	0.88	+	1.14	0.59	1
regulation of chromosome separation (GO:1905818)	41	1	0.88	+	1.14	0.59	1
regulation of ATPase activity (GO:0043462)	41	1	0.88	+	1.14	0.59	1
regulation of nucleobase-containing compound metabolic process (GO:0019219)	754	18	16.14	+	1.12	0.592	1
ribonucleoprotein complex subunit organization (GO:0071826)	178	2	3.81	-	0.52	0.592	1
lipid biosynthetic process (GO:0008610)	179	2	3.83	-	0.52	0.592	1
regulation of mitotic cell cycle (GO:0007346)	180	5	3.85	+	1.3	0.596	1
positive regulation of nucleobase-containing compound metabolic process (GO:0045935)	409	10	8.76	+	1.14	0.597	1
mitochondrion disassembly (GO:0061726)	42	1	0.9	+	1.11	0.599	1
negative regulation of intracellular signal transduction (GO:1902532)	42	1	0.9	+	1.11	0.599	1
oxidative phosphorylation (GO:0006119)	42	1	0.9	+	1.11	0.599	1
regulation of filamentous growth (GO:0010570)	42	1	0.9	+	1.11	0.599	1
alpha-amino acid catabolic process (GO:1901606)	42	1	0.9	+	1.11	0.599	1
establishment of protein localization to endoplasmic reticulum (GO:0072599)	42	1	0.9	+	1.11	0.599	1
autophagy of mitochondrion (GO:0000422)	42	1	0.9	+	1.11	0.599	1
oxoacid metabolic process (GO:0043436)	413	10	8.84	+	1.13	0.601	1
positive regulation of transcription from RNA polymerase II promoter in response to stress (GO:0036003)	43	1	0.92	+	1.09	0.608	1
ribosomal large subunit assembly (GO:0000027)	43	1	0.92	+	1.09	0.608	1
regulation of gene silencing (GO:0060968)	43	1	0.92	+	1.09	0.608	1
positive regulation of signal transduction (GO:0009967)	43	1	0.92	+	1.09	0.608	1
organic acid biosynthetic process (GO:0016053)	192	5	4.11	+	1.22	0.609	1
carboxylic acid biosynthetic process (GO:0046394)	192	5	4.11	+	1.22	0.609	1
response to abiotic stimulus (GO:0009628)	195	5	4.17	+	1.2	0.613	1
cellular aromatic compound metabolic process (GO:0006725)	1570	36	33.61	+	1.07	0.614	1
drug metabolic process (GO:0017144)	197	5	4.22	+	1.19	0.616	1
mitochondrial genome maintenance (GO:0000002)	44	1	0.94	+	1.06	0.616	1
positive regulation of signaling (GO:0023056)	44	1	0.94	+	1.06	0.616	1
amino acid transmembrane transport (GO:0003333)	44	1	0.94	+	1.06	0.616	1
regulation of actin filament organization (GO:0110053)	44	1	0.94	+	1.06	0.616	1
respiratory electron transport chain (GO:0022904)	45	1	0.96	+	1.04	0.624	1
regulation of DNA-dependent DNA replication (GO:0090329)	45	1	0.96	+	1.04	0.624	1
positive regulation of protein kinase activity (GO:0045860)	45	1	0.96	+	1.04	0.624	1
biological_process (GO:0008150)	5978	129	127.97	+	1.01	0.627	1
invasive filamentous growth (GO:0036267)	47	0	1.01	-	< 0.01	0.627	1
exocytosis (GO:0006887)	50	0	1.07	-	< 0.01	0.627	1
nucleotide transport (GO:0006862)	47	0	1.01	-	< 0.01	0.627	1
regulation of lipid metabolic process (GO:0019216)	47	0	1.01	-	< 0.01	0.627	1
late endosome to vacuole transport (GO:0045324)	50	0	1.07	-	< 0.01	0.627	1
protein lipidation (GO:0006497)	49	0	1.05	-	< 0.01	0.627	1
protein methylation (GO:0006479)	50	0	1.07	-	< 0.01	0.627	1
mitochondrial respiratory chain complex assembly (GO:0033108)	47	0	1.01	-	< 0.01	0.627	1
transcription initiation from RNA polymerase II promoter (GO:0006367)	49	0	1.05	-	< 0.01	0.627	1
transcription preinitiation complex assembly (GO:0070897)	47	0	1.01	-	< 0.01	0.627	1
snoRNA metabolic process (GO:0016074)	50	0	1.07	-	< 0.01	0.627	1
peptidyl-serine modification (GO:0018209)	48	0	1.03	-	< 0.01	0.627	1
organelle localization by membrane tethering (GO:0140056)	47	0	1.01	-	< 0.01	0.627	1
Unclassified (UNCLASSIFIED)	48	0	1.03	-	< 0.01	0.627	1
lipoprotein biosynthetic process (GO:0042158)	49	0	1.05	-	< 0.01	0.627	1
lipoprotein metabolic process (GO:0042157)	50	0	1.07	-	< 0.01	0.627	1
protein alkylation (GO:0008213)	50	0	1.07	-	< 0.01	0.627	1
membrane docking (GO:0022406)	47	0	1.01	-	< 0.01	0.627	1
DNA integrity checkpoint (GO:0031570)	47	0	1.01	-	< 0.01	0.627	1
DNA integration (GO:0015074)	50	0	1.07	-	< 0.01	0.627	1
cellular response to nutrient (GO:0031670)	51	0	1.09	-	< 0.01	0.628	1
nucleoside monophosphate metabolic process (GO:0009123)	52	0	1.11	-	< 0.01	0.629	1
chemical homeostasis (GO:0048878)	216	3	4.62	-	0.65	0.63	1
nucleotide-excision repair (GO:0006289)	56	0	1.2	-	< 0.01	0.633	1
regulation of vesicle-mediated transport (GO:0060627)	56	0	1.2	-	< 0.01	0.633	1
response to nutrient (GO:0007584)	56	0	1.2	-	< 0.01	0.633	1
organelle inheritance (GO:0048308)	56	0	1.2	-	< 0.01	0.633	1
endonucleolytic cleavage of tricistronic rRNA transcript (SSU-rRNA, 5.8S rRNA, LSU-rRNA) (GO:0000479)	57	0	1.22	-	< 0.01	0.634	1
endonucleolytic cleavage involved in rRNA processing (GO:0000478)	57	0	1.22	-	< 0.01	0.634	1
lipid catabolic process (GO:0016042)	58	0	1.24	-	< 0.01	0.635	1
membrane lipid biosynthetic process (GO:0046467)	58	0	1.24	-	< 0.01	0.635	1
mitochondrial transmembrane transport (GO:1990542)	59	0	1.26	-	< 0.01	0.637	1
ncRNA transcription (GO:0098781)	60	0	1.28	-	< 0.01	0.638	1
positive regulation of GTPase activity (GO:0043547)	60	0	1.28	-	< 0.01	0.638	1
protein import into nucleus (GO:0006606)	61	0	1.31	-	< 0.01	0.64	1
actin filament organization (GO:0007015)	62	0	1.33	-	< 0.01	0.642	1
regulation of autophagy (GO:0010506)	62	0	1.33	-	< 0.01	0.642	1
carbohydrate derivative biosynthetic process (GO:1901137)	237	6	5.07	+	1.18	0.644	1
purine ribonucleotide biosynthetic process (GO:0009152)	63	0	1.35	-	< 0.01	0.644	1
phosphatidylinositol metabolic process (GO:0046488)	63	0	1.35	-	< 0.01	0.644	1
response to inorganic substance (GO:0010035)	64	0	1.37	-	< 0.01	0.646	1
rRNA methylation (GO:0031167)	64	0	1.37	-	< 0.01	0.646	1
response to pheromone triggering conjugation with cellular fusion (GO:0000749)	64	0	1.37	-	< 0.01	0.646	1
aromatic compound biosynthetic process (GO:0019438)	559	10	11.97	-	0.84	0.647	1
DNA-templated transcription, initiation (GO:0006352)	65	0	1.39	-	< 0.01	0.648	1
secretion by cell (GO:0032940)	66	0	1.41	-	< 0.01	0.65	1
regulation of GTPase activity (GO:0043087)	66	0	1.41	-	< 0.01	0.65	1
secretion (GO:0046903)	66	0	1.41	-	< 0.01	0.65	1
electron transport chain (GO:0022900)	65	2	1.39	+	1.44	0.652	1
carbohydrate biosynthetic process (GO:0016051)	65	2	1.39	+	1.44	0.652	1
lipid transport (GO:0006869)	66	2	1.41	+	1.42	0.654	1
cytosolic transport (GO:0016482)	66	2	1.41	+	1.42	0.654	1
rRNA-containing ribonucleoprotein complex export from nucleus (GO:0071428)	66	2	1.41	+	1.42	0.654	1
import into nucleus (GO:0051170)	66	2	1.41	+	1.42	0.654	1
response to starvation (GO:0042594)	67	2	1.43	+	1.39	0.656	1
aspartate family amino acid metabolic process (GO:0009066)	69	2	1.48	+	1.35	0.661	1
nucleus organization (GO:0006997)	69	2	1.48	+	1.35	0.661	1
nucleic acid phosphodiester bond hydrolysis (GO:0090305)	270	4	5.78	-	0.69	0.663	1
mitotic cell cycle checkpoint (GO:0007093)	70	2	1.5	+	1.33	0.664	1
positive regulation of phosphorylation (GO:0042327)	70	2	1.5	+	1.33	0.664	1
intracellular protein transmembrane transport (GO:0065002)	71	2	1.52	+	1.32	0.666	1
lipid localization (GO:0010876)	71	2	1.52	+	1.32	0.666	1
regulation of transcription, DNA-templated (GO:0006355)	646	15	13.83	+	1.08	0.669	1
regulation of actin filament-based process (GO:0032970)	75	2	1.61	+	1.25	0.677	1
regulation of actin cytoskeleton organization (GO:0032956)	75	2	1.61	+	1.25	0.677	1
phosphorus metabolic process (GO:0006793)	709	13	15.18	-	0.86	0.678	1
response to heat (GO:0009408)	78	2	1.67	+	1.2	0.685	1
telomere organization (GO:0032200)	78	2	1.67	+	1.2	0.685	1
lipid metabolic process (GO:0006629)	312	5	6.68	-	0.75	0.686	1
response to endoplasmic reticulum stress (GO:0034976)	79	2	1.69	+	1.18	0.688	1
cellular transition metal ion homeostasis (GO:0046916)	82	2	1.76	+	1.14	0.696	1
response to temperature stimulus (GO:0009266)	83	2	1.78	+	1.13	0.699	1
macromolecule modification (GO:0043412)	888	17	19.01	-	0.89	0.707	1
aerobic respiration (GO:0009060)	86	2	1.84	+	1.09	0.708	1
positive regulation of RNA biosynthetic process (GO:1902680)	372	9	7.96	+	1.13	0.71	1
positive regulation of nucleic acid-templated transcription (GO:1903508)	372	9	7.96	+	1.13	0.71	1
positive regulation of cell cycle (GO:0045787)	87	2	1.86	+	1.07	0.71	1
microtubule cytoskeleton organization (GO:0000226)	88	2	1.88	+	1.06	0.713	1
response to oxygen-containing compound (GO:1901700)	89	2	1.91	+	1.05	0.716	1
macromolecule biosynthetic process (GO:0009059)	967	22	20.7	+	1.06	0.717	1
positive regulation of RNA metabolic process (GO:0051254)	390	9	8.35	+	1.08	0.72	1
transition metal ion homeostasis (GO:0055076)	91	2	1.95	+	1.03	0.722	1
cellular response to chemical stimulus (GO:0070887)	411	7	8.8	-	0.8	0.722	1
organic acid metabolic process (GO:0006082)	415	10	8.88	+	1.13	0.724	1
ATP metabolic process (GO:0046034)	94	1	2.01	-	0.5	0.724	1
protein maturation (GO:0051604)	94	1	2.01	-	0.5	0.724	1
alcohol metabolic process (GO:0006066)	94	1	2.01	-	0.5	0.724	1
endomembrane system organization (GO:0010256)	94	1	2.01	-	0.5	0.724	1
mRNA transport (GO:0051028)	96	1	2.06	-	0.49	0.724	1
metal ion transport (GO:0030001)	99	1	2.12	-	0.47	0.725	1
regulation of protein-containing complex assembly (GO:0043254)	100	1	2.14	-	0.47	0.725	1
protein targeting to vacuole (GO:0006623)	101	1	2.16	-	0.46	0.726	1
macroautophagy (GO:0016236)	103	1	2.2	-	0.45	0.727	1
mitochondrial transport (GO:0006839)	104	1	2.23	-	0.45	0.727	1
purine ribonucleotide metabolic process (GO:0009150)	104	1	2.23	-	0.45	0.727	1
maturation of SSU-rRNA from tricistronic rRNA transcript (SSU-rRNA, 5.8S rRNA, LSU-rRNA) (GO:0000462)	104	1	2.23	-	0.45	0.727	1
positive regulation of gene expression (GO:0010628)	426	10	9.12	+	1.1	0.728	1
regulation of protein kinase activity (GO:0045859)	105	1	2.25	-	0.44	0.728	1
anion transmembrane transport (GO:0098656)	106	1	2.27	-	0.44	0.728	1
positive regulation of macromolecule biosynthetic process (GO:0010557)	431	10	9.23	+	1.08	0.73	1
endocytosis (GO:0006897)	108	1	2.31	-	0.43	0.73	1
establishment of protein localization to vacuole (GO:0072666)	110	1	2.35	-	0.42	0.732	1
regulation of transport (GO:0051049)	110	1	2.35	-	0.42	0.732	1
regulation of kinase activity (GO:0043549)	113	1	2.42	-	0.41	0.734	1
actin cytoskeleton organization (GO:0030036)	114	1	2.44	-	0.41	0.735	1
mRNA catabolic process (GO:0006402)	114	3	2.44	+	1.23	0.737	1
negative regulation of cellular metabolic process (GO:0031324)	463	11	9.91	+	1.11	0.737	1
positive regulation of hydrolase activity (GO:0051345)	115	3	2.46	+	1.22	0.738	1
cellular response to nutrient levels (GO:0031669)	116	3	2.48	+	1.21	0.739	1
alpha-amino acid biosynthetic process (GO:1901607)	121	3	2.59	+	1.16	0.746	1
nucleobase-containing compound biosynthetic process (GO:0034654)	489	9	10.47	-	0.86	0.746	1
response to nutrient levels (GO:0031667)	124	3	2.65	+	1.13	0.75	1
cellular response to external stimulus (GO:0071496)	125	3	2.68	+	1.12	0.751	1
ribosomal large subunit biogenesis (GO:0042273)	125	3	2.68	+	1.12	0.751	1
cellular response to extracellular stimulus (GO:0031668)	125	3	2.68	+	1.12	0.751	1
regulation of protein phosphorylation (GO:0001932)	129	3	2.76	+	1.09	0.757	1
cellular amino acid biosynthetic process (GO:0008652)	129	3	2.76	+	1.09	0.757	1
negative regulation of metabolic process (GO:0009892)	562	13	12.03	+	1.08	0.759	1
coenzyme metabolic process (GO:0006732)	131	3	2.8	+	1.07	0.76	1
response to extracellular stimulus (GO:0009991)	134	3	2.87	+	1.05	0.764	1
regulation of biological quality (GO:0065008)	586	11	12.54	-	0.88	0.764	1
organic hydroxy compound metabolic process (GO:1901615)	135	3	2.89	+	1.04	0.766	1
RNA splicing (GO:0008380)	147	2	3.15	-	0.64	0.772	1
cellular cation homeostasis (GO:0030003)	147	2	3.15	-	0.64	0.772	1
inorganic ion homeostasis (GO:0098771)	151	2	3.23	-	0.62	0.773	1
regulation of RNA biosynthetic process (GO:2001141)	650	15	13.91	+	1.08	0.774	1
regulation of nucleic acid-templated transcription (GO:1903506)	650	15	13.91	+	1.08	0.774	1
transcription by RNA polymerase II (GO:0006366)	156	2	3.34	-	0.6	0.775	1
cation homeostasis (GO:0055080)	159	2	3.4	-	0.59	0.776	1
monocarboxylic acid metabolic process (GO:0032787)	160	4	3.43	+	1.17	0.778	1
phosphate-containing compound metabolic process (GO:0006796)	691	13	14.79	-	0.88	0.779	1
cellular response to chemical stress (GO:0062197)	166	4	3.55	+	1.13	0.782	1
positive regulation of cellular component organization (GO:0051130)	167	4	3.58	+	1.12	0.783	1
nuclear transport (GO:0051169)	169	4	3.62	+	1.11	0.785	1
nucleocytoplasmic transport (GO:0006913)	169	4	3.62	+	1.11	0.785	1
protein modification process (GO:0036211)	746	17	15.97	+	1.06	0.787	1
cellular protein modification process (GO:0006464)	746	17	15.97	+	1.06	0.787	1
nucleotide metabolic process (GO:0009117)	182	4	3.9	+	1.03	0.797	1
regulation of cellular biosynthetic process (GO:0031326)	869	17	18.6	-	0.91	0.8	1
regulation of biosynthetic process (GO:0009889)	871	17	18.65	-	0.91	0.8	1
anion transport (GO:0006820)	199	3	4.26	-	0.7	0.801	1
organelle localization (GO:0051640)	199	3	4.26	-	0.7	0.801	1
cellular homeostasis (GO:0019725)	226	5	4.84	+	1.03	0.816	1
peptidyl-amino acid modification (GO:0018193)	228	5	4.88	+	1.02	0.817	1
RNA biosynthetic process (GO:0032774)	243	4	5.2	-	0.77	0.82	1
protein targeting (GO:0006605)	246	4	5.27	-	0.76	0.82	1
cellular component disassembly (GO:0022411)	265	6	5.67	+	1.06	0.827	1
cellular protein metabolic process (GO:0044267)	1259	28	26.95	+	1.04	0.827	1
phosphorylation (GO:0016310)	315	7	6.74	+	1.04	0.841	1
homeostatic process (GO:0042592)	336	6	7.19	-	0.83	0.846	1
cellular nitrogen compound metabolic process (GO:0034641)	1885	39	40.35	-	0.97	0.848	1
organonitrogen compound metabolic process (GO:1901564)	1901	39	40.7	-	0.96	0.848	1
proteolysis (GO:0006508)	399	9	8.54	+	1.05	0.857	1
positive regulation of cellular biosynthetic process (GO:0031328)	447	10	9.57	+	1.05	0.865	1
positive regulation of biosynthetic process (GO:0009891)	447	10	9.57	+	1.05	0.865	1
small molecule metabolic process (GO:0044281)	710	14	15.2	-	0.92	0.89	1
regulation of macromolecule biosynthetic process (GO:0010556)	837	17	17.92	-	0.95	0.898	1
regulation of gene expression (GO:0010468)	888	18	19.01	-	0.95	0.9	1
cellular localization (GO:0051641)	933	19	19.97	-	0.95	0.902	1
cellular macromolecule biosynthetic process (GO:0034645)	951	21	20.36	+	1.03	0.903	1
protein metabolic process (GO:0019538)	1391	29	29.78	-	0.97	0.916	1
detoxification (GO:0098754)	46	1	0.98	+	1.02	1	1
regulation of RNA metabolic process (GO:0051252)	695	15	14.88	+	1.01	1	1
carboxylic acid transport (GO:0046942)	93	2	1.99	+	1	1	1
endosomal transport (GO:0016197)	93	2	1.99	+	1	1	1
regulation of intracellular signal transduction (GO:1902531)	93	2	1.99	+	1	1	1
positive regulation of cellular component biogenesis (GO:0044089)	93	2	1.99	+	1	1	1
protein localization to organelle (GO:0033365)	419	9	8.97	+	1	1	1
cellular protein localization (GO:0034613)	699	15	14.96	+	1	1	1
regulation of signal transduction (GO:0009966)	140	3	3	+	1	1	1
positive regulation of transcription elongation from RNA polymerase II promoter (GO:0032968)	47	1	1.01	-	0.99	1	1
autophagy of nucleus (GO:0044804)	47	1	1.01	-	0.99	1	1
organic acid transport (GO:0015849)	94	2	2.01	-	0.99	1	1
mannosylation (GO:0097502)	47	1	1.01	-	0.99	1	1
sterol metabolic process (GO:0016125)	47	1	1.01	-	0.99	1	1
mitotic recombination (GO:0006312)	47	1	1.01	-	0.99	1	1
regulation of signaling (GO:0023051)	141	3	3.02	-	0.99	1	1
nucleoside phosphate metabolic process (GO:0006753)	189	4	4.05	-	0.99	1	1
protein modification by small protein conjugation or removal (GO:0070647)	189	4	4.05	-	0.99	1	1
small molecule biosynthetic process (GO:0044283)	331	7	7.09	-	0.99	1	1
cofactor biosynthetic process (GO:0051188)	142	3	3.04	-	0.99	1	1
organic cyclic compound biosynthetic process (GO:1901362)	616	13	13.19	-	0.99	1	1
response to osmotic stress (GO:0006970)	95	2	2.03	-	0.98	1	1
regulation of phosphorylation (GO:0042325)	143	3	3.06	-	0.98	1	1
heterocycle biosynthetic process (GO:0018130)	572	12	12.24	-	0.98	1	1
organic hydroxy compound transport (GO:0015850)	48	1	1.03	-	0.97	1	1
protein N-linked glycosylation (GO:0006487)	48	1	1.03	-	0.97	1	1
ubiquitin-dependent ERAD pathway (GO:0030433)	48	1	1.03	-	0.97	1	1
steroid metabolic process (GO:0008202)	48	1	1.03	-	0.97	1	1
DNA biosynthetic process (GO:0071897)	96	2	2.06	-	0.97	1	1
cellular macromolecule localization (GO:0070727)	720	15	15.41	-	0.97	1	1
response to external stimulus (GO:0009605)	144	3	3.08	-	0.97	1	1
regulation of cellular component biogenesis (GO:0044087)	193	4	4.13	-	0.97	1	1
cellular amino acid metabolic process (GO:0006520)	242	5	5.18	-	0.97	1	1
regulation of cellular macromolecule biosynthetic process (GO:2000112)	824	17	17.64	-	0.96	1	1
regulation of transcription by RNA polymerase II (GO:0006357)	486	10	10.4	-	0.96	1	1
small molecule catabolic process (GO:0044282)	146	3	3.13	-	0.96	1	1
cofactor metabolic process (GO:0051186)	195	4	4.17	-	0.96	1	1
microtubule-based process (GO:0007017)	98	2	2.1	-	0.95	1	1
translational initiation (GO:0006413)	49	1	1.05	-	0.95	1	1
maturation of LSU-rRNA from tricistronic rRNA transcript (SSU-rRNA, 5.8S rRNA, LSU-rRNA) (GO:0000463)	49	1	1.05	-	0.95	1	1
positive regulation of translation (GO:0045727)	49	1	1.05	-	0.95	1	1
positive regulation of kinase activity (GO:0033674)	49	1	1.05	-	0.95	1	1
regulation of cell communication (GO:0010646)	148	3	3.17	-	0.95	1	1
protein-containing complex disassembly (GO:0032984)	199	4	4.26	-	0.94	1	1
regulation of protein polymerization (GO:0032271)	50	1	1.07	-	0.93	1	1
cytoplasm to vacuole transport by the Cvt pathway (GO:0032258)	50	1	1.07	-	0.93	1	1
positive regulation of cellular amide metabolic process (GO:0034250)	50	1	1.07	-	0.93	1	1
regulation of transcription elongation from RNA polymerase II promoter (GO:0034243)	50	1	1.07	-	0.93	1	1
pseudohyphal growth (GO:0007124)	51	1	1.09	-	0.92	1	1
cellular respiration (GO:0045333)	102	2	2.18	-	0.92	1	1
peroxisome organization (GO:0007031)	51	1	1.09	-	0.92	1	1
response to organic substance (GO:0010033)	257	5	5.5	-	0.91	1	1
coenzyme biosynthetic process (GO:0009108)	103	2	2.2	-	0.91	1	1
cellular iron ion homeostasis (GO:0006879)	52	1	1.11	-	0.9	1	1
DNA-templated transcription, termination (GO:0006353)	52	1	1.11	-	0.9	1	1
cell growth (GO:0016049)	52	1	1.11	-	0.9	1	1
positive regulation of cell communication (GO:0010647)	52	1	1.11	-	0.9	1	1
positive regulation of protein-containing complex assembly (GO:0031334)	53	1	1.13	-	0.88	1	1
G1/S transition of mitotic cell cycle (GO:0000082)	53	1	1.13	-	0.88	1	1
cell cycle G1/S phase transition (GO:0044843)	53	1	1.13	-	0.88	1	1
positive regulation of DNA-templated transcription, elongation (GO:0032786)	53	1	1.13	-	0.88	1	1
lysosomal microautophagy (GO:0016237)	53	1	1.13	-	0.88	1	1
cellular response to toxic substance (GO:0097237)	53	1	1.13	-	0.88	1	1
establishment of protein localization to membrane (GO:0090150)	106	2	2.27	-	0.88	1	1
alcohol biosynthetic process (GO:0046165)	53	1	1.13	-	0.88	1	1
hexose metabolic process (GO:0019318)	53	1	1.13	-	0.88	1	1
cellular ion homeostasis (GO:0006873)	159	3	3.4	-	0.88	1	1
establishment of RNA localization (GO:0051236)	161	3	3.45	-	0.87	1	1
RNA transport (GO:0050658)	161	3	3.45	-	0.87	1	1
cellular metal ion homeostasis (GO:0006875)	108	2	2.31	-	0.87	1	1
mitochondrial membrane organization (GO:0007006)	54	1	1.16	-	0.87	1	1
protein transmembrane import into intracellular organelle (GO:0044743)	54	1	1.16	-	0.87	1	1
ERAD pathway (GO:0036503)	54	1	1.16	-	0.87	1	1
nucleic acid transport (GO:0050657)	163	3	3.49	-	0.86	1	1
negative regulation of cellular protein metabolic process (GO:0032269)	109	2	2.33	-	0.86	1	1
negative regulation of protein metabolic process (GO:0051248)	109	2	2.33	-	0.86	1	1
nucleobase-containing compound transport (GO:0015931)	219	4	4.69	-	0.85	1	1
nucleobase-containing small molecule metabolic process (GO:0055086)	219	4	4.69	-	0.85	1	1
organic anion transport (GO:0015711)	165	3	3.53	-	0.85	1	1
growth (GO:0040007)	110	2	2.35	-	0.85	1	1
positive regulation of transferase activity (GO:0051347)	55	1	1.18	-	0.85	1	1
regulation of DNA-templated transcription, elongation (GO:0032784)	56	1	1.2	-	0.83	1	1
cellular amino acid catabolic process (GO:0009063)	56	1	1.2	-	0.83	1	1
regulation of mitotic cell cycle phase transition (GO:1901990)	113	2	2.42	-	0.83	1	1
purine nucleotide metabolic process (GO:0006163)	113	2	2.42	-	0.83	1	1
autophagy (GO:0006914)	170	3	3.64	-	0.82	1	1
amino acid transport (GO:0006865)	57	1	1.22	-	0.82	1	1
regulation of growth (GO:0040008)	57	1	1.22	-	0.82	1	1
regulation of cell cycle phase transition (GO:1901987)	115	2	2.46	-	0.81	1	1
mRNA splicing, via spliceosome (GO:0000398)	115	2	2.46	-	0.81	1	1
protein targeting to membrane (GO:0006612)	58	1	1.24	-	0.81	1	1
positive regulation of mitotic cell cycle (GO:0045931)	58	1	1.24	-	0.81	1	1
RNA splicing, via transesterification reactions with bulged adenosine as nucleophile (GO:0000377)	116	2	2.48	-	0.81	1	1
ion homeostasis (GO:0050801)	175	3	3.75	-	0.8	1	1
carbohydrate derivative transport (GO:1901264)	59	1	1.26	-	0.79	1	1
metal ion homeostasis (GO:0055065)	119	2	2.55	-	0.79	1	1
process utilizing autophagic mechanism (GO:0061919)	179	3	3.83	-	0.78	1	1
protein ubiquitination (GO:0016567)	120	2	2.57	-	0.78	1	1
iron ion homeostasis (GO:0055072)	60	1	1.28	-	0.78	1	1
cellular response to oxygen-containing compound (GO:1901701)	60	1	1.28	-	0.78	1	1
maturation of LSU-rRNA (GO:0000470)	60	1	1.28	-	0.78	1	1
cellular chemical homeostasis (GO:0055082)	181	3	3.87	-	0.77	1	1
establishment of organelle localization (GO:0051656)	121	2	2.59	-	0.77	1	1
positive regulation of cellular catabolic process (GO:0031331)	61	1	1.31	-	0.77	1	1
ribonucleoprotein complex export from nucleus (GO:0071426)	122	2	2.61	-	0.77	1	1
cellular response to organic substance (GO:0071310)	183	3	3.92	-	0.77	1	1
ribonucleoprotein complex localization (GO:0071166)	123	2	2.63	-	0.76	1	1
RNA localization (GO:0006403)	185	3	3.96	-	0.76	1	1
protein export from nucleus (GO:0006611)	124	2	2.65	-	0.75	1	1
dephosphorylation (GO:0016311)	124	2	2.65	-	0.75	1	1
positive regulation of catabolic process (GO:0009896)	62	1	1.33	-	0.75	1	1
protein import (GO:0017038)	125	2	2.68	-	0.75	1	1
RNA export from nucleus (GO:0006405)	125	2	2.68	-	0.75	1	1
RNA splicing, via transesterification reactions (GO:0000375)	125	2	2.68	-	0.75	1	1
nucleotide biosynthetic process (GO:0009165)	126	2	2.7	-	0.74	1	1
cellular response to osmotic stress (GO:0071470)	63	1	1.35	-	0.74	1	1
mRNA-containing ribonucleoprotein complex export from nucleus (GO:0071427)	63	1	1.35	-	0.74	1	1
mRNA export from nucleus (GO:0006406)	63	1	1.35	-	0.74	1	1
monosaccharide metabolic process (GO:0005996)	63	1	1.35	-	0.74	1	1
cellular response to heat (GO:0034605)	63	1	1.35	-	0.74	1	1
protein targeting to mitochondrion (GO:0006626)	64	1	1.37	-	0.73	1	1
transition metal ion transport (GO:0000041)	64	1	1.37	-	0.73	1	1
transcription elongation from RNA polymerase II promoter (GO:0006368)	64	1	1.37	-	0.73	1	1
carboxylic acid transmembrane transport (GO:1905039)	64	1	1.37	-	0.73	1	1
nuclear export (GO:0051168)	128	2	2.74	-	0.73	1	1
nucleoside phosphate biosynthetic process (GO:1901293)	129	2	2.76	-	0.72	1	1
histone modification (GO:0016570)	129	2	2.76	-	0.72	1	1
covalent chromatin modification (GO:0016569)	129	2	2.76	-	0.72	1	1
purine-containing compound metabolic process (GO:0072521)	129	2	2.76	-	0.72	1	1
organic acid transmembrane transport (GO:1903825)	65	1	1.39	-	0.72	1	1
response to drug (GO:0042493)	134	2	2.87	-	0.7	1	1
protein localization to membrane (GO:0072657)	135	2	2.89	-	0.69	1	1
RNA-dependent DNA biosynthetic process (GO:0006278)	68	1	1.46	-	0.69	1	1
purine nucleotide biosynthetic process (GO:0006164)	71	1	1.52	-	0.66	1	1
DNA-templated transcription, elongation (GO:0006354)	72	1	1.54	-	0.65	1	1
protein localization to mitochondrion (GO:0070585)	72	1	1.54	-	0.65	1	1
establishment of protein localization to mitochondrion (GO:0072655)	72	1	1.54	-	0.65	1	1
establishment of cell polarity (GO:0030010)	74	1	1.58	-	0.63	1	1
growth of unicellular organism as a thread of attached cells (GO:0070783)	75	1	1.61	-	0.62	1	1
filamentous growth of a population of unicellular organisms (GO:0044182)	75	1	1.61	-	0.62	1	1
anatomical structure homeostasis (GO:0060249)	77	1	1.65	-	0.61	1	1
telomere maintenance (GO:0000723)	77	1	1.65	-	0.61	1	1
purine-containing compound biosynthetic process (GO:0072522)	77	1	1.65	-	0.61	1	1
organophosphate ester transport (GO:0015748)	78	1	1.67	-	0.6	1	1
supramolecular fiber organization (GO:0097435)	78	1	1.67	-	0.6	1	1
positive regulation of cell cycle process (GO:0090068)	78	1	1.67	-	0.6	1	1
response to toxic substance (GO:0009636)	78	1	1.67	-	0.6	1	1
ribosome assembly (GO:0042255)	79	1	1.69	-	0.59	1	1
drug transport (GO:0015893)	80	1	1.71	-	0.58	1	1
mitotic cell cycle phase transition (GO:0044772)	80	1	1.71	-	0.58	1	1
cell cycle phase transition (GO:0044770)	80	1	1.71	-	0.58	1	1
cellular response to pheromone (GO:0071444)	80	1	1.71	-	0.58	1	1
positive regulation of reproductive process (GO:2000243)	81	1	1.73	-	0.58	1	1
response to organonitrogen compound (GO:0010243)	85	1	1.82	-	0.55	1	1
cellular response to environmental stimulus (GO:0104004)	86	1	1.84	-	0.54	1	1
cellular response to abiotic stimulus (GO:0071214)	86	1	1.84	-	0.54	1	1
response to nitrogen compound (GO:1901698)	88	1	1.88	-	0.53	1	1
filamentous growth (GO:0030447)	89	1	1.91	-	0.52	1	1
carboxylic acid catabolic process (GO:0046395)	89	1	1.91	-	0.52	1	1
organic acid catabolic process (GO:0016054)	90	1	1.93	-	0.52	1	1
response to pheromone (GO:0019236)	91	1	1.95	-	0.51	1	1
organelle fusion (GO:0048284)	91	1	1.95	-	0.51	1	1
endoplasmic reticulum to Golgi vesicle-mediated transport (GO:0006888)	92	1	1.97	-	0.51	1	1
regulation of maintenance of meiotic sister chromatid cohesion (GO:0034094)	2	0	0.04	-	< 0.01	1	1
positive regulation of maintenance of sister chromatid cohesion (GO:0034093)	2	0	0.04	-	< 0.01	1	1
negative regulation of maintenance of sister chromatid cohesion (GO:0034092)	1	0	0.02	-	< 0.01	1	1
regulation of maintenance of sister chromatid cohesion (GO:0034091)	3	0	0.06	-	< 0.01	1	1
maintenance of meiotic sister chromatid cohesion (GO:0034090)	3	0	0.06	-	< 0.01	1	1
UMP metabolic process (GO:0046049)	10	0	0.21	-	< 0.01	1	1
positive regulation of trehalose catabolic process (GO:1901319)	1	0	0.02	-	< 0.01	1	1
cyanamide metabolic process (GO:0018890)	2	0	0.04	-	< 0.01	1	1
ITP metabolic process (GO:0046041)	1	0	0.02	-	< 0.01	1	1
IMP metabolic process (GO:0046040)	13	0	0.28	-	< 0.01	1	1
RNA (guanine-N7)-methylation (GO:0036265)	5	0	0.11	-	< 0.01	1	1
establishment of meiotic sister chromatid cohesion (GO:0034089)	2	0	0.04	-	< 0.01	1	1
maintenance of mitotic sister chromatid cohesion (GO:0034088)	1	0	0.02	-	< 0.01	1	1
7-methylguanosine cap hypermethylation (GO:0036261)	2	0	0.04	-	< 0.01	1	1
RNA capping (GO:0036260)	10	0	0.21	-	< 0.01	1	1
maintenance of sister chromatid cohesion (GO:0034086)	4	0	0.09	-	< 0.01	1	1
inter-Golgi cisterna vesicle-mediated transport (GO:0048219)	1	0	0.02	-	< 0.01	1	1
positive regulation of G2/MI transition of meiotic cell cycle (GO:0110032)	1	0	0.02	-	< 0.01	1	1
regulation of G2/MI transition of meiotic cell cycle (GO:0110030)	1	0	0.02	-	< 0.01	1	1
GTP metabolic process (GO:0046039)	5	0	0.11	-	< 0.01	1	1
Golgi vesicle docking (GO:0048211)	4	0	0.09	-	< 0.01	1	1
GMP metabolic process (GO:0046037)	9	0	0.19	-	< 0.01	1	1
Golgi vesicle fusion to target membrane (GO:0048210)	1	0	0.02	-	< 0.01	1	1
CTP metabolic process (GO:0046036)	5	0	0.11	-	< 0.01	1	1
AMP metabolic process (GO:0046033)	8	0	0.17	-	< 0.01	1	1
ADP metabolic process (GO:0046031)	28	0	0.6	-	< 0.01	1	1
positive regulation of hydrogen peroxide-mediated programmed cell death (GO:1901300)	1	0	0.02	-	< 0.01	1	1
multivesicular body assembly (GO:0036258)	2	0	0.04	-	< 0.01	1	1
multivesicular body organization (GO:0036257)	3	0	0.06	-	< 0.01	1	1
astral microtubule organization (GO:0030953)	3	0	0.06	-	< 0.01	1	1
butanediol biosynthetic process (GO:0034079)	1	0	0.02	-	< 0.01	1	1
negative regulation of meiosis I (GO:0110029)	5	0	0.11	-	< 0.01	1	1
establishment or maintenance of cytoskeleton polarity (GO:0030952)	19	0	0.41	-	< 0.01	1	1
positive regulation of transcription from RNA polymerase II promoter in response to salt stress (GO:0036251)	4	0	0.09	-	< 0.01	1	1
positive regulation of mitotic spindle organization (GO:0110028)	7	0	0.15	-	< 0.01	1	1
establishment or maintenance of microtubule cytoskeleton polarity (GO:0030951)	1	0	0.02	-	< 0.01	1	1
butanediol metabolic process (GO:0034077)	1	0	0.02	-	< 0.01	1	1
negative regulation of DNA strand resection involved in replication fork processing (GO:0110027)	1	0	0.02	-	< 0.01	1	1
establishment or maintenance of actin cytoskeleton polarity (GO:0030950)	18	0	0.39	-	< 0.01	1	1
regulation of DNA strand resection involved in replication fork processing (GO:0110026)	1	0	0.02	-	< 0.01	1	1
regulation of vesicle targeting, to, from or within Golgi (GO:0048209)	6	0	0.13	-	< 0.01	1	1
COPII vesicle coating (GO:0048208)	1	0	0.02	-	< 0.01	1	1
vesicle targeting, rough ER to cis-Golgi (GO:0048207)	1	0	0.02	-	< 0.01	1	1
COPI coating of Golgi vesicle (GO:0048205)	2	0	0.04	-	< 0.01	1	1
Golgi transport vesicle coating (GO:0048200)	2	0	0.04	-	< 0.01	1	1
protein localization to Golgi apparatus (GO:0034067)	18	0	0.39	-	< 0.01	1	1
stress granule assembly (GO:0034063)	11	0	0.24	-	< 0.01	1	1
positive regulation of transcription by glucose (GO:0046016)	1	0	0.02	-	< 0.01	1	1
regulation of transcription by glucose (GO:0046015)	13	0	0.28	-	< 0.01	1	1
mitotic cell cycle arrest (GO:0071850)	4	0	0.09	-	< 0.01	1	1
response to anoxia (GO:0034059)	3	0	0.06	-	< 0.01	1	1
formin-nucleated actin cable organization (GO:0110009)	5	0	0.11	-	< 0.01	1	1
actin filament debranching (GO:0071846)	1	0	0.02	-	< 0.01	1	1
protein localization to nuclear inner membrane (GO:0036228)	8	0	0.17	-	< 0.01	1	1
receptor-mediated endocytosis (GO:0006898)	12	0	0.26	-	< 0.01	1	1
Golgi to vacuole transport (GO:0006896)	29	0	0.62	-	< 0.01	1	1
Golgi to endosome transport (GO:0006895)	23	0	0.49	-	< 0.01	1	1
peptidyl-serine acetylation (GO:0030920)	2	0	0.04	-	< 0.01	1	1
Golgi to plasma membrane transport (GO:0006893)	33	0	0.71	-	< 0.01	1	1
intra-Golgi vesicle-mediated transport (GO:0006891)	33	0	0.71	-	< 0.01	1	1
retrograde vesicle-mediated transport, Golgi to endoplasmic reticulum (GO:0006890)	32	0	0.69	-	< 0.01	1	1
contractile ring contraction (GO:0036213)	2	0	0.04	-	< 0.01	1	1
contractile ring maintenance (GO:0036212)	2	0	0.04	-	< 0.01	1	1
regulation of pH (GO:0006885)	32	0	0.69	-	< 0.01	1	1
cell volume homeostasis (GO:0006884)	1	0	0.02	-	< 0.01	1	1
cellular sodium ion homeostasis (GO:0006883)	2	0	0.04	-	< 0.01	1	1
purine nucleoside bisphosphate catabolic process (GO:0034034)	2	0	0.04	-	< 0.01	1	1
purine nucleoside bisphosphate biosynthetic process (GO:0034033)	15	0	0.32	-	< 0.01	1	1
intracellular sequestering of iron ion (GO:0006880)	3	0	0.06	-	< 0.01	1	1
ribonucleoside bisphosphate catabolic process (GO:0034031)	2	0	0.04	-	< 0.01	1	1
ribonucleoside bisphosphate biosynthetic process (GO:0034030)	15	0	0.32	-	< 0.01	1	1
protein-lipid complex subunit organization (GO:0071825)	4	0	0.09	-	< 0.01	1	1
protein splicing (GO:0030908)	2	0	0.04	-	< 0.01	1	1
histone catabolic process (GO:0036205)	5	0	0.11	-	< 0.01	1	1
cellular copper ion homeostasis (GO:0006878)	19	0	0.41	-	< 0.01	1	1
cellular cobalt ion homeostasis (GO:0006877)	1	0	0.02	-	< 0.01	1	1
cellular cadmium ion homeostasis (GO:0006876)	3	0	0.06	-	< 0.01	1	1
cellular calcium ion homeostasis (GO:0006874)	15	0	0.32	-	< 0.01	1	1
tail-anchored membrane protein insertion into ER membrane (GO:0071816)	1	0	0.02	-	< 0.01	1	1
glutamine transport (GO:0006868)	3	0	0.06	-	< 0.01	1	1
pyrimidine nucleotide transport (GO:0006864)	1	0	0.02	-	< 0.01	1	1
negative regulation of cell differentiation (GO:0045596)	4	0	0.09	-	< 0.01	1	1
mitochondrial RNA modification (GO:1900864)	6	0	0.13	-	< 0.01	1	1
oligopeptide transport (GO:0006857)	9	0	0.19	-	< 0.01	1	1
mitochondrial pyruvate transmembrane transport (GO:0006850)	4	0	0.09	-	< 0.01	1	1
plasma membrane pyruvate transport (GO:0006849)	1	0	0.02	-	< 0.01	1	1
pyruvate transport (GO:0006848)	5	0	0.11	-	< 0.01	1	1
acetate transport (GO:0006846)	4	0	0.09	-	< 0.01	1	1
acyl carnitine transport (GO:0006844)	1	0	0.02	-	< 0.01	1	1
mitochondrial citrate transmembrane transport (GO:0006843)	3	0	0.06	-	< 0.01	1	1
tricarboxylic acid transport (GO:0006842)	3	0	0.06	-	< 0.01	1	1
mitotic actomyosin contractile ring disassembly (GO:1990274)	1	0	0.02	-	< 0.01	1	1
neurotransmitter transport (GO:0006836)	10	0	0.21	-	< 0.01	1	1
dicarboxylic acid transport (GO:0006835)	13	0	0.28	-	< 0.01	1	1
water transport (GO:0006833)	3	0	0.06	-	< 0.01	1	1
negative regulation of DNA binding (GO:0043392)	6	0	0.13	-	< 0.01	1	1
spermine transport (GO:0000296)	6	0	0.13	-	< 0.01	1	1
peptidyl-tyrosine dephosphorylation involved in inactivation of protein kinase activity (GO:1990264)	1	0	0.02	-	< 0.01	1	1
nuclear-transcribed mRNA catabolic process, endonucleolytic cleavage-dependent decay (GO:0000294)	10	0	0.21	-	< 0.01	1	1
pre-mRNA catabolic process (GO:1990261)	1	0	0.02	-	< 0.01	1	1
nuclear-transcribed mRNA catabolic process, exonucleolytic (GO:0000291)	20	0	0.43	-	< 0.01	1	1
deadenylation-dependent decapping of nuclear-transcribed mRNA (GO:0000290)	15	0	0.32	-	< 0.01	1	1
D-leucine catabolic process (GO:1900832)	1	0	0.02	-	< 0.01	1	1
zinc ion transport (GO:0006829)	12	0	0.26	-	< 0.01	1	1
D-leucine metabolic process (GO:1900831)	1	0	0.02	-	< 0.01	1	1
manganese ion transport (GO:0006828)	9	0	0.19	-	< 0.01	1	1
mycotoxin catabolic process (GO:0043387)	1	0	0.02	-	< 0.01	1	1
iron ion transport (GO:0006826)	38	0	0.81	-	< 0.01	1	1
mycotoxin metabolic process (GO:0043385)	1	0	0.02	-	< 0.01	1	1
cobalt ion transport (GO:0006824)	2	0	0.04	-	< 0.01	1	1
chloride transport (GO:0006821)	3	0	0.06	-	< 0.01	1	1
histone glutamine methylation (GO:1990258)	1	0	0.02	-	< 0.01	1	1
nuclear-transcribed mRNA poly(A) tail shortening (GO:0000289)	10	0	0.21	-	< 0.01	1	1
nuclear-transcribed mRNA catabolic process, deadenylation-dependent decay (GO:0000288)	33	0	0.71	-	< 0.01	1	1
D-tyrosine catabolic process (GO:1900829)	1	0	0.02	-	< 0.01	1	1
D-tyrosine metabolic process (GO:1900828)	1	0	0.02	-	< 0.01	1	1
phosphate ion transport (GO:0006817)	13	0	0.28	-	< 0.01	1	1
calcium ion transport (GO:0006816)	12	0	0.26	-	< 0.01	1	1
sodium ion transport (GO:0006814)	8	0	0.17	-	< 0.01	1	1
regulation of transcription from RNA polymerase II promoter in response to DNA damage (GO:1990248)	1	0	0.02	-	< 0.01	1	1
nitric oxide biosynthetic process (GO:0006809)	1	0	0.02	-	< 0.01	1	1
regulation of nitrogen utilization (GO:0006808)	17	0	0.36	-	< 0.01	1	1
xenobiotic metabolic process (GO:0006805)	5	0	0.11	-	< 0.01	1	1
superoxide metabolic process (GO:0006801)	10	0	0.21	-	< 0.01	1	1
response to aluminum ion (GO:0010044)	1	0	0.02	-	< 0.01	1	1
response to zinc ion (GO:0010043)	1	0	0.02	-	< 0.01	1	1
sequestration of proteasome core complex in proteasome storage granule (GO:1990237)	1	0	0.02	-	< 0.01	1	1
proteasome core complex import into nucleus (GO:1990236)	1	0	0.02	-	< 0.01	1	1
mitochondrial fission (GO:0000266)	9	0	0.19	-	< 0.01	1	1
response to iron ion (GO:0010039)	4	0	0.09	-	< 0.01	1	1
response to metal ion (GO:0010038)	29	0	0.62	-	< 0.01	1	1
maintenance of DNA trinucleotide repeats (GO:0035753)	11	0	0.24	-	< 0.01	1	1
response to carbon dioxide (GO:0010037)	2	0	0.04	-	< 0.01	1	1
protein glycosylation in endoplasmic reticulum (GO:0033577)	1	0	0.02	-	< 0.01	1	1
response to acetate (GO:0010034)	1	0	0.02	-	< 0.01	1	1
meiotic chromosome condensation (GO:0010032)	4	0	0.09	-	< 0.01	1	1
positive regulation of protein ubiquitination (GO:0031398)	16	0	0.34	-	< 0.01	1	1
negative regulation of protein ubiquitination (GO:0031397)	11	0	0.24	-	< 0.01	1	1
regulation of protein ubiquitination (GO:0031396)	32	0	0.69	-	< 0.01	1	1
allantoin catabolic process (GO:0000256)	7	0	0.15	-	< 0.01	1	1
allantoin metabolic process (GO:0000255)	7	0	0.15	-	< 0.01	1	1
DNA replication, Okazaki fragment processing (GO:0033567)	4	0	0.09	-	< 0.01	1	1
organic acid phosphorylation (GO:0031388)	1	0	0.02	-	< 0.01	1	1
regulation of termination of mating projection growth (GO:0031385)	4	0	0.09	-	< 0.01	1	1
regulation of initiation of mating projection growth (GO:0031384)	4	0	0.09	-	< 0.01	1	1
regulation of mating projection assembly (GO:0031383)	6	0	0.13	-	< 0.01	1	1
spliceosomal complex assembly (GO:0000245)	30	0	0.64	-	< 0.01	1	1
mating projection formation (GO:0031382)	2	0	0.04	-	< 0.01	1	1
spliceosomal tri-snRNP complex assembly (GO:0000244)	6	0	0.13	-	< 0.01	1	1
unsaturated fatty acid metabolic process (GO:0033559)	1	0	0.02	-	< 0.01	1	1
protein transport to vacuole involved in ubiquitin-dependent protein catabolic process via the multivesicular body sorting pathway (GO:0043328)	14	0	0.3	-	< 0.01	1	1
sodium ion transmembrane transport (GO:0035725)	8	0	0.17	-	< 0.01	1	1
fatty acid beta-oxidation using acyl-CoA oxidase (GO:0033540)	1	0	0.02	-	< 0.01	1	1
N-terminal protein amino acid modification (GO:0031365)	15	0	0.32	-	< 0.01	1	1
isopentenyl diphosphate biosynthetic process, mevalonate pathway (GO:0019287)	4	0	0.09	-	< 0.01	1	1
L-methionine salvage from S-adenosylmethionine (GO:0019284)	4	0	0.09	-	< 0.01	1	1
fatty acid beta-oxidation using acyl-CoA dehydrogenase (GO:0033539)	1	0	0.02	-	< 0.01	1	1
mitochondrial outer membrane translocase complex assembly (GO:0070096)	10	0	0.21	-	< 0.01	1	1
raffinose metabolic process (GO:0033530)	1	0	0.02	-	< 0.01	1	1
meiotic spindle organization (GO:0000212)	4	0	0.09	-	< 0.01	1	1
S-methylmethionine cycle (GO:0033528)	1	0	0.02	-	< 0.01	1	1
ubiquitin-dependent endocytosis (GO:0070086)	11	0	0.24	-	< 0.01	1	1
protein initiator methionine removal (GO:0070084)	2	0	0.04	-	< 0.01	1	1
regulation of cell projection organization (GO:0031344)	9	0	0.19	-	< 0.01	1	1
positive regulation of vesicle fusion (GO:0031340)	3	0	0.06	-	< 0.01	1	1
asparagine biosynthetic process from oxaloacetate (GO:0019266)	1	0	0.02	-	< 0.01	1	1
glycine biosynthetic process, by transamination of glyoxylate (GO:0019265)	1	0	0.02	-	< 0.01	1	1
regulation of mitotic actomyosin contractile ring assembly (GO:1903499)	8	0	0.17	-	< 0.01	1	1
glycine biosynthetic process from serine (GO:0019264)	2	0	0.04	-	< 0.01	1	1
histone lysine demethylation (GO:0070076)	7	0	0.15	-	< 0.01	1	1
positive regulation of mitotic cytokinesis (GO:1903490)	10	0	0.21	-	< 0.01	1	1
vacuolar proton-transporting V-type ATPase complex assembly (GO:0070072)	5	0	0.11	-	< 0.01	1	1
negative regulation of vesicle fusion (GO:0031339)	1	0	0.02	-	< 0.01	1	1
L-lysine catabolic process to acetyl-CoA via saccharopine (GO:0033512)	1	0	0.02	-	< 0.01	1	1
proton-transporting two-sector ATPase complex assembly (GO:0070071)	17	0	0.36	-	< 0.01	1	1
regulation of vesicle fusion (GO:0031338)	11	0	0.24	-	< 0.01	1	1
proton-transporting V-type ATPase complex assembly (GO:0070070)	5	0	0.11	-	< 0.01	1	1
regulation of sulfur amino acid metabolic process (GO:0031335)	5	0	0.11	-	< 0.01	1	1
negative regulation of protein-containing complex assembly (GO:0031333)	20	0	0.43	-	< 0.01	1	1
negative regulation of cellular catabolic process (GO:0031330)	31	0	0.66	-	< 0.01	1	1
glucose 1-phosphate metabolic process (GO:0019255)	2	0	0.04	-	< 0.01	1	1
carbohydrate homeostasis (GO:0033500)	16	0	0.34	-	< 0.01	1	1
ascospore-type prospore assembly (GO:0031321)	23	0	0.49	-	< 0.01	1	1
regulation of cell development (GO:0060284)	2	0	0.04	-	< 0.01	1	1
mitotic actomyosin contractile ring assembly actin filament organization (GO:1903479)	1	0	0.02	-	< 0.01	1	1
intrinsic apoptotic signaling pathway in response to endoplasmic reticulum stress (GO:0070059)	1	0	0.02	-	< 0.01	1	1
protein localization to cell division site involved in mitotic actomyosin contractile ring assembly (GO:1903476)	2	0	0.04	-	< 0.01	1	1
mitotic actomyosin contractile ring assembly (GO:1903475)	12	0	0.26	-	< 0.01	1	1
citrulline biosynthetic process (GO:0019240)	3	0	0.06	-	< 0.01	1	1
positive regulation of mitotic actomyosin contractile ring contraction (GO:1903473)	1	0	0.02	-	< 0.01	1	1
negative regulation of hydrogen peroxide-mediated programmed cell death (GO:1901299)	1	0	0.02	-	< 0.01	1	1
regulation of hydrogen peroxide-mediated programmed cell death (GO:1901298)	2	0	0.04	-	< 0.01	1	1
regulation of mitotic actomyosin contractile ring contraction (GO:1903471)	3	0	0.06	-	< 0.01	1	1
respiratory chain complex III assembly (GO:0017062)	10	0	0.21	-	< 0.01	1	1
cilium assembly (GO:0060271)	1	0	0.02	-	< 0.01	1	1
vesicle targeting, to, from or within Golgi (GO:0048199)	3	0	0.06	-	< 0.01	1	1
positive regulation of DNA replication initiation (GO:1903468)	3	0	0.06	-	< 0.01	1	1
negative regulation of mitotic DNA replication initiation (GO:1903467)	1	0	0.02	-	< 0.01	1	1
regulation of mitotic DNA replication initiation (GO:1903466)	4	0	0.09	-	< 0.01	1	1
positive regulation of mitotic cell cycle DNA replication (GO:1903465)	3	0	0.06	-	< 0.01	1	1
Golgi vesicle budding (GO:0048194)	14	0	0.3	-	< 0.01	1	1
negative regulation of mitotic cell cycle DNA replication (GO:1903464)	1	0	0.02	-	< 0.01	1	1
regulation of mitotic cell cycle DNA replication (GO:1903463)	4	0	0.09	-	< 0.01	1	1
Okazaki fragment processing involved in mitotic DNA replication (GO:1903461)	1	0	0.02	-	< 0.01	1	1
7-methylguanosine RNA capping (GO:0009452)	9	0	0.19	-	< 0.01	1	1
gamma-aminobutyric acid catabolic process (GO:0009450)	3	0	0.06	-	< 0.01	1	1
multicellular organism development (GO:0007275)	6	0	0.13	-	< 0.01	1	1
positive regulation of transcription initiation from RNA polymerase II promoter (GO:0060261)	16	0	0.34	-	< 0.01	1	1
regulation of transcription initiation from RNA polymerase II promoter (GO:0060260)	23	0	0.49	-	< 0.01	1	1
lactate catabolic process (GO:1903457)	2	0	0.04	-	< 0.01	1	1
cysteine transport (GO:0042883)	1	0	0.02	-	< 0.01	1	1
positive regulation of G1 to G0 transition (GO:1903452)	4	0	0.09	-	< 0.01	1	1
gamma-aminobutyric acid metabolic process (GO:0009448)	3	0	0.06	-	< 0.01	1	1
regulation of G1 to G0 transition (GO:1903450)	7	0	0.15	-	< 0.01	1	1
putrescine biosynthetic process (GO:0009446)	1	0	0.02	-	< 0.01	1	1
putrescine metabolic process (GO:0009445)	1	0	0.02	-	< 0.01	1	1
pyridoxal 5'-phosphate salvage (GO:0009443)	3	0	0.06	-	< 0.01	1	1
allantoin assimilation pathway (GO:0009442)	1	0	0.02	-	< 0.01	1	1
negative regulation of filamentous growth (GO:0060258)	11	0	0.24	-	< 0.01	1	1
regulation of flocculation (GO:0060256)	3	0	0.06	-	< 0.01	1	1
cyclic purine nucleotide metabolic process (GO:0052652)	1	0	0.02	-	< 0.01	1	1
regulation of steroid metabolic process (GO:0019218)	5	0	0.11	-	< 0.01	1	1
regulation of fatty acid metabolic process (GO:0019217)	5	0	0.11	-	< 0.01	1	1
glyoxylate catabolic process (GO:0009436)	1	0	0.02	-	< 0.01	1	1
NAD biosynthetic process (GO:0009435)	14	0	0.3	-	< 0.01	1	1
alditol phosphate metabolic process (GO:0052646)	5	0	0.11	-	< 0.01	1	1
negative regulation of signal transduction involved in conjugation with cellular fusion (GO:0060240)	2	0	0.04	-	< 0.01	1	1
positive regulation of mitotic cytokinetic process (GO:1903438)	10	0	0.21	-	< 0.01	1	1
antisense RNA metabolic process (GO:0042868)	5	0	0.11	-	< 0.01	1	1
negative regulation of mitotic cytokinetic process (GO:1903437)	1	0	0.02	-	< 0.01	1	1
pyruvate biosynthetic process (GO:0042866)	1	0	0.02	-	< 0.01	1	1
regulation of TORC1 signaling (GO:1903432)	23	0	0.49	-	< 0.01	1	1
nucleotide-excision repair involved in interstrand cross-link repair (GO:1901255)	2	0	0.04	-	< 0.01	1	1
chorismate biosynthetic process (GO:0009423)	4	0	0.09	-	< 0.01	1	1
regulation of signal transduction involved in conjugation with cellular fusion (GO:0060238)	5	0	0.11	-	< 0.01	1	1
regulation of fungal-type cell wall organization (GO:0060237)	19	0	0.41	-	< 0.01	1	1
regulation of mitotic spindle organization (GO:0060236)	15	0	0.32	-	< 0.01	1	1
positive regulation of reactive oxygen species biosynthetic process (GO:1903428)	1	0	0.02	-	< 0.01	1	1
negative regulation of reactive oxygen species biosynthetic process (GO:1903427)	1	0	0.02	-	< 0.01	1	1
regulation of reactive oxygen species biosynthetic process (GO:1903426)	2	0	0.04	-	< 0.01	1	1
fluoride transmembrane transport (GO:1903424)	2	0	0.04	-	< 0.01	1	1
L-alanine catabolic process (GO:0042853)	2	0	0.04	-	< 0.01	1	1
L-alanine metabolic process (GO:0042851)	2	0	0.04	-	< 0.01	1	1
response to light stimulus (GO:0009416)	13	0	0.28	-	< 0.01	1	1
response to water (GO:0009415)	9	0	0.19	-	< 0.01	1	1
response to water deprivation (GO:0009414)	7	0	0.15	-	< 0.01	1	1
response to UV (GO:0009411)	11	0	0.24	-	< 0.01	1	1
response to xenobiotic stimulus (GO:0009410)	10	0	0.21	-	< 0.01	1	1
osmosensory signaling via phosphorelay pathway (GO:0007234)	4	0	0.09	-	< 0.01	1	1
negative regulation of protein phosphorylation (GO:0001933)	34	0	0.73	-	< 0.01	1	1
osmosensory signaling pathway via Sho1 osmosensor (GO:0007232)	6	0	0.13	-	< 0.01	1	1
osmosensory signaling pathway (GO:0007231)	15	0	0.32	-	< 0.01	1	1
glycol biosynthetic process (GO:0042845)	1	0	0.02	-	< 0.01	1	1
protein-tetrapyrrole linkage (GO:0017006)	3	0	0.06	-	< 0.01	1	1
glycol metabolic process (GO:0042844)	1	0	0.02	-	< 0.01	1	1
D-xylose catabolic process (GO:0042843)	4	0	0.09	-	< 0.01	1	1
response to cold (GO:0009409)	7	0	0.15	-	< 0.01	1	1
cytochrome complex assembly (GO:0017004)	41	0	0.88	-	< 0.01	1	1
protein-heme linkage (GO:0017003)	3	0	0.06	-	< 0.01	1	1
toxin catabolic process (GO:0009407)	2	0	0.04	-	< 0.01	1	1
antibiotic catabolic process (GO:0017001)	14	0	0.3	-	< 0.01	1	1
pathogenesis (GO:0009405)	1	0	0.02	-	< 0.01	1	1
antibiotic biosynthetic process (GO:0017000)	6	0	0.13	-	< 0.01	1	1
toxin metabolic process (GO:0009404)	8	0	0.17	-	< 0.01	1	1
toxin biosynthetic process (GO:0009403)	6	0	0.13	-	< 0.01	1	1
exocyst assembly (GO:0001927)	4	0	0.09	-	< 0.01	1	1
positive regulation of nuclear-transcribed mRNA poly(A) tail shortening (GO:0060213)	1	0	0.02	-	< 0.01	1	1
regulation of nuclear-transcribed mRNA poly(A) tail shortening (GO:0060211)	5	0	0.11	-	< 0.01	1	1
reactive oxygen species biosynthetic process (GO:1903409)	1	0	0.02	-	< 0.01	1	1
L-lysine transmembrane transport (GO:1903401)	3	0	0.06	-	< 0.01	1	1
L-arginine transmembrane transport (GO:1903400)	3	0	0.06	-	< 0.01	1	1
establishment of spindle pole body localization to nuclear envelope (GO:0071790)	2	0	0.04	-	< 0.01	1	1
regulation of receptor recycling (GO:0001919)	1	0	0.02	-	< 0.01	1	1
spindle pole body localization to nuclear envelope (GO:0071789)	2	0	0.04	-	< 0.01	1	1
endoplasmic reticulum tubular network maintenance (GO:0071788)	2	0	0.04	-	< 0.01	1	1
pyridoxal phosphate biosynthetic process (GO:0042823)	9	0	0.19	-	< 0.01	1	1
pyridoxal phosphate metabolic process (GO:0042822)	9	0	0.19	-	< 0.01	1	1
endoplasmic reticulum tubular network organization (GO:0071786)	7	0	0.15	-	< 0.01	1	1
vitamin B6 catabolic process (GO:0042820)	1	0	0.02	-	< 0.01	1	1
positive regulation of cytosolic calcium ion concentration (GO:0007204)	2	0	0.04	-	< 0.01	1	1
cortical actin cytoskeleton organization (GO:0030866)	38	0	0.81	-	< 0.01	1	1
cortical cytoskeleton organization (GO:0030865)	40	0	0.86	-	< 0.01	1	1
vitamin B6 biosynthetic process (GO:0042819)	10	0	0.21	-	< 0.01	1	1
vitamin B6 metabolic process (GO:0042816)	11	0	0.24	-	< 0.01	1	1
outer dynein arm assembly (GO:0036158)	1	0	0.02	-	< 0.01	1	1
phosphatidylcholine acyl-chain remodeling (GO:0036151)	2	0	0.04	-	< 0.01	1	1
protein arginylation (GO:0016598)	1	0	0.02	-	< 0.01	1	1
phosphatidylinositol acyl-chain remodeling (GO:0036149)	2	0	0.04	-	< 0.01	1	1
negative regulation of transcription from RNA polymerase II promoter by glucose (GO:0061987)	11	0	0.24	-	< 0.01	1	1
negative regulation of transcription by glucose (GO:0061986)	11	0	0.24	-	< 0.01	1	1
carbon catabolite repression (GO:0061985)	13	0	0.28	-	< 0.01	1	1
termination of RNA polymerase II transcription, exosome-dependent (GO:0030847)	7	0	0.15	-	< 0.01	1	1
catabolite repression (GO:0061984)	16	0	0.34	-	< 0.01	1	1
termination of RNA polymerase II transcription, poly(A)-coupled (GO:0030846)	6	0	0.13	-	< 0.01	1	1
positive regulation of actin filament polymerization (GO:0030838)	16	0	0.34	-	< 0.01	1	1
negative regulation of actin filament polymerization (GO:0030837)	12	0	0.26	-	< 0.01	1	1
positive regulation of actin filament depolymerization (GO:0030836)	3	0	0.06	-	< 0.01	1	1
negative regulation of actin filament depolymerization (GO:0030835)	8	0	0.17	-	< 0.01	1	1
regulation of actin filament depolymerization (GO:0030834)	9	0	0.19	-	< 0.01	1	1
regulation of actin filament polymerization (GO:0030833)	34	0	0.73	-	< 0.01	1	1
regulation of actin filament length (GO:0030832)	34	0	0.73	-	< 0.01	1	1
protein deubiquitination (GO:0016579)	31	0	0.66	-	< 0.01	1	1
regulation of lysine biosynthetic process via aminoadipic acid (GO:1902986)	1	0	0.02	-	< 0.01	1	1
histone deubiquitination (GO:0016578)	6	0	0.13	-	< 0.01	1	1
histone demethylation (GO:0016577)	7	0	0.15	-	< 0.01	1	1
histone dephosphorylation (GO:0016576)	1	0	0.02	-	< 0.01	1	1
histone deacetylation (GO:0016575)	25	0	0.54	-	< 0.01	1	1
histone phosphorylation (GO:0016572)	8	0	0.17	-	< 0.01	1	1
histone methylation (GO:0016571)	22	0	0.47	-	< 0.01	1	1
polyphosphate biosynthetic process (GO:0006799)	3	0	0.06	-	< 0.01	1	1
polyphosphate catabolic process (GO:0006798)	4	0	0.09	-	< 0.01	1	1
polyphosphate metabolic process (GO:0006797)	14	0	0.3	-	< 0.01	1	1
mitotic DNA replication preinitiation complex assembly (GO:1902977)	3	0	0.06	-	< 0.01	1	1
meiotic DNA replication initiation (GO:1902974)	1	0	0.02	-	< 0.01	1	1
protein import into peroxisome matrix, receptor recycling (GO:0016562)	5	0	0.11	-	< 0.01	1	1
heme oxidation (GO:0006788)	1	0	0.02	-	< 0.01	1	1
establishment of protein localization to plasma membrane (GO:0061951)	13	0	0.28	-	< 0.01	1	1
porphyrin-containing compound catabolic process (GO:0006787)	1	0	0.02	-	< 0.01	1	1
heme A biosynthetic process (GO:0006784)	3	0	0.06	-	< 0.01	1	1
positive regulation of nucleotide biosynthetic process (GO:0030810)	1	0	0.02	-	< 0.01	1	1
protoporphyrinogen IX biosynthetic process (GO:0006782)	7	0	0.15	-	< 0.01	1	1
uroporphyrinogen III biosynthetic process (GO:0006780)	1	0	0.02	-	< 0.01	1	1
peroxisome fission (GO:0016559)	8	0	0.17	-	< 0.01	1	1
mRNA modification (GO:0016556)	10	0	0.21	-	< 0.01	1	1
base conversion or substitution editing (GO:0016553)	3	0	0.06	-	< 0.01	1	1
regulation of nucleotide biosynthetic process (GO:0030808)	1	0	0.02	-	< 0.01	1	1
thiamine metabolic process (GO:0006772)	13	0	0.28	-	< 0.01	1	1
riboflavin metabolic process (GO:0006771)	7	0	0.15	-	< 0.01	1	1
ER-associated misfolded protein catabolic process (GO:0071712)	9	0	0.19	-	< 0.01	1	1
protein autoprocessing (GO:0016540)	3	0	0.06	-	< 0.01	1	1
dihydrofolate biosynthetic process (GO:0006761)	2	0	0.04	-	< 0.01	1	1
membrane assembly (GO:0071709)	17	0	0.36	-	< 0.01	1	1
intein-mediated protein splicing (GO:0016539)	2	0	0.04	-	< 0.01	1	1
regulation of MAPK export from nucleus (GO:0071701)	2	0	0.04	-	< 0.01	1	1
pectin catabolic process (GO:0045490)	1	0	0.02	-	< 0.01	1	1
ATP generation from ADP (GO:0006757)	26	0	0.56	-	< 0.01	1	1
ATP biosynthetic process (GO:0006754)	21	0	0.45	-	< 0.01	1	1
glutathione catabolic process (GO:0006751)	5	0	0.11	-	< 0.01	1	1
glutathione biosynthetic process (GO:0006750)	2	0	0.04	-	< 0.01	1	1
positive regulation of alcohol biosynthetic process (GO:1902932)	1	0	0.02	-	< 0.01	1	1
pectin metabolic process (GO:0045488)	1	0	0.02	-	< 0.01	1	1
negative regulation of alcohol biosynthetic process (GO:1902931)	1	0	0.02	-	< 0.01	1	1
regulation of alcohol biosynthetic process (GO:1902930)	6	0	0.13	-	< 0.01	1	1
mitochondrial tRNA 3'-end processing (GO:1990180)	1	0	0.02	-	< 0.01	1	1
malonic acid transport (GO:1900752)	1	0	0.02	-	< 0.01	1	1
glutathione metabolic process (GO:0006749)	19	0	0.41	-	< 0.01	1	1
FAD biosynthetic process (GO:0006747)	1	0	0.02	-	< 0.01	1	1
ubiquinone biosynthetic process (GO:0006744)	14	0	0.3	-	< 0.01	1	1
ubiquinone metabolic process (GO:0006743)	14	0	0.3	-	< 0.01	1	1
NADP catabolic process (GO:0006742)	1	0	0.02	-	< 0.01	1	1
NADP biosynthetic process (GO:0006741)	3	0	0.06	-	< 0.01	1	1
NADPH regeneration (GO:0006740)	17	0	0.36	-	< 0.01	1	1
inulin catabolic process (GO:1902927)	1	0	0.02	-	< 0.01	1	1
inulin metabolic process (GO:1902926)	1	0	0.02	-	< 0.01	1	1
protein localization to actomyosin contractile ring (GO:1990179)	1	0	0.02	-	< 0.01	1	1
(R)-carnitine transport (GO:1900749)	1	0	0.02	-	< 0.01	1	1
autophagosome-lysosome fusion (GO:0061909)	2	0	0.04	-	< 0.01	1	1
SCF complex disassembly in response to cadmium stress (GO:1990171)	1	0	0.02	-	< 0.01	1	1
stress response to cadmium ion (GO:1990170)	2	0	0.04	-	< 0.01	1	1
NADP metabolic process (GO:0006739)	23	0	0.49	-	< 0.01	1	1
response to ethanol (GO:0045471)	11	0	0.24	-	< 0.01	1	1
NADH regeneration (GO:0006735)	3	0	0.06	-	< 0.01	1	1
NADH metabolic process (GO:0006734)	14	0	0.3	-	< 0.01	1	1
oxidoreduction coenzyme metabolic process (GO:0006733)	36	0	0.77	-	< 0.01	1	1
mitochondrial protein catabolic process (GO:0035694)	1	0	0.02	-	< 0.01	1	1
cellular response to drug (GO:0035690)	21	0	0.45	-	< 0.01	1	1
immune system process (GO:0002376)	5	0	0.11	-	< 0.01	1	1
stress response to copper ion (GO:1990169)	2	0	0.04	-	< 0.01	1	1
negative regulation of protein polyubiquitination (GO:1902915)	1	0	0.02	-	< 0.01	1	1
regulation of protein polyubiquitination (GO:1902914)	1	0	0.02	-	< 0.01	1	1
protein localization to site of double-strand break (GO:1990166)	2	0	0.04	-	< 0.01	1	1
cell wall integrity MAPK cascade (GO:0000196)	10	0	0.21	-	< 0.01	1	1
tetrahydrobiopterin biosynthetic process (GO:0006729)	2	0	0.04	-	< 0.01	1	1
triterpenoid metabolic process (GO:0006722)	1	0	0.02	-	< 0.01	1	1
terpenoid metabolic process (GO:0006721)	9	0	0.19	-	< 0.01	1	1
proteasome storage granule assembly (GO:1902906)	3	0	0.06	-	< 0.01	1	1
negative regulation of supramolecular fiber organization (GO:1902904)	26	0	0.56	-	< 0.01	1	1
inactivation of MAPK activity (GO:0000188)	9	0	0.19	-	< 0.01	1	1
activation of MAPK activity (GO:0000187)	5	0	0.11	-	< 0.01	1	1
activation of MAPKK activity (GO:0000186)	4	0	0.09	-	< 0.01	1	1
activation of MAPKKK activity (GO:0000185)	2	0	0.04	-	< 0.01	1	1
nuclear-transcribed mRNA catabolic process, nonsense-mediated decay (GO:0000184)	33	0	0.71	-	< 0.01	1	1
protein localization to cell tip (GO:1990151)	1	0	0.02	-	< 0.01	1	1
protein-lipid complex assembly (GO:0065005)	3	0	0.06	-	< 0.01	1	1
negative regulation of ion transport (GO:0043271)	2	0	0.04	-	< 0.01	1	1
positive regulation of ion transport (GO:0043270)	5	0	0.11	-	< 0.01	1	1
tricarboxylic acid transmembrane transport (GO:0035674)	3	0	0.06	-	< 0.01	1	1
galactose catabolic process via UDP-galactose (GO:0033499)	6	0	0.13	-	< 0.01	1	1
oligopeptide transmembrane transport (GO:0035672)	9	0	0.19	-	< 0.01	1	1
ferulate metabolic process (GO:0033494)	1	0	0.02	-	< 0.01	1	1
maintenance of translational fidelity (GO:1990145)	4	0	0.09	-	< 0.01	1	1
regulation of ion transport (GO:0043269)	20	0	0.43	-	< 0.01	1	1
steroid catabolic process (GO:0006706)	1	0	0.02	-	< 0.01	1	1
protein localization to nuclear periphery (GO:1990139)	3	0	0.06	-	< 0.01	1	1
MAPK cascade (GO:0000165)	21	0	0.45	-	< 0.01	1	1
tryptophan biosynthetic process (GO:0000162)	6	0	0.13	-	< 0.01	1	1
osmosensory signaling MAPK cascade (GO:0000161)	5	0	0.11	-	< 0.01	1	1
phosphorelay signal transduction system (GO:0000160)	6	0	0.13	-	< 0.01	1	1
regulation of carbohydrate biosynthetic process (GO:0043255)	29	0	0.62	-	< 0.01	1	1
clathrin-coated vesicle cargo loading, AP-1-mediated (GO:0035653)	2	0	0.04	-	< 0.01	1	1
clathrin-coated vesicle cargo loading (GO:0035652)	3	0	0.06	-	< 0.01	1	1
S-methylmethionine metabolic process (GO:0033477)	1	0	0.02	-	< 0.01	1	1
replication fork processing (GO:0031297)	12	0	0.26	-	< 0.01	1	1
retrograde transport, endosome to plasma membrane (GO:1990126)	2	0	0.04	-	< 0.01	1	1
positive regulation of nitric oxide biosynthetic process (GO:0045429)	1	0	0.02	-	< 0.01	1	1
regulation of nitric oxide biosynthetic process (GO:0045428)	2	0	0.04	-	< 0.01	1	1
gene conversion at mating-type locus, DNA double-strand break processing (GO:0031292)	3	0	0.06	-	< 0.01	1	1
Ran protein signal transduction (GO:0031291)	1	0	0.02	-	< 0.01	1	1
messenger ribonucleoprotein complex assembly (GO:1990120)	1	0	0.02	-	< 0.01	1	1
telomere maintenance in response to DNA damage (GO:0043247)	2	0	0.04	-	< 0.01	1	1
regulation of protein-containing complex disassembly (GO:0043244)	29	0	0.62	-	< 0.01	1	1
positive regulation of protein-containing complex disassembly (GO:0043243)	6	0	0.13	-	< 0.01	1	1
negative regulation of protein-containing complex disassembly (GO:0043242)	13	0	0.28	-	< 0.01	1	1
ribosome-associated ubiquitin-dependent protein catabolic process (GO:1990116)	7	0	0.15	-	< 0.01	1	1
actin cortical patch assembly (GO:0000147)	15	0	0.32	-	< 0.01	1	1
RNA polymerase III assembly (GO:1990115)	2	0	0.04	-	< 0.01	1	1
RNA polymerase II core complex assembly (GO:1990114)	1	0	0.02	-	< 0.01	1	1
RNA polymerase I assembly (GO:1990113)	1	0	0.02	-	< 0.01	1	1
positive regulation of cyclase activity (GO:0031281)	3	0	0.06	-	< 0.01	1	1
regulation of cyclase activity (GO:0031279)	5	0	0.11	-	< 0.01	1	1
establishment of mitotic spindle orientation (GO:0000132)	13	0	0.28	-	< 0.01	1	1
ceramide transport (GO:0035627)	4	0	0.09	-	< 0.01	1	1
receptor transactivation (GO:0035624)	1	0	0.02	-	< 0.01	1	1
ER to Golgi ceramide transport (GO:0035621)	4	0	0.09	-	< 0.01	1	1
flocculation (GO:0000128)	6	0	0.13	-	< 0.01	1	1
stress granule disassembly (GO:0035617)	3	0	0.06	-	< 0.01	1	1
nonribosomal peptide biosynthetic process (GO:0019184)	2	0	0.04	-	< 0.01	1	1
regulation of transcription involved in G2/M transition of mitotic cell cycle (GO:0000117)	5	0	0.11	-	< 0.01	1	1
response to external biotic stimulus (GO:0043207)	5	0	0.11	-	< 0.01	1	1
response to amino acid (GO:0043200)	11	0	0.24	-	< 0.01	1	1
protein deacylation (GO:0035601)	26	0	0.56	-	< 0.01	1	1
FMN biosynthetic process (GO:0009398)	1	0	0.02	-	< 0.01	1	1
phospholipid catabolic process (GO:0009395)	11	0	0.24	-	< 0.01	1	1
2'-deoxyribonucleotide metabolic process (GO:0009394)	4	0	0.09	-	< 0.01	1	1
sulfur amino acid transport (GO:0000101)	4	0	0.09	-	< 0.01	1	1
regulation of secondary cell septum biogenesis (GO:1903395)	1	0	0.02	-	< 0.01	1	1
positive regulation of antisense RNA transcription (GO:0060196)	2	0	0.04	-	< 0.01	1	1
negative regulation of kinetochore assembly (GO:1905560)	1	0	0.02	-	< 0.01	1	1
positive regulation of transcription by pheromones (GO:0009371)	7	0	0.15	-	< 0.01	1	1
regulation of protein desumoylation (GO:0060188)	4	0	0.09	-	< 0.01	1	1
adenylate cyclase-inhibiting G protein-coupled receptor signaling pathway (GO:0007193)	2	0	0.04	-	< 0.01	1	1
activation of adenylate cyclase activity (GO:0007190)	1	0	0.02	-	< 0.01	1	1
positive regulation of formation of translation preinitiation complex (GO:1901195)	6	0	0.13	-	< 0.01	1	1
regulation of formation of translation preinitiation complex (GO:1901193)	6	0	0.13	-	< 0.01	1	1
adenylate cyclase-activating G protein-coupled receptor signaling pathway (GO:0007189)	2	0	0.04	-	< 0.01	1	1
adenylate cyclase-modulating G protein-coupled receptor signaling pathway (GO:0007188)	7	0	0.15	-	< 0.01	1	1
regulation of exocyst localization (GO:0060178)	2	0	0.04	-	< 0.01	1	1
G protein-coupled receptor signaling pathway, coupled to cyclic nucleotide second messenger (GO:0007187)	7	0	0.15	-	< 0.01	1	1
G protein-coupled receptor signaling pathway (GO:0007186)	12	0	0.26	-	< 0.01	1	1
receptor recycling (GO:0001881)	7	0	0.15	-	< 0.01	1	1
tRNA transcription by RNA polymerase III (GO:0042797)	18	0	0.39	-	< 0.01	1	1
chromatin-mediated maintenance of transcription (GO:0048096)	1	0	0.02	-	< 0.01	1	1
negative regulation of cellular protein catabolic process (GO:1903363)	5	0	0.11	-	< 0.01	1	1
5S class rRNA transcription by RNA polymerase III (GO:0042791)	7	0	0.15	-	< 0.01	1	1
nucleolar large rRNA transcription by RNA polymerase I (GO:0042790)	17	0	0.36	-	< 0.01	1	1
posttranslational protein targeting to membrane, translocation (GO:0031204)	11	0	0.24	-	< 0.01	1	1
mRNA transcription by RNA polymerase II (GO:0042789)	1	0	0.02	-	< 0.01	1	1
regulation of nucleus organization (GO:1903353)	1	0	0.02	-	< 0.01	1	1
L-ornithine transmembrane transport (GO:1903352)	3	0	0.06	-	< 0.01	1	1
tRNA 3'-end processing (GO:0042780)	6	0	0.13	-	< 0.01	1	1
cell surface receptor signaling pathway (GO:0007166)	1	0	0.02	-	< 0.01	1	1
negative regulation of protein autoubiquitination (GO:1905524)	2	0	0.04	-	< 0.01	1	1
tRNA 3'-trailer cleavage (GO:0042779)	3	0	0.06	-	< 0.01	1	1
mitochondrial ATP synthesis coupled proton transport (GO:0042776)	4	0	0.09	-	< 0.01	1	1
positive regulation of meiotic DNA double-strand break formation (GO:1903343)	1	0	0.02	-	< 0.01	1	1
negative regulation of meiotic DNA double-strand break formation (GO:1903342)	4	0	0.09	-	< 0.01	1	1
regulation of meiotic DNA double-strand break formation (GO:1903341)	9	0	0.19	-	< 0.01	1	1
signal transduction in response to DNA damage (GO:0042770)	4	0	0.09	-	< 0.01	1	1
regulation of fungal-type cell wall biogenesis (GO:0032995)	1	0	0.02	-	< 0.01	1	1
cell adhesion (GO:0007155)	17	0	0.36	-	< 0.01	1	1
cell part morphogenesis (GO:0032990)	3	0	0.06	-	< 0.01	1	1
DNA damage response, detection of DNA damage (GO:0042769)	1	0	0.02	-	< 0.01	1	1
regulation of cell wall organization or biogenesis (GO:1903338)	20	0	0.43	-	< 0.01	1	1
regulation of vacuolar transport (GO:1903335)	5	0	0.11	-	< 0.01	1	1
positive regulation of protein folding (GO:1903334)	1	0	0.02	-	< 0.01	1	1
regulation of sulfur metabolic process (GO:0042762)	11	0	0.24	-	< 0.01	1	1
xylulose 5-phosphate biosynthetic process (GO:1901159)	1	0	0.02	-	< 0.01	1	1
regulation of protein folding (GO:1903332)	1	0	0.02	-	< 0.01	1	1
very long-chain fatty acid biosynthetic process (GO:0042761)	7	0	0.15	-	< 0.01	1	1
ribonucleoprotein complex disassembly (GO:0032988)	9	0	0.19	-	< 0.01	1	1
long-chain fatty acid biosynthetic process (GO:0042759)	4	0	0.09	-	< 0.01	1	1
regulation of iron-sulfur cluster assembly (GO:1903329)	1	0	0.02	-	< 0.01	1	1
regulation of tRNA metabolic process (GO:1903326)	1	0	0.02	-	< 0.01	1	1
positive regulation of protein modification by small protein conjugation or removal (GO:1903322)	22	0	0.47	-	< 0.01	1	1
negative regulation of protein modification by small protein conjugation or removal (GO:1903321)	11	0	0.24	-	< 0.01	1	1
regulation of protein modification by small protein conjugation or removal (GO:1903320)	42	0	0.9	-	< 0.01	1	1
protein insertion into mitochondrial inner membrane from matrix (GO:0032979)	9	0	0.19	-	< 0.01	1	1
oligosaccharide catabolic process (GO:0009313)	13	0	0.28	-	< 0.01	1	1
protein insertion into membrane from inner side (GO:0032978)	9	0	0.19	-	< 0.01	1	1
oligosaccharide biosynthetic process (GO:0009312)	8	0	0.17	-	< 0.01	1	1
oligosaccharide metabolic process (GO:0009311)	29	0	0.62	-	< 0.01	1	1
amine catabolic process (GO:0009310)	13	0	0.28	-	< 0.01	1	1
amino acid transmembrane export from vacuole (GO:0032974)	4	0	0.09	-	< 0.01	1	1
amino acid export across plasma membrane (GO:0032973)	1	0	0.02	-	< 0.01	1	1
phosphatidylinositol-3-phosphate biosynthetic process (GO:0036092)	6	0	0.13	-	< 0.01	1	1
positive regulation of transcription from RNA polymerase II promoter in response to oxidative stress (GO:0036091)	3	0	0.06	-	< 0.01	1	1
positive regulation of protein maturation (GO:1903319)	1	0	0.02	-	< 0.01	1	1
regulation of protein maturation (GO:1903317)	2	0	0.04	-	< 0.01	1	1
positive regulation of nitrogen cycle metabolic process (GO:1903316)	1	0	0.02	-	< 0.01	1	1
hydrogen peroxide catabolic process (GO:0042744)	6	0	0.13	-	< 0.01	1	1
regulation of nitrogen cycle metabolic process (GO:1903314)	1	0	0.02	-	< 0.01	1	1
hydrogen peroxide metabolic process (GO:0042743)	7	0	0.15	-	< 0.01	1	1
positive regulation of mRNA metabolic process (GO:1903313)	15	0	0.32	-	< 0.01	1	1
amine biosynthetic process (GO:0009309)	10	0	0.21	-	< 0.01	1	1
negative regulation of mRNA metabolic process (GO:1903312)	9	0	0.19	-	< 0.01	1	1
amine metabolic process (GO:0009308)	26	0	0.56	-	< 0.01	1	1
regulation of mRNA metabolic process (GO:1903311)	44	0	0.94	-	< 0.01	1	1
protein secretion (GO:0009306)	17	0	0.36	-	< 0.01	1	1
protein biotinylation (GO:0009305)	1	0	0.02	-	< 0.01	1	1
tRNA transcription (GO:0009304)	18	0	0.39	-	< 0.01	1	1
rRNA transcription (GO:0009303)	31	0	0.66	-	< 0.01	1	1
snoRNA transcription (GO:0009302)	5	0	0.11	-	< 0.01	1	1
snRNA transcription (GO:0009301)	1	0	0.02	-	< 0.01	1	1
D-serine catabolic process (GO:0036088)	1	0	0.02	-	< 0.01	1	1
positive regulation of transcription from RNA polymerase II promoter in response to iron ion starvation (GO:0036086)	3	0	0.06	-	< 0.01	1	1
heme O biosynthetic process (GO:0048034)	1	0	0.02	-	< 0.01	1	1
heme o metabolic process (GO:0048033)	1	0	0.02	-	< 0.01	1	1
D-xylose metabolic process (GO:0042732)	6	0	0.13	-	< 0.01	1	1
protein localization to extracellular region (GO:0071692)	17	0	0.36	-	< 0.01	1	1
inositol trisphosphate biosynthetic process (GO:0032959)	1	0	0.02	-	< 0.01	1	1
inositol phosphate biosynthetic process (GO:0032958)	5	0	0.11	-	< 0.01	1	1
budding cell isotropic bud growth (GO:0007119)	4	0	0.09	-	< 0.01	1	1
inositol trisphosphate metabolic process (GO:0032957)	1	0	0.02	-	< 0.01	1	1
budding cell apical bud growth (GO:0007118)	20	0	0.43	-	< 0.01	1	1
regulation of cell budding (GO:0007116)	2	0	0.04	-	< 0.01	1	1
regulation of (1->3)-beta-D-glucan biosynthetic process (GO:0032953)	2	0	0.04	-	< 0.01	1	1
regulation of (1->3)-beta-D-glucan metabolic process (GO:0032952)	2	0	0.04	-	< 0.01	1	1
regulation of beta-glucan biosynthetic process (GO:0032951)	4	0	0.09	-	< 0.01	1	1
regulation of beta-glucan metabolic process (GO:0032950)	4	0	0.09	-	< 0.01	1	1
flavin-containing compound biosynthetic process (GO:0042727)	8	0	0.17	-	< 0.01	1	1
positive regulation of mRNA splicing, via spliceosome (GO:0048026)	2	0	0.04	-	< 0.01	1	1
flavin-containing compound metabolic process (GO:0042726)	10	0	0.21	-	< 0.01	1	1
negative regulation of mRNA splicing, via spliceosome (GO:0048025)	1	0	0.02	-	< 0.01	1	1
thiamine-containing compound catabolic process (GO:0042725)	1	0	0.02	-	< 0.01	1	1
regulation of mRNA splicing, via spliceosome (GO:0048024)	5	0	0.11	-	< 0.01	1	1
thiamine-containing compound biosynthetic process (GO:0042724)	12	0	0.26	-	< 0.01	1	1
thiamine-containing compound metabolic process (GO:0042723)	14	0	0.3	-	< 0.01	1	1
membrane addition at site of cytokinesis (GO:0007107)	2	0	0.04	-	< 0.01	1	1
cytokinesis, site selection (GO:0007105)	9	0	0.19	-	< 0.01	1	1
inositol lipid-mediated signaling (GO:0048017)	10	0	0.21	-	< 0.01	1	1
inositol phosphate-mediated signaling (GO:0048016)	1	0	0.02	-	< 0.01	1	1
phosphatidylinositol-mediated signaling (GO:0048015)	4	0	0.09	-	< 0.01	1	1
biofilm formation (GO:0042710)	5	0	0.11	-	< 0.01	1	1
protein processing (GO:0016485)	46	0	0.98	-	< 0.01	1	1
negative regulation of transcription by RNA polymerase III (GO:0016480)	3	0	0.06	-	< 0.01	1	1
recruitment of mRNA capping enzyme to RNA polymerase II holoenzyme complex (GO:0036031)	1	0	0.02	-	< 0.01	1	1
protein localization to spindle microtubule (GO:1902889)	1	0	0.02	-	< 0.01	1	1
negative regulation of transcription by RNA polymerase I (GO:0016479)	9	0	0.19	-	< 0.01	1	1
cell migration (GO:0016477)	2	0	0.04	-	< 0.01	1	1
positive regulation of response to oxidative stress (GO:1902884)	2	0	0.04	-	< 0.01	1	1
negative regulation of response to oxidative stress (GO:1902883)	1	0	0.02	-	< 0.01	1	1
regulation of response to oxidative stress (GO:1902882)	4	0	0.09	-	< 0.01	1	1
TORC2 signaling (GO:0038203)	5	0	0.11	-	< 0.01	1	1
TORC1 signaling (GO:0038202)	4	0	0.09	-	< 0.01	1	1
ergosterol biosynthetic process (GO:0006696)	25	0	0.54	-	< 0.01	1	1
nuclear protein quality control by the ubiquitin-proteasome system (GO:0071630)	5	0	0.11	-	< 0.01	1	1
glycosphingolipid biosynthetic process (GO:0006688)	3	0	0.06	-	< 0.01	1	1
glycosphingolipid metabolic process (GO:0006687)	4	0	0.09	-	< 0.01	1	1
cytoplasm protein quality control by the ubiquitin-proteasome system (GO:0071629)	9	0	0.19	-	< 0.01	1	1
phosphorylation of RNA polymerase II C-terminal domain serine 5 residues (GO:0071620)	1	0	0.02	-	< 0.01	1	1
negative regulation of protein kinase activity by protein phosphorylation (GO:0100002)	1	0	0.02	-	< 0.01	1	1
cytoskeleton-dependent intracellular transport (GO:0030705)	25	0	0.54	-	< 0.01	1	1
microtubule organizing center localization (GO:0061842)	2	0	0.04	-	< 0.01	1	1
mannosyl diphosphorylinositol ceramide metabolic process (GO:0006676)	1	0	0.02	-	< 0.01	1	1
chromatin silencing at centromere (GO:0030702)	4	0	0.09	-	< 0.01	1	1
'de novo' pyridoxal 5'-phosphate biosynthetic process (GO:0036001)	1	0	0.02	-	< 0.01	1	1
mannosyl-inositol phosphorylceramide metabolic process (GO:0006675)	3	0	0.06	-	< 0.01	1	1
inositol phosphoceramide metabolic process (GO:0006673)	7	0	0.15	-	< 0.01	1	1
[truncated: 3,325 more rows]

## Sheet: T2_mainTSSdown
GO_biological_process	num_of_genes_in_ref_genome	num_of_genes_in_shortlist	expected_number	over/under	fold_enrichment	raw_p_val	FDR
oxidation-reduction process (GO:0055114)	452	27	10.13	+	2.67	3.59e-06	0.0191
small molecule metabolic process (GO:0044281)	710	33	15.91	+	2.07	4.72e-05	0.126
carboxylic acid metabolic process (GO:0019752)	395	22	8.85	+	2.49	9.03e-05	0.16
small molecule biosynthetic process (GO:0044283)	331	19	7.42	+	2.56	0.000199	0.265
oxoacid metabolic process (GO:0043436)	413	22	9.25	+	2.38	0.000213	0.227
organic acid metabolic process (GO:0006082)	415	22	9.3	+	2.37	0.000223	0.197
organic acid biosynthetic process (GO:0016053)	192	13	4.3	+	3.02	0.000512	0.389
carboxylic acid biosynthetic process (GO:0046394)	192	13	4.3	+	3.02	0.000512	0.34
tricarboxylic acid cycle (GO:0006099)	30	5	0.67	+	7.44	0.000897	0.531
generation of precursor metabolites and energy (GO:0006091)	209	13	4.68	+	2.78	0.00108	0.576
dicarboxylic acid metabolic process (GO:0043648)	51	6	1.14	+	5.25	0.00144	0.695
drug metabolic process (GO:0017144)	197	12	4.41	+	2.72	0.00199	0.883
energy derivation by oxidation of organic compounds (GO:0015980)	146	10	3.27	+	3.06	0.00212	0.868
fatty acid metabolic process (GO:0006631)	58	6	1.3	+	4.62	0.00262	0.996
cellular amino acid biosynthetic process (GO:0008652)	129	9	2.89	+	3.11	0.00314	1
cellular amino acid metabolic process (GO:0006520)	242	13	5.42	+	2.4	0.00371	1
monocarboxylic acid metabolic process (GO:0032787)	160	10	3.58	+	2.79	0.00396	1
organelle organization (GO:0006996)	1372	17	30.74	-	0.55	0.00466	1
antibiotic metabolic process (GO:0016999)	28	4	0.63	+	6.38	0.00493	1
cofactor metabolic process (GO:0051186)	195	11	4.37	+	2.52	0.00531	1
nucleoside transport (GO:0015858)	4	2	0.09	+	22.32	0.00675	1
propionate metabolic process (GO:0019541)	4	2	0.09	+	22.32	0.00675	1
alpha-amino acid biosynthetic process (GO:1901607)	121	8	2.71	+	2.95	0.00713	1
alpha-amino acid metabolic process (GO:1901605)	179	10	4.01	+	2.49	0.00827	1
heme biosynthetic process (GO:0006783)	17	3	0.38	+	7.88	0.00893	1
porphyrin-containing compound biosynthetic process (GO:0006779)	17	3	0.38	+	7.88	0.00893	1
tetrapyrrole biosynthetic process (GO:0033014)	17	3	0.38	+	7.88	0.00893	1
nuclear DNA replication (GO:0033260)	34	4	0.76	+	5.25	0.00914	1
cell cycle DNA replication (GO:0044786)	34	4	0.76	+	5.25	0.00914	1
malate metabolic process (GO:0006108)	5	2	0.11	+	17.85	0.00931	1
cellular respiration (GO:0045333)	102	7	2.29	+	3.06	0.00968	1
regulation of DNA replication (GO:0006275)	55	5	1.23	+	4.06	0.00976	1
porphyrin-containing compound metabolic process (GO:0006778)	18	3	0.4	+	7.44	0.0103	1
tetrapyrrole metabolic process (GO:0033013)	18	3	0.4	+	7.44	0.0103	1
heme metabolic process (GO:0042168)	18	3	0.4	+	7.44	0.0103	1
pre-replicative complex assembly involved in nuclear cell cycle DNA replication (GO:0006267)	19	3	0.43	+	7.05	0.0117	1
pre-replicative complex assembly involved in cell cycle DNA replication (GO:1902299)	19	3	0.43	+	7.05	0.0117	1
pre-replicative complex assembly (GO:0036388)	19	3	0.43	+	7.05	0.0117	1
short-chain fatty acid metabolic process (GO:0046459)	6	2	0.13	+	14.88	0.0122	1
cation transport (GO:0006812)	240	12	5.38	+	2.23	0.0123	1
response to chemical (GO:0042221)	598	23	13.4	+	1.72	0.0128	1
xenobiotic transport (GO:0042908)	21	3	0.47	+	6.38	0.0149	1
mRNA processing (GO:0006397)	212	0	4.75	-	< 0.01	0.015	1
aerobic respiration (GO:0009060)	86	6	1.93	+	3.11	0.0152	1
protoporphyrinogen IX biosynthetic process (GO:0006782)	7	2	0.16	+	12.75	0.0155	1
protoporphyrinogen IX metabolic process (GO:0046501)	7	2	0.16	+	12.75	0.0155	1
cellular component organization (GO:0016043)	2015	32	45.14	-	0.71	0.0164	1
regulation of DNA-dependent DNA replication initiation (GO:0030174)	22	3	0.49	+	6.09	0.0166	1
cofactor biosynthetic process (GO:0051188)	142	8	3.18	+	2.51	0.0168	1
cellular component organization or biogenesis (GO:0071840)	2259	37	50.61	-	0.73	0.0189	1
glucan catabolic process (GO:0009251)	8	2	0.18	+	11.16	0.0191	1
xenobiotic detoxification by transmembrane export across the plasma membrane (GO:1990961)	8	2	0.18	+	11.16	0.0191	1
glyoxylate cycle (GO:0006097)	8	2	0.18	+	11.16	0.0191	1
tricarboxylic acid metabolic process (GO:0072350)	8	2	0.18	+	11.16	0.0191	1
macromolecule metabolic process (GO:0043170)	2435	41	54.55	-	0.75	0.0207	1
macromolecule localization (GO:0033036)	929	11	20.81	-	0.53	0.0207	1
carbohydrate metabolic process (GO:0005975)	233	11	5.22	+	2.11	0.0217	1
regulation of DNA-dependent DNA replication (GO:0090329)	45	4	1.01	+	3.97	0.0218	1
chromosome organization (GO:0051276)	562	5	12.59	-	0.4	0.0228	1
long-chain fatty acid metabolic process (GO:0001676)	9	2	0.2	+	9.92	0.023	1
ammonium transport (GO:0015696)	9	2	0.2	+	9.92	0.023	1
nitrogen utilization (GO:0019740)	9	2	0.2	+	9.92	0.023	1
glyoxylate metabolic process (GO:0046487)	9	2	0.2	+	9.92	0.023	1
ammonium transmembrane transport (GO:0072488)	9	2	0.2	+	9.92	0.023	1
dicarboxylic acid biosynthetic process (GO:0043650)	26	3	0.58	+	5.15	0.0248	1
import into cell (GO:0098657)	48	4	1.08	+	3.72	0.0265	1
nucleobase transport (GO:0015851)	10	2	0.22	+	8.93	0.0272	1
response to organic cyclic compound (GO:0014070)	10	2	0.22	+	8.93	0.0272	1
RNA metabolic process (GO:0016070)	943	12	21.13	-	0.57	0.0301	1
protein localization (GO:0008104)	839	10	18.8	-	0.53	0.0309	1
peptide catabolic process (GO:0043171)	11	2	0.25	+	8.12	0.0317	1
cellular response to nutrient (GO:0031670)	51	4	1.14	+	3.5	0.0318	1
transmembrane transport (GO:0055085)	449	17	10.06	+	1.69	0.0319	1
pigment biosynthetic process (GO:0046148)	29	3	0.65	+	4.62	0.0321	1
cellular glucan metabolic process (GO:0006073)	52	4	1.16	+	3.43	0.0337	1
glucan metabolic process (GO:0044042)	52	4	1.16	+	3.43	0.0337	1
sulfur compound metabolic process (GO:0006790)	134	7	3	+	2.33	0.0347	1
monocarboxylic acid transport (GO:0015718)	30	3	0.67	+	4.46	0.0348	1
pigment metabolic process (GO:0042440)	30	3	0.67	+	4.46	0.0348	1
pyridine-containing compound biosynthetic process (GO:0072525)	30	3	0.67	+	4.46	0.0348	1
response to toxic substance (GO:0009636)	78	5	1.75	+	2.86	0.0349	1
RNA localization (GO:0006403)	185	0	4.14	-	< 0.01	0.0354	1
aromatic amino acid transport (GO:0015801)	12	2	0.27	+	7.44	0.0365	1
cristae formation (GO:0042407)	12	2	0.27	+	7.44	0.0365	1
export across plasma membrane (GO:0140115)	12	2	0.27	+	7.44	0.0365	1
gene expression (GO:0010467)	1199	17	26.86	-	0.63	0.0372	1
aspartate family amino acid biosynthetic process (GO:0009067)	55	4	1.23	+	3.25	0.0397	1
cellular polysaccharide metabolic process (GO:0044264)	55	4	1.23	+	3.25	0.0397	1
glutamate metabolic process (GO:0006536)	13	2	0.29	+	6.87	0.0415	1
pentose-phosphate shunt (GO:0006098)	13	2	0.29	+	6.87	0.0415	1
response to nutrient (GO:0007584)	56	4	1.25	+	3.19	0.0419	1
response to zinc ion (GO:0010043)	1	1	0.02	+	44.64	0.0433	1
unsaturated fatty acid metabolic process (GO:0033559)	1	1	0.02	+	44.64	0.0433	1
malonic acid transport (GO:1900752)	1	1	0.02	+	44.64	0.0433	1
activation of adenylate cyclase activity (GO:0007190)	1	1	0.02	+	44.64	0.0433	1
unsaturated fatty acid biosynthetic process (GO:0006636)	1	1	0.02	+	44.64	0.0433	1
cytidine transport (GO:0015861)	1	1	0.02	+	44.64	0.0433	1
nucleotide-excision repair, DNA incision, 3'-to lesion (GO:0006295)	1	1	0.02	+	44.64	0.0433	1
isopropylmalate transport (GO:0034659)	1	1	0.02	+	44.64	0.0433	1
cellular response to reactive nitrogen species (GO:1902170)	1	1	0.02	+	44.64	0.0433	1
propionate metabolic process, methylcitrate cycle (GO:0019679)	1	1	0.02	+	44.64	0.0433	1
glutamate catabolic process to 2-oxoglutarate (GO:0019551)	1	1	0.02	+	44.64	0.0433	1
malonic acid transmembrane transport (GO:1901553)	1	1	0.02	+	44.64	0.0433	1
box H/ACA snoRNA 3'-end processing (GO:0000495)	1	1	0.02	+	44.64	0.0433	1
monocarboxylic acid biosynthetic process (GO:0072330)	57	4	1.28	+	3.13	0.0441	1
water-soluble vitamin metabolic process (GO:0006767)	58	4	1.3	+	3.08	0.0463	1
vitamin metabolic process (GO:0006766)	58	4	1.3	+	3.08	0.0463	1
NAD biosynthetic process (GO:0009435)	14	2	0.31	+	6.38	0.0468	1
NADH metabolic process (GO:0006734)	14	2	0.31	+	6.38	0.0468	1
response to alcohol (GO:0097305)	14	2	0.31	+	6.38	0.0468	1
regulation of actin filament bundle assembly (GO:0032231)	14	2	0.31	+	6.38	0.0468	1
organonitrogen compound biosynthetic process (GO:1901566)	868	28	19.45	+	1.44	0.0474	1
carbohydrate derivative transport (GO:1901264)	59	4	1.32	+	3.03	0.0487	1
glutamine family amino acid metabolic process (GO:0009064)	59	4	1.32	+	3.03	0.0487	1
pyridine-containing compound metabolic process (GO:0072524)	35	3	0.78	+	3.83	0.0497	1
cellular response to nutrient levels (GO:0031669)	116	6	2.6	+	2.31	0.0508	1
protein-containing complex localization (GO:0031503)	159	0	3.56	-	< 0.01	0.0512	1
establishment of RNA localization (GO:0051236)	161	0	3.61	-	< 0.01	0.0515	1
RNA transport (GO:0050658)	161	0	3.61	-	< 0.01	0.0515	1
nucleic acid transport (GO:0050657)	163	0	3.65	-	< 0.01	0.0519	1
potassium ion transmembrane transport (GO:0071805)	15	2	0.34	+	5.95	0.0523	1
pseudouridine synthesis (GO:0001522)	15	2	0.34	+	5.95	0.0523	1
negative regulation of chromatin silencing at telomere (GO:0031939)	15	2	0.34	+	5.95	0.0523	1
protein polymerization (GO:0051258)	15	2	0.34	+	5.95	0.0523	1
monovalent inorganic cation transport (GO:0015672)	117	6	2.62	+	2.29	0.0525	1
cellular aldehyde metabolic process (GO:0006081)	36	3	0.81	+	3.72	0.053	1
ion transmembrane transport (GO:0034220)	266	11	5.96	+	1.85	0.054	1
carboxylic acid catabolic process (GO:0046395)	89	5	1.99	+	2.51	0.0547	1
organic acid catabolic process (GO:0016054)	90	5	2.02	+	2.48	0.0568	1
cellular macromolecule localization (GO:0070727)	720	9	16.13	-	0.56	0.0595	1
carboxylic acid transmembrane transport (GO:1905039)	64	4	1.43	+	2.79	0.0613	1
inorganic ion transmembrane transport (GO:0098660)	174	8	3.9	+	2.05	0.0625	1
protein metabolic process (GO:0019538)	1391	22	31.16	-	0.71	0.0631	1
carboxylic acid transport (GO:0046942)	93	5	2.08	+	2.4	0.0633	1
regulation of cell growth (GO:0001558)	39	3	0.87	+	3.43	0.0636	1
carbon catabolite regulation of transcription (GO:0045990)	39	3	0.87	+	3.43	0.0636	1
polysaccharide catabolic process (GO:0000272)	17	2	0.38	+	5.25	0.0639	1
NADPH regeneration (GO:0006740)	17	2	0.38	+	5.25	0.0639	1
NAD metabolic process (GO:0019674)	17	2	0.38	+	5.25	0.0639	1
nicotinamide nucleotide biosynthetic process (GO:0019359)	17	2	0.38	+	5.25	0.0639	1
polysaccharide metabolic process (GO:0005976)	65	4	1.46	+	2.75	0.064	1
organic acid transmembrane transport (GO:1903825)	65	4	1.46	+	2.75	0.064	1
peptidyl-amino acid modification (GO:0018193)	228	1	5.11	-	0.2	0.0642	1
regulation of MAPK export from nucleus (GO:0071701)	2	1	0.04	+	22.32	0.0643	1
geranyl diphosphate biosynthetic process (GO:0033384)	2	1	0.04	+	22.32	0.0643	1
geranyl diphosphate metabolic process (GO:0033383)	2	1	0.04	+	22.32	0.0643	1
copper ion export (GO:0060003)	2	1	0.04	+	22.32	0.0643	1
negative regulation of response to salt stress (GO:1901001)	2	1	0.04	+	22.32	0.0643	1
regulation of response to salt stress (GO:1901000)	2	1	0.04	+	22.32	0.0643	1
cytoplasmic translational termination (GO:0002184)	2	1	0.04	+	22.32	0.0643	1
pyrimidine nucleoside transport (GO:0015864)	2	1	0.04	+	22.32	0.0643	1
tryptophan transport (GO:0015827)	2	1	0.04	+	22.32	0.0643	1
deoxyribonucleoside monophosphate catabolic process (GO:0009159)	2	1	0.04	+	22.32	0.0643	1
box H/ACA snoRNA processing (GO:0034964)	2	1	0.04	+	22.32	0.0643	1
nucleoside monophosphate catabolic process (GO:0009125)	2	1	0.04	+	22.32	0.0643	1
negative regulation of cellular hyperosmotic salinity response by negative regulation of transcription from RNA polymerase II promoter (GO:1900464)	2	1	0.04	+	22.32	0.0643	1
lysyl-tRNA aminoacylation (GO:0006430)	2	1	0.04	+	22.32	0.0643	1
L-asparagine metabolic process (GO:0070982)	2	1	0.04	+	22.32	0.0643	1
L-asparagine biosynthetic process (GO:0070981)	2	1	0.04	+	22.32	0.0643	1
fatty-acyl-CoA metabolic process (GO:0035337)	2	1	0.04	+	22.32	0.0643	1
long-chain fatty-acyl-CoA metabolic process (GO:0035336)	2	1	0.04	+	22.32	0.0643	1
oxaloacetate transport (GO:0015729)	2	1	0.04	+	22.32	0.0643	1
anaerobic respiration (GO:0009061)	2	1	0.04	+	22.32	0.0643	1
protein farnesylation (GO:0018343)	2	1	0.04	+	22.32	0.0643	1
regulation of viral genome replication (GO:0045069)	2	1	0.04	+	22.32	0.0643	1
pyrimidine dimer repair (GO:0006290)	2	1	0.04	+	22.32	0.0643	1
oxaloacetate(2-) transmembrane transport (GO:1902356)	2	1	0.04	+	22.32	0.0643	1
ethanol biosynthetic process (GO:0006115)	2	1	0.04	+	22.32	0.0643	1
regulation of symbiosis, encompassing mutualism through parasitism (GO:0043903)	2	1	0.04	+	22.32	0.0643	1
fumarate metabolic process (GO:0006106)	2	1	0.04	+	22.32	0.0643	1
citrate metabolic process (GO:0006101)	2	1	0.04	+	22.32	0.0643	1
regulation of cellular response to osmotic stress (GO:0106049)	2	1	0.04	+	22.32	0.0643	1
negative regulation of cellular hyperosmotic salinity response (GO:1900070)	2	1	0.04	+	22.32	0.0643	1
regulation of cellular hyperosmotic salinity response (GO:1900069)	2	1	0.04	+	22.32	0.0643	1
D-ribose metabolic process (GO:0006014)	2	1	0.04	+	22.32	0.0643	1
regulation of viral life cycle (GO:1903900)	2	1	0.04	+	22.32	0.0643	1
negative regulation of actin filament bundle assembly (GO:0032232)	2	1	0.04	+	22.32	0.0643	1
box H/ACA snoRNA metabolic process (GO:0033979)	2	1	0.04	+	22.32	0.0643	1
arsenate ion transmembrane transport (GO:1901684)	2	1	0.04	+	22.32	0.0643	1
primary alcohol biosynthetic process (GO:0034309)	2	1	0.04	+	22.32	0.0643	1
regulation of viral process (GO:0050792)	2	1	0.04	+	22.32	0.0643	1
fatty acid derivative metabolic process (GO:1901568)	2	1	0.04	+	22.32	0.0643	1
nitric oxide catabolic process (GO:0046210)	2	1	0.04	+	22.32	0.0643	1
nicotinamide riboside transport (GO:0034258)	2	1	0.04	+	22.32	0.0643	1
box H/ACA snoRNP assembly (GO:0000493)	2	1	0.04	+	22.32	0.0643	1
siroheme metabolic process (GO:0046156)	2	1	0.04	+	22.32	0.0643	1
ethanol biosynthetic process involved in glucose fermentation to ethanol (GO:0043458)	2	1	0.04	+	22.32	0.0643	1
siroheme biosynthetic process (GO:0019354)	2	1	0.04	+	22.32	0.0643	1
response to nutrient levels (GO:0031667)	124	6	2.78	+	2.16	0.0652	1
organic acid transport (GO:0015849)	94	5	2.11	+	2.37	0.0655	1
cellular response to external stimulus (GO:0071496)	125	6	2.8	+	2.14	0.0672	1
cellular response to extracellular stimulus (GO:0031668)	125	6	2.8	+	2.14	0.0672	1
regulation of cell cycle (GO:0051726)	309	2	6.92	-	0.29	0.069	1
cellular localization (GO:0051641)	933	13	20.9	-	0.62	0.0693	1
potassium ion transport (GO:0006813)	18	2	0.4	+	4.96	0.07	1
pyridine nucleotide biosynthetic process (GO:0019363)	18	2	0.4	+	4.96	0.07	1
aspartate family amino acid metabolic process (GO:0009066)	69	4	1.55	+	2.59	0.0755	1
glutathione metabolic process (GO:0006749)	19	2	0.43	+	4.7	0.0763	1
cellular protein localization (GO:0034613)	699	9	15.66	-	0.57	0.0766	1
nucleoside phosphate metabolic process (GO:0006753)	189	8	4.23	+	1.89	0.0787	1
RNA splicing (GO:0008380)	147	0	3.29	-	< 0.01	0.079	1
mitochondrial gene expression (GO:0140053)	148	0	3.32	-	< 0.01	0.0795	1
nuclear chromosome segregation (GO:0098813)	149	0	3.34	-	< 0.01	0.08	1
fatty acid catabolic process (GO:0009062)	20	2	0.45	+	4.46	0.0828	1
actin filament bundle organization (GO:0061572)	20	2	0.45	+	4.46	0.0828	1
actin filament bundle assembly (GO:0051017)	20	2	0.45	+	4.46	0.0828	1
NADH regeneration (GO:0006735)	3	1	0.07	+	14.88	0.0848	1
positive regulation of cyclase activity (GO:0031281)	3	1	0.07	+	14.88	0.0848	1
cell part morphogenesis (GO:0032990)	3	1	0.07	+	14.88	0.0848	1
glutamate catabolic process (GO:0006538)	3	1	0.07	+	14.88	0.0848	1
lipid import into cell (GO:0140354)	3	1	0.07	+	14.88	0.0848	1
acetate transmembrane transport (GO:0035433)	3	1	0.07	+	14.88	0.0848	1
positive regulation of histone deacetylation (GO:0031065)	3	1	0.07	+	14.88	0.0848	1
cytosine transport (GO:0015856)	3	1	0.07	+	14.88	0.0848	1
phenylalanine transport (GO:0015823)	3	1	0.07	+	14.88	0.0848	1
sphingoid long-chain base transport (GO:1905329)	3	1	0.07	+	14.88	0.0848	1
response to cycloheximide (GO:0046898)	3	1	0.07	+	14.88	0.0848	1
5-amino-1-ribofuranosylimidazole-4-carboxamide transmembrane transport (GO:1903088)	3	1	0.07	+	14.88	0.0848	1
early endosome to late endosome transport (GO:0045022)	3	1	0.07	+	14.88	0.0848	1
long-chain fatty acid import into cell (GO:0044539)	3	1	0.07	+	14.88	0.0848	1
response to fungicide (GO:0060992)	3	1	0.07	+	14.88	0.0848	1
positive regulation of protein deacetylation (GO:0090312)	3	1	0.07	+	14.88	0.0848	1
quinolinate biosynthetic process (GO:0019805)	3	1	0.07	+	14.88	0.0848	1
negative regulation of transcription from RNA polymerase II promoter in response to stress (GO:0097201)	3	1	0.07	+	14.88	0.0848	1
vesicle-mediated transport between endosomal compartments (GO:0098927)	3	1	0.07	+	14.88	0.0848	1
mitochondrion morphogenesis (GO:0070584)	3	1	0.07	+	14.88	0.0848	1
AMP salvage (GO:0044209)	3	1	0.07	+	14.88	0.0848	1
actin filament polymerization (GO:0030041)	3	1	0.07	+	14.88	0.0848	1
positive regulation of lyase activity (GO:0051349)	3	1	0.07	+	14.88	0.0848	1
propionate catabolic process, 2-methylcitrate cycle (GO:0019629)	3	1	0.07	+	14.88	0.0848	1
short-chain fatty acid catabolic process (GO:0019626)	3	1	0.07	+	14.88	0.0848	1
propionate catabolic process (GO:0019543)	3	1	0.07	+	14.88	0.0848	1
nitric oxide metabolic process (GO:0046209)	3	1	0.07	+	14.88	0.0848	1
positive regulation of adenylate cyclase activity (GO:0045762)	3	1	0.07	+	14.88	0.0848	1
anthranilate metabolic process (GO:0043420)	3	1	0.07	+	14.88	0.0848	1
protein modification process (GO:0036211)	746	10	16.71	-	0.6	0.085	1
cellular protein modification process (GO:0006464)	746	10	16.71	-	0.6	0.085	1
cellular biosynthetic process (GO:0044249)	1482	42	33.2	+	1.27	0.0867	1
nucleic acid metabolic process (GO:0090304)	1276	20	28.59	-	0.7	0.0867	1
cellular protein metabolic process (GO:0044267)	1259	20	28.21	-	0.71	0.0868	1
cation transmembrane transport (GO:0098655)	195	8	4.37	+	1.83	0.087	1
nicotinamide nucleotide metabolic process (GO:0046496)	21	2	0.47	+	4.25	0.0894	1
glucose 6-phosphate metabolic process (GO:0051156)	21	2	0.47	+	4.25	0.0894	1
detoxification (GO:0098754)	46	3	1.03	+	2.91	0.0916	1
anion transmembrane transport (GO:0098656)	106	5	2.37	+	2.11	0.0959	1
pyridine nucleotide metabolic process (GO:0019362)	22	2	0.49	+	4.06	0.0962	1
peptide transport (GO:0015833)	678	9	15.19	-	0.59	0.098	1
establishment of protein localization (GO:0045184)	693	9	15.53	-	0.58	0.0985	1
inorganic cation transmembrane transport (GO:0098662)	162	7	3.63	+	1.93	0.0995	1
replicative cell aging (GO:0001302)	48	3	1.08	+	2.79	0.1	1
RNA processing (GO:0006396)	573	7	12.84	-	0.55	0.1	1
DNA-dependent DNA replication (GO:0006261)	108	5	2.42	+	2.07	0.102	1
NADP metabolic process (GO:0006739)	23	2	0.52	+	3.88	0.103	1
metallo-sulfur cluster assembly (GO:0031163)	23	2	0.52	+	3.88	0.103	1
iron-sulfur cluster assembly (GO:0016226)	23	2	0.52	+	3.88	0.103	1
TOR signaling (GO:0031929)	23	2	0.52	+	3.88	0.103	1
cellular response to nitrogen compound (GO:1901699)	23	2	0.52	+	3.88	0.103	1
organophosphate metabolic process (GO:0019637)	370	13	8.29	+	1.57	0.103	1
acetate transport (GO:0006846)	4	1	0.09	+	11.16	0.105	1
chorismate biosynthetic process (GO:0009423)	4	1	0.09	+	11.16	0.105	1
maintenance of translational fidelity (GO:1990145)	4	1	0.09	+	11.16	0.105	1
long-chain fatty acid biosynthetic process (GO:0042759)	4	1	0.09	+	11.16	0.105	1
regulation of response to osmotic stress (GO:0047484)	4	1	0.09	+	11.16	0.105	1
cellular response to nitrosative stress (GO:0071500)	4	1	0.09	+	11.16	0.105	1
asparagine biosynthetic process (GO:0006529)	4	1	0.09	+	11.16	0.105	1
single-species submerged biofilm formation (GO:0090609)	4	1	0.09	+	11.16	0.105	1
thiamine transport (GO:0015888)	4	1	0.09	+	11.16	0.105	1
submerged biofilm formation (GO:0090605)	4	1	0.09	+	11.16	0.105	1
pyrimidine nucleobase transport (GO:0015855)	4	1	0.09	+	11.16	0.105	1
protein localization to endoplasmic reticulum exit site (GO:0070973)	4	1	0.09	+	11.16	0.105	1
quinolinate metabolic process (GO:0046874)	4	1	0.09	+	11.16	0.105	1
pentose-phosphate shunt, non-oxidative branch (GO:0009052)	4	1	0.09	+	11.16	0.105	1
establishment of chromatin silencing (GO:0006343)	4	1	0.09	+	11.16	0.105	1
positive regulation of transcription from RNA polymerase II promoter by a nonfermentable carbon source (GO:0061414)	4	1	0.09	+	11.16	0.105	1
regulation of transcription from RNA polymerase II promoter by a nonfermentable carbon source (GO:0061413)	4	1	0.09	+	11.16	0.105	1
response to nitrosative stress (GO:0051409)	4	1	0.09	+	11.16	0.105	1
protein K63-linked ubiquitination (GO:0070534)	4	1	0.09	+	11.16	0.105	1
cell adhesion involved in single-species biofilm formation (GO:0043709)	4	1	0.09	+	11.16	0.105	1
cell adhesion involved in biofilm formation (GO:0043708)	4	1	0.09	+	11.16	0.105	1
response to ketone (GO:1901654)	4	1	0.09	+	11.16	0.105	1
potassium ion import across plasma membrane (GO:1990573)	4	1	0.09	+	11.16	0.105	1
response to furfural (GO:1901426)	4	1	0.09	+	11.16	0.105	1
vitamin biosynthetic process (GO:0009110)	50	3	1.12	+	2.68	0.109	1
water-soluble vitamin biosynthetic process (GO:0042364)	50	3	1.12	+	2.68	0.109	1
adaptation of signaling pathway (GO:0023058)	24	2	0.54	+	3.72	0.11	1
adaptation of signaling pathway by response to pheromone involved in conjugation with cellular fusion (GO:0000754)	24	2	0.54	+	3.72	0.11	1
drug transport (GO:0015893)	80	4	1.79	+	2.23	0.112	1
intracellular protein transport (GO:0006886)	504	6	11.29	-	0.53	0.114	1
cellular macromolecule metabolic process (GO:0044260)	2017	36	45.19	-	0.8	0.116	1
ribonucleoprotein complex export from nucleus (GO:0071426)	122	0	2.73	-	< 0.01	0.116	1
mitochondrial translation (GO:0032543)	118	0	2.64	-	< 0.01	0.116	1
ribonucleoprotein complex localization (GO:0071166)	123	0	2.76	-	< 0.01	0.116	1
fatty acid biosynthetic process (GO:0006633)	25	2	0.56	+	3.57	0.117	1
glutamine family amino acid biosynthetic process (GO:0009084)	25	2	0.56	+	3.57	0.117	1
negative regulation of chromatin silencing (GO:0031936)	25	2	0.56	+	3.57	0.117	1
sulfur compound transport (GO:0072348)	25	2	0.56	+	3.57	0.117	1
protein export from nucleus (GO:0006611)	124	0	2.78	-	< 0.01	0.117	1
RNA export from nucleus (GO:0006405)	125	0	2.8	-	< 0.01	0.117	1
RNA splicing, via transesterification reactions (GO:0000375)	125	0	2.8	-	< 0.01	0.117	1
nuclear export (GO:0051168)	128	0	2.87	-	< 0.01	0.118	1
nucleoside monophosphate metabolic process (GO:0009123)	52	3	1.16	+	2.58	0.119	1
cellular response to chemical stimulus (GO:0070887)	411	14	9.21	+	1.52	0.119	1
G1/S transition of mitotic cell cycle (GO:0000082)	53	3	1.19	+	2.53	0.124	1
cell cycle G1/S phase transition (GO:0044843)	53	3	1.19	+	2.53	0.124	1
xenobiotic metabolic process (GO:0006805)	5	1	0.11	+	8.93	0.125	1
glutathione catabolic process (GO:0006751)	5	1	0.11	+	8.93	0.125	1
regulation of cyclase activity (GO:0031279)	5	1	0.11	+	8.93	0.125	1
biofilm formation (GO:0042710)	5	1	0.11	+	8.93	0.125	1
TORC2 signaling (GO:0038203)	5	1	0.11	+	8.93	0.125	1
L-serine biosynthetic process (GO:0006564)	5	1	0.11	+	8.93	0.125	1
proline biosynthetic process (GO:0006561)	5	1	0.11	+	8.93	0.125	1
heme transport (GO:0015886)	5	1	0.11	+	8.93	0.125	1
regulation of histone deacetylation (GO:0031063)	5	1	0.11	+	8.93	0.125	1
ADP transport (GO:0015866)	5	1	0.11	+	8.93	0.125	1
deoxyribonucleoside monophosphate metabolic process (GO:0009162)	5	1	0.11	+	8.93	0.125	1
free ubiquitin chain polymerization (GO:0010994)	5	1	0.11	+	8.93	0.125	1
histone H3-K79 methylation (GO:0034729)	5	1	0.11	+	8.93	0.125	1
regulation of protein deacetylation (GO:0090311)	5	1	0.11	+	8.93	0.125	1
AMP biosynthetic process (GO:0006167)	5	1	0.11	+	8.93	0.125	1
2-oxoglutarate metabolic process (GO:0006103)	5	1	0.11	+	8.93	0.125	1
isocitrate metabolic process (GO:0006102)	5	1	0.11	+	8.93	0.125	1
nuclear migration involved in conjugation with cellular fusion (GO:0000743)	5	1	0.11	+	8.93	0.125	1
5-phosphoribose 1-diphosphate biosynthetic process (GO:0006015)	5	1	0.11	+	8.93	0.125	1
chorismate metabolic process (GO:0046417)	5	1	0.11	+	8.93	0.125	1
regulation of lyase activity (GO:0051339)	5	1	0.11	+	8.93	0.125	1
5-phosphoribose 1-diphosphate metabolic process (GO:0046391)	5	1	0.11	+	8.93	0.125	1
cell aggregation (GO:0098743)	5	1	0.11	+	8.93	0.125	1
single-species biofilm formation (GO:0044010)	5	1	0.11	+	8.93	0.125	1
aggregation of unicellular organisms (GO:0098630)	5	1	0.11	+	8.93	0.125	1
regulation of adenylate cyclase activity (GO:0045761)	5	1	0.11	+	8.93	0.125	1
regulation of pseudohyphal growth (GO:2000220)	26	2	0.58	+	3.43	0.125	1
positive regulation of gene expression, epigenetic (GO:0045815)	26	2	0.58	+	3.43	0.125	1
protein transport (GO:0015031)	670	9	15.01	-	0.6	0.125	1
response to drug (GO:0042493)	134	6	3	+	2	0.13	1
response to extracellular stimulus (GO:0009991)	134	6	3	+	2	0.13	1
protein modification by small protein conjugation or removal (GO:0070647)	189	1	4.23	-	0.24	0.131	1
RNA phosphodiester bond hydrolysis (GO:0090501)	190	1	4.26	-	0.23	0.131	1
negative regulation of gene silencing (GO:0060969)	27	2	0.6	+	3.31	0.132	1
regulation of chromatin silencing at telomere (GO:0031938)	27	2	0.6	+	3.31	0.132	1
carbon catabolite activation of transcription (GO:0045991)	27	2	0.6	+	3.31	0.132	1
import across plasma membrane (GO:0098739)	27	2	0.6	+	3.31	0.132	1
maintenance of DNA repeat elements (GO:0043570)	27	2	0.6	+	3.31	0.132	1
cellular carbohydrate metabolic process (GO:0044262)	137	6	3.07	+	1.95	0.134	1
establishment of localization in cell (GO:0051649)	702	10	15.73	-	0.64	0.136	1
cellular amino acid catabolic process (GO:0009063)	56	3	1.25	+	2.39	0.139	1
tRNA wobble uridine modification (GO:0002098)	28	2	0.63	+	3.19	0.14	1
glycogen metabolic process (GO:0005977)	28	2	0.63	+	3.19	0.14	1
antibiotic biosynthetic process (GO:0017000)	6	1	0.13	+	7.44	0.144	1
biotin metabolic process (GO:0006768)	6	1	0.13	+	7.44	0.144	1
farnesyl diphosphate biosynthetic process (GO:0045337)	6	1	0.13	+	7.44	0.144	1
replication fork arrest (GO:0043111)	6	1	0.13	+	7.44	0.144	1
snRNA pseudouridine synthesis (GO:0031120)	6	1	0.13	+	7.44	0.144	1
long-chain fatty acid transport (GO:0015909)	6	1	0.13	+	7.44	0.144	1
biotin biosynthetic process (GO:0009102)	6	1	0.13	+	7.44	0.144	1
cellular response to xenobiotic stimulus (GO:0071466)	6	1	0.13	+	7.44	0.144	1
pyridoxine biosynthetic process (GO:0008615)	6	1	0.13	+	7.44	0.144	1
reactive nitrogen species metabolic process (GO:2001057)	6	1	0.13	+	7.44	0.144	1
protein kinase A signaling (GO:0010737)	6	1	0.13	+	7.44	0.144	1
'de novo' NAD biosynthetic process (GO:0034627)	6	1	0.13	+	7.44	0.144	1
purine nucleotide salvage (GO:0032261)	6	1	0.13	+	7.44	0.144	1
glycolytic fermentation (GO:0019660)	6	1	0.13	+	7.44	0.144	1
glycolytic fermentation to ethanol (GO:0019655)	6	1	0.13	+	7.44	0.144	1
'de novo' NAD biosynthetic process from tryptophan (GO:0034354)	6	1	0.13	+	7.44	0.144	1
purine-containing compound transmembrane transport (GO:0072530)	6	1	0.13	+	7.44	0.144	1
mRNA pseudouridine synthesis (GO:1990481)	6	1	0.13	+	7.44	0.144	1
cell-substrate adhesion (GO:0031589)	6	1	0.13	+	7.44	0.144	1
positive regulation of transcription involved in G1/S transition of mitotic cell cycle (GO:0071931)	6	1	0.13	+	7.44	0.144	1
positive regulation of transcription from RNA polymerase II promoter in response to nitrogen starvation (GO:0036278)	6	1	0.13	+	7.44	0.144	1
regulation of growth (GO:0040008)	57	3	1.28	+	2.35	0.144	1
cell aging (GO:0007569)	57	3	1.28	+	2.35	0.144	1
response to external stimulus (GO:0009605)	144	6	3.23	+	1.86	0.145	1
inner mitochondrial membrane organization (GO:0007007)	29	2	0.65	+	3.08	0.147	1
translational elongation (GO:0006414)	29	2	0.65	+	3.08	0.147	1
small molecule catabolic process (GO:0044282)	146	6	3.27	+	1.83	0.149	1
ion transport (GO:0006811)	384	13	8.6	+	1.51	0.152	1
aging (GO:0007568)	59	3	1.32	+	2.27	0.154	1
energy reserve metabolic process (GO:0006112)	30	2	0.67	+	2.98	0.155	1
response to stimulus (GO:0050896)	1217	34	27.26	+	1.25	0.16	1
organic substance biosynthetic process (GO:1901576)	1509	41	33.81	+	1.21	0.161	1
nucleobase-containing small molecule metabolic process (GO:0055086)	219	8	4.91	+	1.63	0.162	1
positive regulation of mitotic spindle organization (GO:0110028)	7	1	0.16	+	6.38	0.163	1
riboflavin metabolic process (GO:0006771)	7	1	0.16	+	6.38	0.163	1
adenylate cyclase-modulating G protein-coupled receptor signaling pathway (GO:0007188)	7	1	0.16	+	6.38	0.163	1
G protein-coupled receptor signaling pathway, coupled to cyclic nucleotide second messenger (GO:0007187)	7	1	0.16	+	6.38	0.163	1
positive regulation of mitotic spindle elongation (GO:1902846)	7	1	0.16	+	6.38	0.163	1
farnesyl diphosphate metabolic process (GO:0045338)	7	1	0.16	+	6.38	0.163	1
riboflavin biosynthetic process (GO:0009231)	7	1	0.16	+	6.38	0.163	1
leucine biosynthetic process (GO:0009098)	7	1	0.16	+	6.38	0.163	1
C4-dicarboxylate transport (GO:0015740)	7	1	0.16	+	6.38	0.163	1
protein prenylation (GO:0018342)	7	1	0.16	+	6.38	0.163	1
inorganic ion import across plasma membrane (GO:0099587)	7	1	0.16	+	6.38	0.163	1
prenylation (GO:0097354)	7	1	0.16	+	6.38	0.163	1
snRNA modification (GO:0040031)	7	1	0.16	+	6.38	0.163	1
positive regulation of mitotic spindle pole body separation (GO:0010696)	7	1	0.16	+	6.38	0.163	1
sulfate transmembrane transport (GO:1902358)	7	1	0.16	+	6.38	0.163	1
sulfate transport (GO:0008272)	7	1	0.16	+	6.38	0.163	1
positive regulation of actin filament bundle assembly (GO:0032233)	7	1	0.16	+	6.38	0.163	1
actin filament-based movement (GO:0030048)	7	1	0.16	+	6.38	0.163	1
dicarboxylic acid catabolic process (GO:0043649)	7	1	0.16	+	6.38	0.163	1
inorganic cation import across plasma membrane (GO:0098659)	7	1	0.16	+	6.38	0.163	1
peptidyl-serine dephosphorylation (GO:0070262)	7	1	0.16	+	6.38	0.163	1
positive regulation of spindle assembly (GO:1905832)	7	1	0.16	+	6.38	0.163	1
positive regulation of mitotic spindle formation (spindle phase one) (GO:0110161)	7	1	0.16	+	6.38	0.163	1
biosynthetic process (GO:0009058)	1544	42	34.59	+	1.21	0.163	1
mRNA metabolic process (GO:0016071)	313	3	7.01	-	0.43	0.163	1
regulation of molecular function (GO:0065009)	413	5	9.25	-	0.54	0.168	1
tRNA wobble base modification (GO:0002097)	32	2	0.72	+	2.79	0.17	1
response to antibiotic (GO:0046677)	32	2	0.72	+	2.79	0.17	1
actin filament organization (GO:0007015)	62	3	1.39	+	2.16	0.17	1
amide transport (GO:0042886)	693	10	15.53	-	0.64	0.17	1
phosphate-containing compound metabolic process (GO:0006796)	691	21	15.48	+	1.36	0.171	1
establishment of protein localization to membrane (GO:0090150)	106	0	2.37	-	< 0.01	0.176	1
nucleic acid-templated transcription (GO:0097659)	239	2	5.35	-	0.37	0.177	1
transcription, DNA-templated (GO:0006351)	239	2	5.35	-	0.37	0.177	1
nuclear-transcribed mRNA catabolic process, deadenylation-dependent decay (GO:0000288)	33	2	0.74	+	2.71	0.178	1
nucleobase-containing small molecule biosynthetic process (GO:0034404)	33	2	0.74	+	2.71	0.178	1
movement of cell or subcellular component (GO:0006928)	33	2	0.74	+	2.71	0.178	1
RNA modification (GO:0009451)	159	6	3.56	+	1.68	0.178	1
phosphorus metabolic process (GO:0006793)	709	21	15.88	+	1.32	0.178	1
RNA biosynthetic process (GO:0032774)	243	2	5.44	-	0.37	0.178	1
modification-dependent macromolecule catabolic process (GO:0043632)	244	2	5.47	-	0.37	0.178	1
negative regulation of cellular protein metabolic process (GO:0032269)	109	0	2.44	-	< 0.01	0.178	1
negative regulation of protein metabolic process (GO:0051248)	109	0	2.44	-	< 0.01	0.178	1
growth (GO:0040007)	110	0	2.46	-	< 0.01	0.179	1
sister chromatid segregation (GO:0000819)	112	0	2.51	-	< 0.01	0.18	1
AMP metabolic process (GO:0046033)	8	1	0.18	+	5.58	0.181	1
sodium ion transport (GO:0006814)	8	1	0.18	+	5.58	0.181	1
sodium ion transmembrane transport (GO:0035725)	8	1	0.18	+	5.58	0.181	1
peroxisome fission (GO:0016559)	8	1	0.18	+	5.58	0.181	1
flavin-containing compound biosynthetic process (GO:0042727)	8	1	0.18	+	5.58	0.181	1
nucleoside salvage (GO:0043174)	8	1	0.18	+	5.58	0.181	1
rRNA pseudouridine synthesis (GO:0031118)	8	1	0.18	+	5.58	0.181	1
proline metabolic process (GO:0006560)	8	1	0.18	+	5.58	0.181	1
copper ion transmembrane transport (GO:0035434)	8	1	0.18	+	5.58	0.181	1
pyridoxine metabolic process (GO:0008614)	8	1	0.18	+	5.58	0.181	1
positive regulation of Arp2/3 complex-mediated actin nucleation (GO:2000601)	8	1	0.18	+	5.58	0.181	1
terpenoid biosynthetic process (GO:0016114)	8	1	0.18	+	5.58	0.181	1
protein import into mitochondrial intermembrane space (GO:0045041)	8	1	0.18	+	5.58	0.181	1
premeiotic DNA replication (GO:0006279)	8	1	0.18	+	5.58	0.181	1
nitrogen catabolite activation of transcription (GO:0090294)	8	1	0.18	+	5.58	0.181	1
purine ribonucleoside salvage (GO:0006166)	8	1	0.18	+	5.58	0.181	1
acetate metabolic process (GO:0006083)	8	1	0.18	+	5.58	0.181	1
negative regulation of chromatin silencing at rDNA (GO:0061188)	8	1	0.18	+	5.58	0.181	1
actin polymerization or depolymerization (GO:0008154)	8	1	0.18	+	5.58	0.181	1
nitrogen catabolite activation of transcription from RNA polymerase II promoter (GO:0001080)	8	1	0.18	+	5.58	0.181	1
positive regulation of actin nucleation (GO:0051127)	8	1	0.18	+	5.58	0.181	1
nucleotide-excision repair, DNA incision (GO:0033683)	8	1	0.18	+	5.58	0.181	1
transition metal ion transport (GO:0000041)	64	3	1.43	+	2.09	0.181	1
cellular response to starvation (GO:0009267)	64	3	1.43	+	2.09	0.181	1
methylation (GO:0032259)	161	6	3.61	+	1.66	0.183	1
mRNA splicing, via spliceosome (GO:0000398)	115	0	2.58	-	< 0.01	0.184	1
negative regulation of transcription by RNA polymerase II (GO:0000122)	162	6	3.63	+	1.65	0.185	1
RNA splicing, via transesterification reactions with bulged adenosine as nucleophile (GO:0000377)	116	0	2.6	-	< 0.01	0.185	1
DNA replication initiation (GO:0006270)	34	2	0.76	+	2.63	0.186	1
nuclear transport (GO:0051169)	169	1	3.79	-	0.26	0.187	1
nucleocytoplasmic transport (GO:0006913)	169	1	3.79	-	0.26	0.187	1
nuclear division (GO:0000280)	173	1	3.88	-	0.26	0.187	1
chromosome segregation (GO:0007059)	182	1	4.08	-	0.25	0.191	1
secondary alcohol metabolic process (GO:1902652)	35	2	0.78	+	2.55	0.194	1
negative regulation of chromatin organization (GO:1905268)	35	2	0.78	+	2.55	0.194	1
carbon catabolite regulation of transcription from RNA polymerase II promoter (GO:0000429)	35	2	0.78	+	2.55	0.194	1
nucleotide metabolic process (GO:0009117)	182	7	4.08	+	1.72	0.197	1
response to starvation (GO:0042594)	67	3	1.5	+	2	0.198	1
mitochondrial fission (GO:0000266)	9	1	0.2	+	4.96	0.199	1
terpenoid metabolic process (GO:0006721)	9	1	0.2	+	4.96	0.199	1
sulfate assimilation (GO:0000103)	9	1	0.2	+	4.96	0.199	1
fatty acid transport (GO:0015908)	9	1	0.2	+	4.96	0.199	1
glutamate biosynthetic process (GO:0006537)	9	1	0.2	+	4.96	0.199	1
azole transmembrane transport (GO:0045117)	9	1	0.2	+	4.96	0.199	1
negative regulation of cell growth (GO:0030308)	9	1	0.2	+	4.96	0.199	1
cellular modified amino acid catabolic process (GO:0042219)	9	1	0.2	+	4.96	0.199	1
regulation of mitotic spindle pole body separation (GO:0010695)	9	1	0.2	+	4.96	0.199	1
neurotransmitter catabolic process (GO:0042135)	9	1	0.2	+	4.96	0.199	1
ethanol metabolic process (GO:0006067)	9	1	0.2	+	4.96	0.199	1
meiotic mismatch repair (GO:0000710)	9	1	0.2	+	4.96	0.199	1
negative regulation of pseudohyphal growth (GO:2000221)	9	1	0.2	+	4.96	0.199	1
chaperone-mediated protein complex assembly (GO:0051131)	9	1	0.2	+	4.96	0.199	1
positive regulation of transcription by galactose (GO:0000411)	9	1	0.2	+	4.96	0.199	1
regulation of transcription by galactose (GO:0000409)	9	1	0.2	+	4.96	0.199	1
regulation of mitotic spindle formation (spindle phase one) (GO:0110159)	9	1	0.2	+	4.96	0.199	1
re-entry into mitotic cell cycle after pheromone arrest (GO:0000321)	9	1	0.2	+	4.96	0.199	1
oxidoreduction coenzyme metabolic process (GO:0006733)	36	2	0.81	+	2.48	0.202	1
regulation of growth of unicellular organism as a thread of attached cells (GO:0070784)	36	2	0.81	+	2.48	0.202	1
DNA replication (GO:0006260)	124	5	2.78	+	1.8	0.208	1
regulation of chromatin organization (GO:1902275)	69	3	1.55	+	1.94	0.209	1
aromatic amino acid family metabolic process (GO:0009072)	37	2	0.83	+	2.41	0.21	1
lipid modification (GO:0030258)	37	2	0.83	+	2.41	0.21	1
intracellular transport (GO:0046907)	665	10	14.9	-	0.67	0.21	1
nucleotide biosynthetic process (GO:0009165)	126	5	2.82	+	1.77	0.213	1
response to xenobiotic stimulus (GO:0009410)	10	1	0.22	+	4.46	0.216	1
vitamin B6 biosynthetic process (GO:0042819)	10	1	0.22	+	4.46	0.216	1
mRNA modification (GO:0016556)	10	1	0.22	+	4.46	0.216	1
flavin-containing compound metabolic process (GO:0042726)	10	1	0.22	+	4.46	0.216	1
inositol lipid-mediated signaling (GO:0048017)	10	1	0.22	+	4.46	0.216	1
protein retention in ER lumen (GO:0006621)	10	1	0.22	+	4.46	0.216	1
purine-containing compound salvage (GO:0043101)	10	1	0.22	+	4.46	0.216	1
mitotic DNA replication checkpoint (GO:0033314)	10	1	0.22	+	4.46	0.216	1
tubulin complex assembly (GO:0007021)	10	1	0.22	+	4.46	0.216	1
tryptophan catabolic process (GO:0006569)	10	1	0.22	+	4.46	0.216	1
leucine metabolic process (GO:0006551)	10	1	0.22	+	4.46	0.216	1
asparagine metabolic process (GO:0006528)	10	1	0.22	+	4.46	0.216	1
maintenance of rDNA (GO:0043007)	10	1	0.22	+	4.46	0.216	1
negative regulation of filamentous growth of a population of unicellular organisms (GO:1900429)	10	1	0.22	+	4.46	0.216	1
indole-containing compound catabolic process (GO:0042436)	10	1	0.22	+	4.46	0.216	1
actin nucleation (GO:0045010)	10	1	0.22	+	4.46	0.216	1
amino acid catabolic process to alcohol via Ehrlich pathway (GO:0000947)	10	1	0.22	+	4.46	0.216	1
negative regulation of growth of unicellular organism as a thread of attached cells (GO:0070785)	10	1	0.22	+	4.46	0.216	1
NADH oxidation (GO:0006116)	10	1	0.22	+	4.46	0.216	1
regulation of chromatin silencing at rDNA (GO:0061187)	10	1	0.22	+	4.46	0.216	1
nitrogen catabolite regulation of transcription from RNA polymerase II promoter (GO:0001079)	10	1	0.22	+	4.46	0.216	1
primary alcohol metabolic process (GO:0034308)	10	1	0.22	+	4.46	0.216	1
indolalkylamine catabolic process (GO:0046218)	10	1	0.22	+	4.46	0.216	1
re-entry into mitotic cell cycle (GO:0000320)	10	1	0.22	+	4.46	0.216	1
pentose metabolic process (GO:0019321)	10	1	0.22	+	4.46	0.216	1
interstrand cross-link repair (GO:0036297)	10	1	0.22	+	4.46	0.216	1
protein catabolic process (GO:0030163)	282	3	6.32	-	0.47	0.216	1
cell division (GO:0051301)	286	3	6.41	-	0.47	0.216	1
drug transmembrane transport (GO:0006855)	38	2	0.85	+	2.35	0.218	1
iron ion transport (GO:0006826)	38	2	0.85	+	2.35	0.218	1
methionine biosynthetic process (GO:0009086)	38	2	0.85	+	2.35	0.218	1
monocarboxylic acid catabolic process (GO:0072329)	38	2	0.85	+	2.35	0.218	1
proteolysis (GO:0006508)	399	5	8.94	-	0.56	0.218	1
cellular macromolecule catabolic process (GO:0044265)	405	5	9.07	-	0.55	0.219	1
purine nucleotide biosynthetic process (GO:0006164)	71	3	1.59	+	1.89	0.22	1
nucleoside phosphate biosynthetic process (GO:1901293)	129	5	2.89	+	1.73	0.22	1
anion transport (GO:0006820)	199	7	4.46	+	1.57	0.221	1
ribonucleoside monophosphate biosynthetic process (GO:0009156)	39	2	0.87	+	2.29	0.226	1
nucleoside metabolic process (GO:0009116)	39	2	0.87	+	2.29	0.226	1
regulation of organelle assembly (GO:1902115)	39	2	0.87	+	2.29	0.226	1
cellular macromolecule biosynthetic process (GO:0034645)	951	16	21.31	-	0.75	0.233	1
ubiquitin-dependent endocytosis (GO:0070086)	11	1	0.25	+	4.06	0.234	1
negative regulation of filamentous growth (GO:0060258)	11	1	0.25	+	4.06	0.234	1
vitamin B6 metabolic process (GO:0042816)	11	1	0.25	+	4.06	0.234	1
negative regulation of transcription from RNA polymerase II promoter by glucose (GO:0061987)	11	1	0.25	+	4.06	0.234	1
negative regulation of transcription by glucose (GO:0061986)	11	1	0.25	+	4.06	0.234	1
response to ethanol (GO:0045471)	11	1	0.25	+	4.06	0.234	1
fatty acid beta-oxidation (GO:0006635)	11	1	0.25	+	4.06	0.234	1
regulation of mitotic spindle elongation (GO:0032888)	11	1	0.25	+	4.06	0.234	1
regulation of spindle elongation (GO:0032887)	11	1	0.25	+	4.06	0.234	1
L-serine metabolic process (GO:0006563)	11	1	0.25	+	4.06	0.234	1
maintenance of protein localization in endoplasmic reticulum (GO:0035437)	11	1	0.25	+	4.06	0.234	1
regulation of translational termination (GO:0006449)	11	1	0.25	+	4.06	0.234	1
eisosome assembly (GO:0070941)	11	1	0.25	+	4.06	0.234	1
phosphatidylinositol phosphorylation (GO:0046854)	11	1	0.25	+	4.06	0.234	1
regulation of protein export from nucleus (GO:0046825)	11	1	0.25	+	4.06	0.234	1
carbon catabolite repression of transcription by glucose (GO:0045014)	11	1	0.25	+	4.06	0.234	1
amino acid catabolic process via Ehrlich pathway (GO:0000955)	11	1	0.25	+	4.06	0.234	1
lysine biosynthetic process via aminoadipic acid (GO:0019878)	11	1	0.25	+	4.06	0.234	1
protein maturation by [4Fe-4S] cluster transfer (GO:0106035)	11	1	0.25	+	4.06	0.234	1
regulation of spindle assembly (GO:0090169)	11	1	0.25	+	4.06	0.234	1
negative regulation of chromatin silencing at silent mating-type cassette (GO:0061186)	11	1	0.25	+	4.06	0.234	1
positive regulation of pseudohyphal growth (GO:2000222)	11	1	0.25	+	4.06	0.234	1
negative regulation of growth (GO:0045926)	11	1	0.25	+	4.06	0.234	1
regulation of mitotic spindle assembly (GO:1901673)	11	1	0.25	+	4.06	0.234	1
small nucleolar ribonucleoprotein complex assembly (GO:0000491)	11	1	0.25	+	4.06	0.234	1
negative regulation of gluconeogenesis (GO:0045721)	11	1	0.25	+	4.06	0.234	1
carbon catabolite repression of transcription from RNA polymerase II promoter by glucose (GO:0000433)	11	1	0.25	+	4.06	0.234	1
proton-transporting ATP synthase complex assembly (GO:0043461)	11	1	0.25	+	4.06	0.234	1
mitochondrial proton-transporting ATP synthase complex assembly (GO:0033615)	11	1	0.25	+	4.06	0.234	1
regulation of filamentous growth of a population of unicellular organisms (GO:1900428)	40	2	0.9	+	2.23	0.234	1
macromolecule biosynthetic process (GO:0009059)	967	16	21.66	-	0.74	0.234	1
rRNA modification (GO:0000154)	74	3	1.66	+	1.81	0.238	1
ubiquitin-dependent protein catabolic process (GO:0006511)	216	2	4.84	-	0.41	0.242	1
regulation of cell cycle process (GO:0010564)	219	2	4.91	-	0.41	0.242	1
sulfur amino acid biosynthetic process (GO:0000097)	41	2	0.92	+	2.18	0.243	1
methionine metabolic process (GO:0006555)	41	2	0.92	+	2.18	0.243	1
ATP transport (GO:0015867)	41	2	0.92	+	2.18	0.243	1
regulation of chromatin silencing (GO:0031935)	41	2	0.92	+	2.18	0.243	1
modification-dependent protein catabolic process (GO:0019941)	222	2	4.97	-	0.4	0.243	1
regulation of actin filament-based process (GO:0032970)	75	3	1.68	+	1.79	0.244	1
regulation of actin cytoskeleton organization (GO:0032956)	75	3	1.68	+	1.79	0.244	1
positive regulation of molecular function (GO:0044093)	225	2	5.04	-	0.4	0.244	1
G protein-coupled receptor signaling pathway (GO:0007186)	12	1	0.27	+	3.72	0.25	1
benzene-containing compound metabolic process (GO:0042537)	12	1	0.27	+	3.72	0.25	1
ubiquitin recycling (GO:0010992)	12	1	0.27	+	3.72	0.25	1
glutamine family amino acid catabolic process (GO:0009065)	12	1	0.27	+	3.72	0.25	1
lipid phosphorylation (GO:0046834)	12	1	0.27	+	3.72	0.25	1
organic cation transport (GO:0015695)	12	1	0.27	+	3.72	0.25	1
nitrogen catabolite regulation of transcription (GO:0090293)	12	1	0.27	+	3.72	0.25	1
protein localization to bud neck (GO:0097271)	12	1	0.27	+	3.72	0.25	1
sulfur compound catabolic process (GO:0044273)	12	1	0.27	+	3.72	0.25	1
vitamin transport (GO:0051180)	12	1	0.27	+	3.72	0.25	1
regulation of transcription from RNA polymerase II promoter by glucose (GO:0000430)	12	1	0.27	+	3.72	0.25	1
mitotic cell cycle (GO:0000278)	327	4	7.33	-	0.55	0.25	1
chromatin organization (GO:0006325)	329	4	7.37	-	0.54	0.25	1
ribonucleoside monophosphate metabolic process (GO:0009161)	42	2	0.94	+	2.13	0.251	1
nucleoside monophosphate biosynthetic process (GO:0009124)	42	2	0.94	+	2.13	0.251	1
regulation of filamentous growth (GO:0010570)	42	2	0.94	+	2.13	0.251	1
alpha-amino acid catabolic process (GO:1901606)	42	2	0.94	+	2.13	0.251	1
sulfur compound biosynthetic process (GO:0044272)	77	3	1.73	+	1.74	0.256	1
organic hydroxy compound biosynthetic process (GO:1901617)	77	3	1.73	+	1.74	0.256	1
purine-containing compound biosynthetic process (GO:0072522)	77	3	1.73	+	1.74	0.256	1
cellular component biogenesis (GO:0044085)	1101	19	24.67	-	0.77	0.258	1
purine ribonucleotide transport (GO:0015868)	43	2	0.96	+	2.08	0.259	1
regulation of gene silencing (GO:0060968)	43	2	0.96	+	2.08	0.259	1
adenine nucleotide transport (GO:0051503)	43	2	0.96	+	2.08	0.259	1
cellular lipid catabolic process (GO:0044242)	43	2	0.96	+	2.08	0.259	1
export from cell (GO:0140352)	78	3	1.75	+	1.72	0.262	1
supramolecular fiber organization (GO:0097435)	78	3	1.75	+	1.72	0.262	1
protein modification by small protein conjugation (GO:0032446)	150	1	3.36	-	0.3	0.264	1
nucleobase-containing compound metabolic process (GO:0006139)	1481	27	33.18	-	0.81	0.265	1
response to temperature stimulus (GO:0009266)	83	0	1.86	-	< 0.01	0.265	1
transcription by RNA polymerase II (GO:0006366)	156	1	3.49	-	0.29	0.266	1
proteasomal protein catabolic process (GO:0010498)	156	1	3.49	-	0.29	0.266	1
mitotic sister chromatid segregation (GO:0000070)	87	0	1.95	-	< 0.01	0.266	1
fungal-type cell wall biogenesis (GO:0009272)	85	0	1.9	-	< 0.01	0.266	1
vacuole organization (GO:0007033)	86	0	1.93	-	< 0.01	0.266	1
regulation of transcription by glucose (GO:0046015)	13	1	0.29	+	3.43	0.267	1
dicarboxylic acid transport (GO:0006835)	13	1	0.29	+	3.43	0.267	1
nucleoside phosphate catabolic process (GO:1901292)	13	1	0.29	+	3.43	0.267	1
carbon catabolite repression (GO:0061985)	13	1	0.29	+	3.43	0.267	1
amine catabolic process (GO:0009310)	13	1	0.29	+	3.43	0.267	1
phosphatidylcholine biosynthetic process (GO:0006656)	13	1	0.29	+	3.43	0.267	1
protein catabolic process in the vacuole (GO:0007039)	13	1	0.29	+	3.43	0.267	1
aromatic amino acid family catabolic process (GO:0009074)	13	1	0.29	+	3.43	0.267	1
cellular biogenic amine catabolic process (GO:0042402)	13	1	0.29	+	3.43	0.267	1
carbon catabolite repression of transcription (GO:0045013)	13	1	0.29	+	3.43	0.267	1
regulation of cytoplasmic mRNA processing body assembly (GO:0010603)	13	1	0.29	+	3.43	0.267	1
regulation of chromatin silencing at silent mating-type cassette (GO:0090054)	13	1	0.29	+	3.43	0.267	1
positive regulation of DNA replication (GO:0045740)	13	1	0.29	+	3.43	0.267	1
replication-born double-strand break repair via sister chromatid exchange (GO:1990414)	13	1	0.29	+	3.43	0.267	1
hexose catabolic process (GO:0019320)	13	1	0.29	+	3.43	0.267	1
drug catabolic process (GO:0042737)	44	2	0.99	+	2.03	0.267	1
mitochondrial genome maintenance (GO:0000002)	44	2	0.99	+	2.03	0.267	1
purine nucleotide transport (GO:0015865)	44	2	0.99	+	2.03	0.267	1
amino acid transmembrane transport (GO:0003333)	44	2	0.99	+	2.03	0.267	1
glycosyl compound metabolic process (GO:1901657)	44	2	0.99	+	2.03	0.267	1
regulation of actin filament organization (GO:0110053)	44	2	0.99	+	2.03	0.267	1
microtubule cytoskeleton organization (GO:0000226)	88	0	1.97	-	< 0.01	0.267	1
chromatin remodeling (GO:0006338)	88	0	1.97	-	< 0.01	0.267	1
filamentous growth (GO:0030447)	89	0	1.99	-	< 0.01	0.268	1
cytokinesis (GO:0000910)	89	0	1.99	-	< 0.01	0.268	1
positive regulation of phosphorus metabolic process (GO:0010562)	89	0	1.99	-	< 0.01	0.268	1
positive regulation of phosphate metabolic process (GO:0045937)	89	0	1.99	-	< 0.01	0.268	1
macromolecule modification (GO:0043412)	888	15	19.89	-	0.75	0.269	1
transposition, RNA-mediated (GO:0032197)	91	0	2.04	-	< 0.01	0.27	1
positive regulation of cellular protein metabolic process (GO:0032270)	164	1	3.67	-	0.27	0.271	1
positive regulation of protein metabolic process (GO:0051247)	165	1	3.7	-	0.27	0.272	1
regulation of intracellular signal transduction (GO:1902531)	93	0	2.08	-	< 0.01	0.272	1
organelle assembly (GO:0070925)	167	1	3.74	-	0.27	0.274	1
positive regulation of chromosome organization (GO:2001252)	45	2	1.01	+	1.98	0.275	1
mRNA transport (GO:0051028)	96	0	2.15	-	< 0.01	0.276	1
DNA biosynthetic process (GO:0071897)	96	0	2.15	-	< 0.01	0.276	1
organic anion transport (GO:0015711)	165	6	3.7	+	1.62	0.278	1
transposition (GO:0032196)	97	0	2.17	-	< 0.01	0.278	1
cellular response to chemical stress (GO:0062197)	166	6	3.72	+	1.61	0.279	1
regulation of catalytic activity (GO:0050790)	383	5	8.58	-	0.58	0.28	1
regulation of cellular protein metabolic process (GO:0032268)	384	5	8.6	-	0.58	0.28	1
mitotic nuclear division (GO:0140014)	99	0	2.22	-	< 0.01	0.281	1
protein transport to vacuole involved in ubiquitin-dependent protein catabolic process via the multivesicular body sorting pathway (GO:0043328)	14	1	0.31	+	3.19	0.283	1
antibiotic catabolic process (GO:0017001)	14	1	0.31	+	3.19	0.283	1
nucleotide salvage (GO:0043173)	14	1	0.31	+	3.19	0.283	1
mitotic G2/M transition checkpoint (GO:0044818)	14	1	0.31	+	3.19	0.283	1
negative regulation of cell cycle G2/M phase transition (GO:1902750)	14	1	0.31	+	3.19	0.283	1
negative regulation of G2/M transition of mitotic cell cycle (GO:0010972)	14	1	0.31	+	3.19	0.283	1
glycogen biosynthetic process (GO:0005978)	14	1	0.31	+	3.19	0.283	1
lysine biosynthetic process (GO:0009085)	14	1	0.31	+	3.19	0.283	1
transfer RNA gene-mediated silencing (GO:0061587)	14	1	0.31	+	3.19	0.283	1
intraspecies interaction between organisms (GO:0051703)	14	1	0.31	+	3.19	0.283	1
protein maturation by iron-sulfur cluster transfer (GO:0097428)	14	1	0.31	+	3.19	0.283	1
fermentation (GO:0006113)	14	1	0.31	+	3.19	0.283	1
lipid oxidation (GO:0034440)	14	1	0.31	+	3.19	0.283	1
regulation of Arp2/3 complex-mediated actin nucleation (GO:0034315)	14	1	0.31	+	3.19	0.283	1
negative regulation of DNA-dependent DNA replication (GO:2000104)	14	1	0.31	+	3.19	0.283	1
fatty acid oxidation (GO:0019395)	14	1	0.31	+	3.19	0.283	1
regulation of DNA metabolic process (GO:0051052)	96	4	2.15	+	1.86	0.283	1
regulation of protein metabolic process (GO:0051246)	392	5	8.78	-	0.57	0.283	1
cellular protein catabolic process (GO:0044257)	269	3	6.03	-	0.5	0.287	1
nucleic acid phosphodiester bond hydrolysis (GO:0090305)	270	3	6.05	-	0.5	0.288	1
metal ion transport (GO:0030001)	99	4	2.22	+	1.8	0.289	1
nucleotide transport (GO:0006862)	47	2	1.05	+	1.9	0.292	1
sulfur amino acid metabolic process (GO:0000096)	47	2	1.05	+	1.9	0.292	1
deadenylation-dependent decapping of nuclear-transcribed mRNA (GO:0000290)	15	1	0.34	+	2.98	0.299	1
regulation of mitotic spindle organization (GO:0060236)	15	1	0.34	+	2.98	0.299	1
actin cortical patch assembly (GO:0000147)	15	1	0.34	+	2.98	0.299	1
lysine metabolic process (GO:0006553)	15	1	0.34	+	2.98	0.299	1
branched-chain amino acid biosynthetic process (GO:0009082)	15	1	0.34	+	2.98	0.299	1
negative regulation of small molecule metabolic process (GO:0062014)	15	1	0.34	+	2.98	0.299	1
positive regulation of cell growth (GO:0030307)	15	1	0.34	+	2.98	0.299	1
mitochondrial electron transport, ubiquinol to cytochrome c (GO:0006122)	15	1	0.34	+	2.98	0.299	1
regulation of spindle organization (GO:0090224)	15	1	0.34	+	2.98	0.299	1
karyogamy involved in conjugation with cellular fusion (GO:0000742)	15	1	0.34	+	2.98	0.299	1
phosphatidylcholine metabolic process (GO:0046470)	15	1	0.34	+	2.98	0.299	1
regulation of actin nucleation (GO:0051125)	15	1	0.34	+	2.98	0.299	1
regulation of cytoskeleton organization (GO:0051493)	104	4	2.33	+	1.72	0.301	1
cellular lipid metabolic process (GO:0044255)	288	9	6.45	+	1.39	0.306	1
catabolite repression (GO:0061984)	16	1	0.36	+	2.79	0.314	1
positive regulation of actin filament polymerization (GO:0030838)	16	1	0.36	+	2.79	0.314	1
mannose transmembrane transport (GO:0015761)	16	1	0.36	+	2.79	0.314	1
actin cortical patch localization (GO:0051666)	16	1	0.36	+	2.79	0.314	1
regulation of gluconeogenesis (GO:0006111)	16	1	0.36	+	2.79	0.314	1
negative regulation of DNA replication (GO:0008156)	16	1	0.36	+	2.79	0.314	1
iron coordination entity transport (GO:1901678)	16	1	0.36	+	2.79	0.314	1
maintenance of protein localization in organelle (GO:0072595)	16	1	0.36	+	2.79	0.314	1
cofactor catabolic process (GO:0051187)	16	1	0.36	+	2.79	0.314	1
biological regulation (GO:0065007)	2102	41	47.09	-	0.87	0.315	1
cellular response to oxidative stress (GO:0034599)	112	4	2.51	+	1.59	0.324	1
mitotic cell cycle process (GO:1903047)	314	4	7.03	-	0.57	0.324	1
positive regulation of transcription by RNA polymerase II (GO:0045944)	317	4	7.1	-	0.56	0.325	1
purine nucleotide metabolic process (GO:0006163)	113	4	2.53	+	1.58	0.327	1
regulation of cellular process (GO:0050794)	1632	31	36.56	-	0.85	0.327	1
organelle localization (GO:0051640)	199	2	4.46	-	0.45	0.328	1
regulation of nitrogen utilization (GO:0006808)	17	1	0.38	+	2.63	0.329	1
proton-transporting two-sector ATPase complex assembly (GO:0070071)	17	1	0.38	+	2.63	0.329	1
cell adhesion (GO:0007155)	17	1	0.38	+	2.63	0.329	1
protein secretion (GO:0009306)	17	1	0.38	+	2.63	0.329	1
protein localization to extracellular region (GO:0071692)	17	1	0.38	+	2.63	0.329	1
establishment of protein localization to extracellular region (GO:0035592)	17	1	0.38	+	2.63	0.329	1
DNA replication checkpoint (GO:0000076)	17	1	0.38	+	2.63	0.329	1
indolalkylamine metabolic process (GO:0006586)	17	1	0.38	+	2.63	0.329	1
tryptophan metabolic process (GO:0006568)	17	1	0.38	+	2.63	0.329	1
positive regulation of histone modification (GO:0031058)	17	1	0.38	+	2.63	0.329	1
purine nucleoside biosynthetic process (GO:0042451)	17	1	0.38	+	2.63	0.329	1
indole-containing compound metabolic process (GO:0042430)	17	1	0.38	+	2.63	0.329	1
iron ion transmembrane transport (GO:0034755)	17	1	0.38	+	2.63	0.329	1
negative regulation of cellular carbohydrate metabolic process (GO:0010677)	17	1	0.38	+	2.63	0.329	1
biological adhesion (GO:0022610)	17	1	0.38	+	2.63	0.329	1
mitochondrial electron transport, cytochrome c to oxygen (GO:0006123)	17	1	0.38	+	2.63	0.329	1
cellular response to glucose starvation (GO:0042149)	17	1	0.38	+	2.63	0.329	1
negative regulation of carbohydrate metabolic process (GO:0045912)	17	1	0.38	+	2.63	0.329	1
negative regulation of DNA recombination (GO:0045910)	17	1	0.38	+	2.63	0.329	1
peptide secretion (GO:0002790)	17	1	0.38	+	2.63	0.329	1
carbohydrate import across plasma membrane (GO:0098704)	17	1	0.38	+	2.63	0.329	1
cellular response to nitrogen levels (GO:0043562)	17	1	0.38	+	2.63	0.329	1
purine ribonucleoside biosynthetic process (GO:0046129)	17	1	0.38	+	2.63	0.329	1
cellular response to nitrogen starvation (GO:0006995)	17	1	0.38	+	2.63	0.329	1
ribonucleoprotein complex biogenesis (GO:0022613)	479	7	10.73	-	0.65	0.33	1
membrane organization (GO:0061024)	208	2	4.66	-	0.43	0.332	1
positive regulation of catalytic activity (GO:0043085)	210	2	4.7	-	0.43	0.333	1
regulation of phosphate metabolic process (GO:0019220)	213	2	4.77	-	0.42	0.335	1
regulation of phosphorus metabolic process (GO:0051174)	213	2	4.77	-	0.42	0.335	1
cellular metabolic process (GO:0044237)	3308	80	74.11	+	1.08	0.337	1
alcohol biosynthetic process (GO:0046165)	53	2	1.19	+	1.68	0.34	1
protein-DNA complex assembly (GO:0065004)	117	4	2.62	+	1.53	0.34	1
establishment or maintenance of actin cytoskeleton polarity (GO:0030950)	18	1	0.4	+	2.48	0.344	1
fructose transmembrane transport (GO:0015755)	18	1	0.4	+	2.48	0.344	1
positive regulation of mitotic sister chromatid segregation (GO:0062033)	18	1	0.4	+	2.48	0.344	1
positive regulation of growth of unicellular organism as a thread of attached cells (GO:0070786)	18	1	0.4	+	2.48	0.344	1
neurotransmitter metabolic process (GO:0042133)	18	1	0.4	+	2.48	0.344	1
isoprenoid biosynthetic process (GO:0008299)	18	1	0.4	+	2.48	0.344	1
aerobic electron transport chain (GO:0019646)	18	1	0.4	+	2.48	0.344	1
positive regulation of endocytosis (GO:0045807)	18	1	0.4	+	2.48	0.344	1
methylguanosine-cap decapping (GO:0110156)	18	1	0.4	+	2.48	0.344	1
RNA decapping (GO:0110154)	18	1	0.4	+	2.48	0.344	1
mitochondrial membrane organization (GO:0007006)	54	2	1.21	+	1.65	0.348	1
establishment or maintenance of cytoskeleton polarity (GO:0030952)	19	1	0.43	+	2.35	0.358	1
regulation of fungal-type cell wall organization (GO:0060237)	19	1	0.43	+	2.35	0.358	1
cell wall mannoprotein biosynthetic process (GO:0000032)	19	1	0.43	+	2.35	0.358	1
histone lysine methylation (GO:0034968)	19	1	0.43	+	2.35	0.358	1
ribonucleoside biosynthetic process (GO:0042455)	19	1	0.43	+	2.35	0.358	1
mannoprotein biosynthetic process (GO:0006057)	19	1	0.43	+	2.35	0.358	1
mannoprotein metabolic process (GO:0006056)	19	1	0.43	+	2.35	0.358	1
inorganic anion transmembrane transport (GO:0098661)	19	1	0.43	+	2.35	0.358	1
cell wall glycoprotein biosynthetic process (GO:0031506)	19	1	0.43	+	2.35	0.358	1
hyperosmotic response (GO:0006972)	19	1	0.43	+	2.35	0.358	1
positive regulation of nitrogen compound metabolic process (GO:0051173)	552	9	12.37	-	0.73	0.367	1
ribose phosphate metabolic process (GO:0019693)	125	4	2.8	+	1.43	0.369	1
cell wall organization (GO:0071555)	233	7	5.22	+	1.34	0.37	1
external encapsulating structure organization (GO:0045229)	233	7	5.22	+	1.34	0.37	1
positive regulation of cellular process (GO:0048522)	800	14	17.92	-	0.78	0.37	1
positive regulation of biological process (GO:0048518)	814	14	18.24	-	0.77	0.371	1
amino acid transport (GO:0006865)	57	2	1.28	+	1.57	0.372	1
protein localization to endoplasmic reticulum (GO:0070972)	57	2	1.28	+	1.57	0.372	1
regulation of protein phosphorylation (GO:0001932)	129	1	2.89	-	0.35	0.372	1
histone modification (GO:0016570)	129	1	2.89	-	0.35	0.372	1
covalent chromatin modification (GO:0016569)	129	1	2.89	-	0.35	0.372	1
regulation of catabolic process (GO:0009894)	130	1	2.91	-	0.34	0.372	1
negative regulation of cell cycle (GO:0045786)	130	1	2.91	-	0.34	0.372	1
copper ion transport (GO:0006825)	20	1	0.45	+	2.23	0.373	1
isoprenoid metabolic process (GO:0006720)	20	1	0.45	+	2.23	0.373	1
regulation of cell wall organization or biogenesis (GO:1903338)	20	1	0.45	+	2.23	0.373	1
acyl-CoA metabolic process (GO:0006637)	20	1	0.45	+	2.23	0.373	1
response to pH (GO:0009268)	20	1	0.45	+	2.23	0.373	1
regulation of cell cycle G2/M phase transition (GO:1902749)	20	1	0.45	+	2.23	0.373	1
nucleoside biosynthetic process (GO:0009163)	20	1	0.45	+	2.23	0.373	1
transport along microtubule (GO:0010970)	20	1	0.45	+	2.23	0.373	1
thioester metabolic process (GO:0035383)	20	1	0.45	+	2.23	0.373	1
nuclear migration along microtubule (GO:0030473)	20	1	0.45	+	2.23	0.373	1
regulation of neurotransmitter levels (GO:0001505)	20	1	0.45	+	2.23	0.373	1
monosaccharide catabolic process (GO:0046365)	20	1	0.45	+	2.23	0.373	1
regulation of G2/M transition of mitotic cell cycle (GO:0010389)	20	1	0.45	+	2.23	0.373	1
microtubule-based transport (GO:0099111)	20	1	0.45	+	2.23	0.373	1
organelle transport along microtubule (GO:0072384)	20	1	0.45	+	2.23	0.373	1
regulation of transferase activity (GO:0051338)	134	1	3	-	0.33	0.373	1
protein localization to membrane (GO:0072657)	135	1	3.02	-	0.33	0.373	1
regulation of cellular metabolic process (GO:0031323)	1139	21	25.52	-	0.82	0.374	1
RNA phosphodiester bond hydrolysis, endonucleolytic (GO:0090502)	139	1	3.11	-	0.32	0.375	1
protein targeting (GO:0006605)	246	3	5.51	-	0.54	0.377	1
proteolysis involved in cellular protein catabolic process (GO:0051603)	248	3	5.56	-	0.54	0.377	1
regulation of phosphorylation (GO:0042325)	143	1	3.2	-	0.31	0.379	1
lipid catabolic process (GO:0016042)	58	2	1.3	+	1.54	0.38	1
cell communication (GO:0007154)	389	11	8.71	+	1.26	0.38	1
positive regulation of cellular metabolic process (GO:0031325)	597	10	13.37	-	0.75	0.384	1
positive regulation of metabolic process (GO:0009893)	605	10	13.55	-	0.74	0.384	1
proteasome-mediated ubiquitin-dependent protein catabolic process (GO:0043161)	148	1	3.32	-	0.3	0.384	1
ATP biosynthetic process (GO:0006754)	21	1	0.47	+	2.13	0.386	1
ATP synthesis coupled proton transport (GO:0015986)	21	1	0.47	+	2.13	0.386	1
energy coupled proton transport, down electrochemical gradient (GO:0015985)	21	1	0.47	+	2.13	0.386	1
endosome organization (GO:0007032)	21	1	0.47	+	2.13	0.386	1
regulation of cytoplasmic translation (GO:2000765)	21	1	0.47	+	2.13	0.386	1
nucleosome assembly (GO:0006334)	21	1	0.47	+	2.13	0.386	1
purine ribonucleoside metabolic process (GO:0046128)	21	1	0.47	+	2.13	0.386	1
regulation of metabolic process (GO:0019222)	1227	23	27.49	-	0.84	0.387	1
cellular modified amino acid metabolic process (GO:0006575)	59	2	1.32	+	1.51	0.388	1
organic cyclic compound biosynthetic process (GO:1901362)	616	17	13.8	+	1.23	0.388	1
regulation of biological process (GO:0050789)	1732	34	38.8	-	0.88	0.388	1
iron ion homeostasis (GO:0055072)	60	2	1.34	+	1.49	0.396	1
positive regulation of cytoskeleton organization (GO:0051495)	60	2	1.34	+	1.49	0.396	1
histone methylation (GO:0016571)	22	1	0.49	+	2.03	0.4	1
cellular response to organonitrogen compound (GO:0071417)	22	1	0.49	+	2.03	0.4	1
positive regulation of filamentous growth of a population of unicellular organisms (GO:1900430)	22	1	0.49	+	2.03	0.4	1
positive regulation of chromatin organization (GO:1905269)	22	1	0.49	+	2.03	0.4	1
purine nucleoside metabolic process (GO:0042278)	22	1	0.49	+	2.03	0.4	1
purine nucleobase metabolic process (GO:0006144)	22	1	0.49	+	2.03	0.4	1
karyogamy (GO:0000741)	22	1	0.49	+	2.03	0.4	1
positive regulation of organelle assembly (GO:1902117)	22	1	0.49	+	2.03	0.4	1
positive regulation of filamentous growth (GO:0090033)	22	1	0.49	+	2.03	0.4	1
positive regulation of protein phosphorylation (GO:0001934)	64	0	1.43	-	< 0.01	0.405	1
regulation of GTPase activity (GO:0043087)	66	0	1.48	-	< 0.01	0.405	1
rRNA-containing ribonucleoprotein complex export from nucleus (GO:0071428)	66	0	1.48	-	< 0.01	0.405	1
negative regulation of nuclear division (GO:0051784)	65	0	1.46	-	< 0.01	0.405	1
transcription elongation from RNA polymerase II promoter (GO:0006368)	64	0	1.43	-	< 0.01	0.405	1
DNA-templated transcription, initiation (GO:0006352)	65	0	1.46	-	< 0.01	0.405	1
cellular component assembly involved in morphogenesis (GO:0010927)	68	0	1.52	-	< 0.01	0.406	1
organelle disassembly (GO:1903008)	68	0	1.52	-	< 0.01	0.406	1
RNA-dependent DNA biosynthetic process (GO:0006278)	68	0	1.52	-	< 0.01	0.406	1
positive regulation of response to stimulus (GO:0048584)	67	0	1.5	-	< 0.01	0.406	1
negative regulation of transcription, DNA-templated (GO:0045892)	276	8	6.18	+	1.29	0.407	1
positive regulation of phosphorylation (GO:0042327)	70	0	1.57	-	< 0.01	0.408	1
mitotic cytokinesis (GO:0000281)	72	0	1.61	-	< 0.01	0.41	1
DNA-templated transcription, elongation (GO:0006354)	72	0	1.61	-	< 0.01	0.41	1
protein acylation (GO:0043543)	72	0	1.61	-	< 0.01	0.41	1
cytoskeleton-dependent cytokinesis (GO:0061640)	73	0	1.64	-	< 0.01	0.411	1
Golgi to endosome transport (GO:0006895)	23	1	0.52	+	1.94	0.413	1
nuclear migration (GO:0007097)	23	1	0.52	+	1.94	0.413	1
microtubule-based movement (GO:0007018)	23	1	0.52	+	1.94	0.413	1
purine ribonucleoside monophosphate biosynthetic process (GO:0009168)	23	1	0.52	+	1.94	0.413	1
purine nucleoside monophosphate biosynthetic process (GO:0009127)	23	1	0.52	+	1.94	0.413	1
regulation of nucleocytoplasmic transport (GO:0046822)	23	1	0.52	+	1.94	0.413	1
response to misfolded protein (GO:0051788)	23	1	0.52	+	1.94	0.413	1
mismatch repair (GO:0006298)	23	1	0.52	+	1.94	0.413	1
cellular response to misfolded protein (GO:0071218)	23	1	0.52	+	1.94	0.413	1
nucleus localization (GO:0051647)	23	1	0.52	+	1.94	0.413	1
positive regulation of transcription by RNA polymerase I (GO:0045943)	23	1	0.52	+	1.94	0.413	1
reactive oxygen species metabolic process (GO:0072593)	23	1	0.52	+	1.94	0.413	1
carbon catabolite activation of transcription from RNA polymerase II promoter (GO:0000436)	23	1	0.52	+	1.94	0.413	1
establishment of cell polarity (GO:0030010)	74	0	1.66	-	< 0.01	0.413	1
growth of unicellular organism as a thread of attached cells (GO:0070783)	75	0	1.68	-	< 0.01	0.414	1
filamentous growth of a population of unicellular organisms (GO:0044182)	75	0	1.68	-	< 0.01	0.414	1
negative regulation of RNA biosynthetic process (GO:1902679)	281	8	6.3	+	1.27	0.415	1
negative regulation of nucleic acid-templated transcription (GO:1903507)	281	8	6.3	+	1.27	0.415	1
anatomical structure homeostasis (GO:0060249)	77	0	1.73	-	< 0.01	0.418	1
membrane lipid metabolic process (GO:0006643)	77	0	1.73	-	< 0.01	0.418	1
telomere maintenance (GO:0000723)	77	0	1.73	-	< 0.01	0.418	1
response to heat (GO:0009408)	78	0	1.75	-	< 0.01	0.419	1
telomere organization (GO:0032200)	78	0	1.75	-	< 0.01	0.419	1
mitochondrion inheritance (GO:0000001)	24	1	0.54	+	1.86	0.426	1
Golgi organization (GO:0007030)	24	1	0.54	+	1.86	0.426	1
glutamine metabolic process (GO:0006541)	24	1	0.54	+	1.86	0.426	1
branched-chain amino acid metabolic process (GO:0009081)	24	1	0.54	+	1.86	0.426	1
aromatic amino acid family biosynthetic process (GO:0009073)	24	1	0.54	+	1.86	0.426	1
actin cortical patch organization (GO:0044396)	24	1	0.54	+	1.86	0.426	1
regulation of endocytosis (GO:0030100)	24	1	0.54	+	1.86	0.426	1
pheromone-dependent signal transduction involved in conjugation with cellular fusion (GO:0000750)	24	1	0.54	+	1.86	0.426	1
glycosyl compound biosynthetic process (GO:1901659)	24	1	0.54	+	1.86	0.426	1
positive regulation of mitotic nuclear division (GO:0045840)	24	1	0.54	+	1.86	0.426	1
signal transduction involved in positive regulation of conjugation with cellular fusion (GO:0032005)	24	1	0.54	+	1.86	0.426	1
cofactor transport (GO:0051181)	24	1	0.54	+	1.86	0.426	1
nucleobase-containing compound biosynthetic process (GO:0034654)	489	8	10.96	-	0.73	0.426	1
cellular component assembly (GO:0022607)	750	13	16.8	-	0.77	0.427	1
mitotic cell cycle phase transition (GO:0044772)	80	3	1.79	+	1.67	0.43	1
cell cycle phase transition (GO:0044770)	80	3	1.79	+	1.67	0.43	1
lipid metabolic process (GO:0006629)	312	9	6.99	+	1.29	0.43	1
phosphorylation (GO:0016310)	315	9	7.06	+	1.28	0.433	1
negative regulation of nucleobase-containing compound metabolic process (GO:0045934)	317	9	7.1	+	1.27	0.435	1
carbohydrate catabolic process (GO:0016052)	82	3	1.84	+	1.63	0.436	1
ribose phosphate biosynthetic process (GO:0046390)	83	3	1.86	+	1.61	0.438	1
ergosterol biosynthetic process (GO:0006696)	25	1	0.56	+	1.79	0.439	1
cytoskeleton-dependent intracellular transport (GO:0030705)	25	1	0.56	+	1.79	0.439	1
G2/M transition of mitotic cell cycle (GO:0000086)	25	1	0.56	+	1.79	0.439	1
ubiquitin-dependent protein catabolic process via the multivesicular body sorting pathway (GO:0043162)	25	1	0.56	+	1.79	0.439	1
cell cycle G2/M phase transition (GO:0044839)	25	1	0.56	+	1.79	0.439	1
purine ribonucleoside triphosphate biosynthetic process (GO:0009206)	25	1	0.56	+	1.79	0.439	1
cellular biogenic amine metabolic process (GO:0006576)	25	1	0.56	+	1.79	0.439	1
purine nucleoside triphosphate biosynthetic process (GO:0009145)	25	1	0.56	+	1.79	0.439	1
regulation of intracellular protein transport (GO:0033157)	25	1	0.56	+	1.79	0.439	1
phytosteroid biosynthetic process (GO:0016129)	25	1	0.56	+	1.79	0.439	1
cellular lipid biosynthetic process (GO:0097384)	25	1	0.56	+	1.79	0.439	1
double-strand break repair via break-induced replication (GO:0000727)	25	1	0.56	+	1.79	0.439	1
protein localization to plasma membrane (GO:0072659)	25	1	0.56	+	1.79	0.439	1
cellular alcohol biosynthetic process (GO:0044108)	25	1	0.56	+	1.79	0.439	1
cellular amine metabolic process (GO:0044106)	25	1	0.56	+	1.79	0.439	1
ribonucleoprotein complex subunit organization (GO:0071826)	178	2	3.99	-	0.5	0.441	1
process utilizing autophagic mechanism (GO:0061919)	179	2	4.01	-	0.5	0.441	1
regulation of mitotic cell cycle (GO:0007346)	180	2	4.03	-	0.5	0.441	1
organelle fission (GO:0048285)	184	2	4.12	-	0.49	0.442	1
reproduction of a single-celled organism (GO:0032505)	191	2	4.28	-	0.47	0.447	1
intracellular signal transduction (GO:0035556)	191	6	4.28	+	1.4	0.45	1
negative regulation of supramolecular fiber organization (GO:1902904)	26	1	0.58	+	1.72	0.451	1
amine metabolic process (GO:0009308)	26	1	0.58	+	1.72	0.451	1
purine ribonucleoside triphosphate metabolic process (GO:0009205)	26	1	0.58	+	1.72	0.451	1
regulation of histone modification (GO:0031056)	26	1	0.58	+	1.72	0.451	1
purine ribonucleoside monophosphate metabolic process (GO:0009167)	26	1	0.58	+	1.72	0.451	1
purine nucleoside monophosphate metabolic process (GO:0009126)	26	1	0.58	+	1.72	0.451	1
ribonucleoside metabolic process (GO:0009119)	26	1	0.58	+	1.72	0.451	1
secondary alcohol biosynthetic process (GO:1902653)	26	1	0.58	+	1.72	0.451	1
DNA-dependent DNA replication maintenance of fidelity (GO:0045005)	26	1	0.58	+	1.72	0.451	1
positive regulation of growth (GO:0045927)	26	1	0.58	+	1.72	0.451	1
mitochondrion distribution (GO:0048311)	26	1	0.58	+	1.72	0.451	1
response to nitrogen compound (GO:1901698)	88	3	1.97	+	1.52	0.453	1
response to oxygen-containing compound (GO:1901700)	89	3	1.99	+	1.5	0.456	1
vacuolar acidification (GO:0007035)	27	1	0.6	+	1.65	0.463	1
serine family amino acid biosynthetic process (GO:0009070)	27	1	0.6	+	1.65	0.463	1
intracellular pH reduction (GO:0051452)	27	1	0.6	+	1.65	0.463	1
pH reduction (GO:0045851)	27	1	0.6	+	1.65	0.463	1
negative regulation of cellular biosynthetic process (GO:0031327)	366	10	8.2	+	1.22	0.468	1
negative regulation of biosynthetic process (GO:0009890)	366	10	8.2	+	1.22	0.468	1
ATP metabolic process (GO:0046034)	94	3	2.11	+	1.42	0.472	1
alcohol metabolic process (GO:0006066)	94	3	2.11	+	1.42	0.472	1
regulation of transcription involved in G1/S transition of mitotic cell cycle (GO:0000083)	28	1	0.63	+	1.59	0.475	1
purine nucleoside triphosphate metabolic process (GO:0009144)	28	1	0.63	+	1.59	0.475	1
regulation of cell shape (GO:0008360)	28	1	0.63	+	1.59	0.475	1
response to osmotic stress (GO:0006970)	95	3	2.13	+	1.41	0.476	1
metabolic process (GO:0008152)	3511	83	78.66	+	1.06	0.481	1
cellular process (GO:0009987)	5013	116	112.31	+	1.03	0.484	1
organic substance metabolic process (GO:0071704)	3238	77	72.54	+	1.06	0.485	1
Golgi to vacuole transport (GO:0006896)	29	1	0.65	+	1.54	0.486	1
purine nucleoside bisphosphate metabolic process (GO:0034032)	29	1	0.65	+	1.54	0.486	1
response to metal ion (GO:0010038)	29	1	0.65	+	1.54	0.486	1
regulation of carbohydrate biosynthetic process (GO:0043255)	29	1	0.65	+	1.54	0.486	1
regulation of protein-containing complex disassembly (GO:0043244)	29	1	0.65	+	1.54	0.486	1
snoRNA 3'-end processing (GO:0031126)	29	1	0.65	+	1.54	0.486	1
phytosteroid metabolic process (GO:0016128)	29	1	0.65	+	1.54	0.486	1
ergosterol metabolic process (GO:0008204)	29	1	0.65	+	1.54	0.486	1
cellular alcohol metabolic process (GO:0044107)	29	1	0.65	+	1.54	0.486	1
ribonucleoside bisphosphate metabolic process (GO:0033875)	29	1	0.65	+	1.54	0.486	1
nucleoside bisphosphate metabolic process (GO:0033865)	29	1	0.65	+	1.54	0.486	1
proton transmembrane transport (GO:1902600)	98	3	2.2	+	1.37	0.487	1
regulation of protein modification process (GO:0031399)	220	3	4.93	-	0.61	0.49	1
cytoskeleton organization (GO:0007010)	229	3	5.13	-	0.58	0.491	1
regulation of nitrogen compound metabolic process (GO:0051171)	1061	20	23.77	-	0.84	0.492	1
DNA recombination (GO:0006310)	233	3	5.22	-	0.57	0.492	1
reproduction (GO:0000003)	424	7	9.5	-	0.74	0.496	1
cellular response to endogenous stimulus (GO:0071495)	30	1	0.67	+	1.49	0.498	1
positive regulation of nuclear division (GO:0051785)	30	1	0.67	+	1.49	0.498	1
postreplication repair (GO:0006301)	30	1	0.67	+	1.49	0.498	1
snRNA metabolic process (GO:0016073)	30	1	0.67	+	1.49	0.498	1
negative regulation of cytoskeleton organization (GO:0051494)	30	1	0.67	+	1.49	0.498	1
cellular component macromolecule biosynthetic process (GO:0070589)	30	1	0.67	+	1.49	0.498	1
positive regulation of protein polymerization (GO:0032273)	30	1	0.67	+	1.49	0.498	1
regulation of protein transport (GO:0051223)	30	1	0.67	+	1.49	0.498	1
response to endogenous stimulus (GO:0009719)	30	1	0.67	+	1.49	0.498	1
cell wall macromolecule biosynthetic process (GO:0044038)	30	1	0.67	+	1.49	0.498	1
cell wall macromolecule metabolic process (GO:0044036)	30	1	0.67	+	1.49	0.498	1
regulation of primary metabolic process (GO:0080090)	1095	21	24.53	-	0.86	0.498	1
macromolecule catabolic process (GO:0009057)	435	7	9.75	-	0.72	0.498	1
cell cycle (GO:0007049)	710	13	15.91	-	0.82	0.501	1
coenzyme biosynthetic process (GO:0009108)	103	3	2.31	+	1.3	0.505	1
organophosphate biosynthetic process (GO:0090407)	246	7	5.51	+	1.27	0.506	1
regulation of macromolecule metabolic process (GO:0060255)	1152	22	25.81	-	0.85	0.506	1
regulation of DNA recombination (GO:0000018)	31	1	0.69	+	1.44	0.509	1
ribonucleoside triphosphate biosynthetic process (GO:0009201)	31	1	0.69	+	1.44	0.509	1
regulation of cellular pH (GO:0030641)	31	1	0.69	+	1.44	0.509	1
cellular metabolic compound salvage (GO:0043094)	31	1	0.69	+	1.44	0.509	1
mitotic DNA integrity checkpoint (GO:0044774)	31	1	0.69	+	1.44	0.509	1
regulation of translational fidelity (GO:0006450)	31	1	0.69	+	1.44	0.509	1
regulation of glucose metabolic process (GO:0010906)	31	1	0.69	+	1.44	0.509	1
mitochondrion localization (GO:0051646)	31	1	0.69	+	1.44	0.509	1
cellular ketone metabolic process (GO:0042180)	31	1	0.69	+	1.44	0.509	1
regulation of intracellular pH (GO:0051453)	31	1	0.69	+	1.44	0.509	1
purine ribonucleotide metabolic process (GO:0009150)	104	3	2.33	+	1.29	0.509	1
regulation of cellular component organization (GO:0051128)	457	12	10.24	+	1.17	0.513	1
regulation of pH (GO:0006885)	32	1	0.72	+	1.39	0.52	1
regulation of microtubule-based process (GO:0032886)	32	1	0.72	+	1.39	0.52	1
positive regulation of chromosome segregation (GO:0051984)	32	1	0.72	+	1.39	0.52	1
ribonucleoside triphosphate metabolic process (GO:0009199)	32	1	0.72	+	1.39	0.52	1
peptidyl-lysine methylation (GO:0018022)	32	1	0.72	+	1.39	0.52	1
regulation of microtubule cytoskeleton organization (GO:0070507)	32	1	0.72	+	1.39	0.52	1
cellular oxidant detoxification (GO:0098869)	32	1	0.72	+	1.39	0.52	1
regulation of peptide transport (GO:0090087)	32	1	0.72	+	1.39	0.52	1
glucose import (GO:0046323)	32	1	0.72	+	1.39	0.52	1
endonucleolytic cleavage in 5'-ETS of tricistronic rRNA transcript (SSU-rRNA, 5.8S rRNA, LSU-rRNA) (GO:0000480)	32	1	0.72	+	1.39	0.52	1
response to organic substance (GO:0010033)	257	7	5.76	+	1.22	0.52	1
establishment or maintenance of cell polarity (GO:0007163)	112	1	2.51	-	0.4	0.521	1
cell wall biogenesis (GO:0042546)	112	1	2.51	-	0.4	0.521	1
regulation of mitotic cell cycle phase transition (GO:1901990)	113	1	2.53	-	0.4	0.521	1
regulation of kinase activity (GO:0043549)	113	1	2.53	-	0.4	0.521	1
regulation of cell cycle phase transition (GO:1901987)	115	1	2.58	-	0.39	0.522	1
positive regulation of hydrolase activity (GO:0051345)	115	1	2.58	-	0.39	0.522	1
peptidyl-lysine modification (GO:0018205)	116	1	2.6	-	0.38	0.522	1
protein ubiquitination (GO:0016567)	120	1	2.69	-	0.37	0.525	1
establishment of organelle localization (GO:0051656)	121	1	2.71	-	0.37	0.526	1
regulation of cellular catabolic process (GO:0031329)	122	1	2.73	-	0.37	0.526	1
cellular component disassembly (GO:0022411)	265	4	5.94	-	0.67	0.527	1
nuclear-transcribed mRNA catabolic process, nonsense-mediated decay (GO:0000184)	33	1	0.74	+	1.35	0.53	1
hexose transmembrane transport (GO:0008645)	33	1	0.74	+	1.35	0.53	1
monosaccharide transmembrane transport (GO:0015749)	33	1	0.74	+	1.35	0.53	1
inorganic anion transport (GO:0015698)	33	1	0.74	+	1.35	0.53	1
glucose transmembrane transport (GO:1904659)	33	1	0.74	+	1.35	0.53	1
regulation of cell morphogenesis (GO:0022604)	33	1	0.74	+	1.35	0.53	1
protein localization to cell periphery (GO:1990778)	33	1	0.74	+	1.35	0.53	1
endonucleolytic cleavage to generate mature 5'-end of SSU-rRNA from (SSU-rRNA, 5.8S rRNA, LSU-rRNA) (GO:0000472)	33	1	0.74	+	1.35	0.53	1
response to salt stress (GO:0009651)	33	1	0.74	+	1.35	0.53	1
regulation of establishment of protein localization (GO:0070201)	33	1	0.74	+	1.35	0.53	1
regulation of nuclear division (GO:0051783)	126	1	2.82	-	0.35	0.531	1
cell wall organization or biogenesis (GO:0071554)	286	8	6.41	+	1.25	0.536	1
response to oxidative stress (GO:0006979)	128	4	2.87	+	1.39	0.537	1
purine-containing compound metabolic process (GO:0072521)	129	4	2.89	+	1.38	0.539	1
negative regulation of RNA metabolic process (GO:0051253)	289	8	6.47	+	1.24	0.539	1
regulation of actin filament polymerization (GO:0030833)	34	1	0.76	+	1.31	0.541	1
regulation of actin filament length (GO:0030832)	34	1	0.76	+	1.31	0.541	1
glucan biosynthetic process (GO:0009250)	34	1	0.76	+	1.31	0.541	1
sterol biosynthetic process (GO:0016126)	34	1	0.76	+	1.31	0.541	1
positive regulation of autophagy (GO:0010508)	34	1	0.76	+	1.31	0.541	1
organophosphate catabolic process (GO:0046434)	34	1	0.76	+	1.31	0.541	1
regulation of actin polymerization or depolymerization (GO:0008064)	34	1	0.76	+	1.31	0.541	1
carbohydrate transmembrane transport (GO:0034219)	34	1	0.76	+	1.31	0.541	1
coenzyme metabolic process (GO:0006732)	131	4	2.93	+	1.36	0.542	1
organic hydroxy compound metabolic process (GO:1901615)	135	4	3.02	+	1.32	0.549	1
positive regulation of macromolecule metabolic process (GO:0010604)	561	10	12.57	-	0.8	0.549	1
cell redox homeostasis (GO:0045454)	35	1	0.78	+	1.28	0.551	1
steroid biosynthetic process (GO:0006694)	35	1	0.78	+	1.28	0.551	1
nucleoside triphosphate biosynthetic process (GO:0009142)	35	1	0.78	+	1.28	0.551	1
positive regulation of ATPase activity (GO:0032781)	35	1	0.78	+	1.28	0.551	1
regulation of transcription by RNA polymerase I (GO:0006356)	35	1	0.78	+	1.28	0.551	1
late endosome to vacuole transport via multivesicular body sorting pathway (GO:0032511)	35	1	0.78	+	1.28	0.551	1
rRNA 5'-end processing (GO:0000967)	35	1	0.78	+	1.28	0.551	1
regulation of cellular carbohydrate metabolic process (GO:0010675)	35	1	0.78	+	1.28	0.551	1
negative regulation of DNA metabolic process (GO:0051053)	35	1	0.78	+	1.28	0.551	1
heterocycle biosynthetic process (GO:0018130)	572	15	12.81	+	1.17	0.552	1
regulation of chromosome organization (GO:0033044)	141	4	3.16	+	1.27	0.561	1
regulation of cyclin-dependent protein serine/threonine kinase activity (GO:0000079)	36	1	0.81	+	1.24	0.561	1
cellular detoxification (GO:1990748)	36	1	0.81	+	1.24	0.561	1
cellular polysaccharide biosynthetic process (GO:0033692)	36	1	0.81	+	1.24	0.561	1
cellular response to stimulus (GO:0051716)	1046	26	23.43	+	1.11	0.566	1
negative regulation of cellular macromolecule biosynthetic process (GO:2000113)	336	9	7.53	+	1.2	0.568	1
polysaccharide biosynthetic process (GO:0000271)	37	1	0.83	+	1.21	0.57	1
nucleobase metabolic process (GO:0009112)	37	1	0.83	+	1.21	0.57	1
tRNA aminoacylation for protein translation (GO:0006418)	37	1	0.83	+	1.21	0.57	1
regulation of phosphoprotein phosphatase activity (GO:0043666)	37	1	0.83	+	1.21	0.57	1
regulation of cyclin-dependent protein kinase activity (GO:1904029)	37	1	0.83	+	1.21	0.57	1
negative regulation of macromolecule biosynthetic process (GO:0010558)	341	9	7.64	+	1.18	0.572	1
regulation of gene expression, epigenetic (GO:0040029)	147	4	3.29	+	1.21	0.574	1
translational termination (GO:0006415)	149	4	3.34	+	1.2	0.579	1
protein polyubiquitination (GO:0000209)	38	1	0.85	+	1.17	0.58	1
cortical actin cytoskeleton organization (GO:0030866)	38	1	0.85	+	1.17	0.58	1
maintenance of protein location in cell (GO:0032507)	38	1	0.85	+	1.17	0.58	1
regulation of carbohydrate metabolic process (GO:0006109)	38	1	0.85	+	1.17	0.58	1
positive regulation of transport (GO:0051050)	38	1	0.85	+	1.17	0.58	1
protein-containing complex subunit organization (GO:0043933)	702	13	15.73	-	0.83	0.586	1
posttranscriptional regulation of gene expression (GO:0010608)	162	2	3.63	-	0.55	0.587	1
positive regulation of supramolecular fiber organization (GO:1902905)	39	1	0.87	+	1.14	0.589	1
mitochondrial ATP synthesis coupled electron transport (GO:0042775)	39	1	0.87	+	1.14	0.589	1
ATP synthesis coupled electron transport (GO:0042773)	39	1	0.87	+	1.14	0.589	1
regulation of hydrolase activity (GO:0051336)	169	2	3.79	-	0.53	0.591	1
autophagy (GO:0006914)	170	2	3.81	-	0.53	0.592	1
ribonucleoprotein complex assembly (GO:0022618)	171	2	3.83	-	0.52	0.592	1
negative regulation of biological process (GO:0048519)	746	14	16.71	-	0.84	0.596	1
cortical cytoskeleton organization (GO:0030865)	40	1	0.9	+	1.12	0.598	1
regulation of phosphatase activity (GO:0010921)	40	1	0.9	+	1.12	0.598	1
regulation of protein dephosphorylation (GO:0035304)	40	1	0.9	+	1.12	0.598	1
serine family amino acid metabolic process (GO:0009069)	40	1	0.9	+	1.12	0.598	1
cellular monovalent inorganic cation homeostasis (GO:0030004)	40	1	0.9	+	1.12	0.598	1
chromatin assembly (GO:0031497)	40	1	0.9	+	1.12	0.598	1
ion homeostasis (GO:0050801)	175	5	3.92	+	1.28	0.599	1
reproductive process (GO:0022414)	404	7	9.05	-	0.77	0.602	1
vesicle-mediated transport (GO:0016192)	406	7	9.1	-	0.77	0.602	1
Ras protein signal transduction (GO:0007265)	41	1	0.92	+	1.09	0.607	1
tRNA aminoacylation (GO:0043039)	41	1	0.92	+	1.09	0.607	1
amino acid activation (GO:0043038)	41	1	0.92	+	1.09	0.607	1
nucleoside triphosphate metabolic process (GO:0009141)	41	1	0.92	+	1.09	0.607	1
endosome transport via multivesicular body sorting pathway (GO:0032509)	41	1	0.92	+	1.09	0.607	1
regulation of anatomical structure morphogenesis (GO:0022603)	41	1	0.92	+	1.09	0.607	1
regulation of intracellular transport (GO:0032386)	41	1	0.92	+	1.09	0.607	1
divalent inorganic cation transport (GO:0072511)	41	1	0.92	+	1.09	0.607	1
multivesicular body sorting pathway (GO:0071985)	41	1	0.92	+	1.09	0.607	1
regulation of ATPase activity (GO:0043462)	41	1	0.92	+	1.09	0.607	1
fungal-type cell wall organization (GO:0031505)	185	5	4.14	+	1.21	0.611	1
monovalent inorganic cation homeostasis (GO:0055067)	42	1	0.94	+	1.06	0.616	1
chromatin silencing at silent mating-type cassette (GO:0030466)	42	1	0.94	+	1.06	0.616	1
oxidative phosphorylation (GO:0006119)	42	1	0.94	+	1.06	0.616	1
ncRNA 5'-end processing (GO:0034471)	42	1	0.94	+	1.06	0.616	1
ncRNA metabolic process (GO:0034660)	458	8	10.26	-	0.78	0.62	1
cellular nitrogen compound catabolic process (GO:0044270)	192	5	4.3	+	1.16	0.622	1
regulation of cellular component biogenesis (GO:0044087)	193	5	4.32	+	1.16	0.623	1
ribosomal large subunit assembly (GO:0000027)	43	1	0.96	+	1.04	0.624	1
RNA 5'-end processing (GO:0000966)	43	1	0.96	+	1.04	0.624	1
biological_process (GO:0008150)	5978	135	133.92	+	1.01	0.627	1
invasive filamentous growth (GO:0036267)	47	0	1.05	-	< 0.01	0.627	1
regulation of lipid metabolic process (GO:0019216)	47	0	1.05	-	< 0.01	0.627	1
protein processing (GO:0016485)	46	0	1.03	-	< 0.01	0.627	1
sphingolipid metabolic process (GO:0006665)	45	0	1.01	-	< 0.01	0.627	1
spindle organization (GO:0007051)	45	0	1.01	-	< 0.01	0.627	1
autophagy of nucleus (GO:0044804)	47	0	1.05	-	< 0.01	0.627	1
mitochondrial respiratory chain complex assembly (GO:0033108)	47	0	1.05	-	< 0.01	0.627	1
ubiquitin-dependent ERAD pathway (GO:0030433)	48	0	1.08	-	< 0.01	0.627	1
transcription preinitiation complex assembly (GO:0070897)	47	0	1.05	-	< 0.01	0.627	1
mitotic recombination (GO:0006312)	47	0	1.05	-	< 0.01	0.627	1
mitochondrial RNA metabolic process (GO:0000959)	45	0	1.01	-	< 0.01	0.627	1
peptidyl-serine modification (GO:0018209)	48	0	1.08	-	< 0.01	0.627	1
organelle localization by membrane tethering (GO:0140056)	47	0	1.05	-	< 0.01	0.627	1
peptidyl-serine phosphorylation (GO:0018105)	46	0	1.03	-	< 0.01	0.627	1
Unclassified (UNCLASSIFIED)	48	0	1.08	-	< 0.01	0.627	1
membrane docking (GO:0022406)	47	0	1.05	-	< 0.01	0.627	1
positive regulation of protein kinase activity (GO:0045860)	45	0	1.01	-	< 0.01	0.627	1
negative regulation of mitotic nuclear division (GO:0045839)	46	0	1.03	-	< 0.01	0.627	1
membrane fusion (GO:0061025)	46	0	1.03	-	< 0.01	0.627	1
pyrimidine-containing compound metabolic process (GO:0072527)	46	0	1.03	-	< 0.01	0.627	1
organic substance transport (GO:0071702)	918	18	20.57	-	0.88	0.628	1
microtubule cytoskeleton organization involved in mitosis (GO:1902850)	49	0	1.1	-	< 0.01	0.628	1
protein lipidation (GO:0006497)	49	0	1.1	-	< 0.01	0.628	1
translational initiation (GO:0006413)	49	0	1.1	-	< 0.01	0.628	1
ascospore wall assembly (GO:0030476)	49	0	1.1	-	< 0.01	0.628	1
transcription initiation from RNA polymerase II promoter (GO:0006367)	49	0	1.1	-	< 0.01	0.628	1
spore wall assembly (GO:0042244)	49	0	1.1	-	< 0.01	0.628	1
lipoprotein biosynthetic process (GO:0042158)	49	0	1.1	-	< 0.01	0.628	1
ascospore wall biogenesis (GO:0070591)	49	0	1.1	-	< 0.01	0.628	1
spore wall biogenesis (GO:0070590)	49	0	1.1	-	< 0.01	0.628	1
maturation of LSU-rRNA from tricistronic rRNA transcript (SSU-rRNA, 5.8S rRNA, LSU-rRNA) (GO:0000463)	49	0	1.1	-	< 0.01	0.628	1
positive regulation of translation (GO:0045727)	49	0	1.1	-	< 0.01	0.628	1
positive regulation of kinase activity (GO:0033674)	49	0	1.1	-	< 0.01	0.628	1
exocytosis (GO:0006887)	50	0	1.12	-	< 0.01	0.629	1
lipoprotein metabolic process (GO:0042157)	50	0	1.12	-	< 0.01	0.629	1
regulation of meiotic cell cycle (GO:0051445)	50	0	1.12	-	< 0.01	0.629	1
positive regulation of cellular amide metabolic process (GO:0034250)	50	0	1.12	-	< 0.01	0.629	1
DNA integration (GO:0015074)	50	0	1.12	-	< 0.01	0.629	1
fungal-type cell wall assembly (GO:0071940)	50	0	1.12	-	< 0.01	0.629	1
pseudohyphal growth (GO:0007124)	51	0	1.14	-	< 0.01	0.63	1
ribosomal subunit export from nucleus (GO:0000054)	51	0	1.14	-	< 0.01	0.63	1
cell wall assembly (GO:0070726)	51	0	1.14	-	< 0.01	0.63	1
DNA-templated transcription, termination (GO:0006353)	52	0	1.16	-	< 0.01	0.631	1
cell growth (GO:0016049)	52	0	1.16	-	< 0.01	0.631	1
positive regulation of cell communication (GO:0010647)	52	0	1.16	-	< 0.01	0.631	1
ribosome localization (GO:0033750)	52	0	1.16	-	< 0.01	0.631	1
histone acetylation (GO:0016573)	53	0	1.19	-	< 0.01	0.632	1
lysosomal microautophagy (GO:0016237)	53	0	1.19	-	< 0.01	0.632	1
internal protein amino acid acetylation (GO:0006475)	54	0	1.21	-	< 0.01	0.633	1
peptidyl-lysine acetylation (GO:0018394)	54	0	1.21	-	< 0.01	0.633	1
internal peptidyl-lysine acetylation (GO:0018393)	54	0	1.21	-	< 0.01	0.633	1
negative regulation of signaling (GO:0023057)	54	0	1.21	-	< 0.01	0.633	1
negative regulation of signal transduction (GO:0009968)	54	0	1.21	-	< 0.01	0.633	1
ERAD pathway (GO:0036503)	54	0	1.21	-	< 0.01	0.633	1
protein-containing complex assembly (GO:0065003)	495	9	11.09	-	0.81	0.634	1
negative regulation of cell communication (GO:0010648)	55	0	1.23	-	< 0.01	0.634	1
positive regulation of transferase activity (GO:0051347)	55	0	1.23	-	< 0.01	0.634	1
cell budding (GO:0007114)	57	0	1.28	-	< 0.01	0.638	1
asexual reproduction (GO:0019954)	57	0	1.28	-	< 0.01	0.638	1
protein targeting to membrane (GO:0006612)	58	0	1.3	-	< 0.01	0.639	1
sister chromatid cohesion (GO:0007062)	58	0	1.3	-	< 0.01	0.639	1
negative regulation of phosphorus metabolic process (GO:0010563)	58	0	1.3	-	< 0.01	0.639	1
membrane lipid biosynthetic process (GO:0046467)	58	0	1.3	-	< 0.01	0.639	1
negative regulation of phosphate metabolic process (GO:0045936)	58	0	1.3	-	< 0.01	0.639	1
organonitrogen compound metabolic process (GO:1901564)	1901	45	42.59	+	1.06	0.641	1
cellular response to oxygen-containing compound (GO:1901701)	60	0	1.34	-	< 0.01	0.643	1
ncRNA transcription (GO:0098781)	60	0	1.34	-	< 0.01	0.643	1
maturation of LSU-rRNA (GO:0000470)	60	0	1.34	-	< 0.01	0.643	1
positive regulation of GTPase activity (GO:0043547)	60	0	1.34	-	< 0.01	0.643	1
negative regulation of protein modification process (GO:0031400)	60	0	1.34	-	< 0.01	0.643	1
cellular homeostasis (GO:0019725)	226	6	5.06	+	1.19	0.644	1
mRNA-containing ribonucleoprotein complex export from nucleus (GO:0071427)	63	0	1.41	-	< 0.01	0.649	1
protein acetylation (GO:0006473)	63	0	1.41	-	< 0.01	0.649	1
mRNA export from nucleus (GO:0006406)	63	0	1.41	-	< 0.01	0.649	1
meiotic chromosome segregation (GO:0045132)	63	0	1.41	-	< 0.01	0.649	1
cellular response to heat (GO:0034605)	63	0	1.41	-	< 0.01	0.649	1
regulation of supramolecular fiber organization (GO:1902903)	62	2	1.39	+	1.44	0.652	1
purine ribonucleotide biosynthetic process (GO:0009152)	63	2	1.41	+	1.42	0.654	1
cellular response to osmotic stress (GO:0071470)	63	2	1.41	+	1.42	0.654	1
monosaccharide metabolic process (GO:0005996)	63	2	1.41	+	1.42	0.654	1
rRNA methylation (GO:0031167)	64	2	1.43	+	1.39	0.656	1
protein dephosphorylation (GO:0006470)	64	2	1.43	+	1.39	0.656	1
response to pheromone triggering conjugation with cellular fusion (GO:0000749)	64	2	1.43	+	1.39	0.656	1
electron transport chain (GO:0022900)	65	2	1.46	+	1.37	0.659	1
regulation of biological quality (GO:0065008)	586	11	13.13	-	0.84	0.659	1
cytosolic transport (GO:0016482)	66	2	1.48	+	1.35	0.661	1
positive regulation of conjugation with cellular fusion (GO:0031139)	69	2	1.55	+	1.29	0.669	1
positive regulation of conjugation (GO:0031136)	69	2	1.55	+	1.29	0.669	1
negative regulation of chromosome organization (GO:2001251)	69	2	1.55	+	1.29	0.669	1
positive regulation of multi-organism process (GO:0043902)	69	2	1.55	+	1.29	0.669	1
negative regulation of cellular process (GO:0048523)	641	12	14.36	-	0.84	0.671	1
rRNA metabolic process (GO:0016072)	298	5	6.68	-	0.75	0.686	1
localization (GO:0051179)	1502	31	33.65	-	0.92	0.687	1
double-strand break repair via homologous recombination (GO:0000724)	76	2	1.7	+	1.17	0.689	1
ribonucleotide biosynthetic process (GO:0009260)	77	2	1.73	+	1.16	0.692	1
organophosphate ester transport (GO:0015748)	78	2	1.75	+	1.14	0.695	1
regulation of conjugation with cellular fusion (GO:0031137)	79	2	1.77	+	1.13	0.698	1
regulation of conjugation (GO:0046999)	79	2	1.77	+	1.13	0.698	1
cellular response to pheromone (GO:0071444)	80	2	1.79	+	1.12	0.701	1
positive regulation of reproductive process (GO:2000243)	81	2	1.81	+	1.1	0.704	1
tRNA modification (GO:0006400)	82	2	1.84	+	1.09	0.707	1
regulation of multi-organism process (GO:0043900)	82	2	1.84	+	1.09	0.707	1
regulation of gene expression (GO:0010468)	888	18	19.89	-	0.9	0.714	1
positive regulation of transcription, DNA-templated (GO:0045893)	365	9	8.18	+	1.1	0.715	1
response to organonitrogen compound (GO:0010243)	85	2	1.9	+	1.05	0.716	1
positive regulation of RNA biosynthetic process (GO:1902680)	372	9	8.33	+	1.08	0.719	1
positive regulation of nucleic acid-templated transcription (GO:1903508)	372	9	8.33	+	1.08	0.719	1
regulation of protein localization (GO:0032880)	86	2	1.93	+	1.04	0.719	1
cellular response to environmental stimulus (GO:0104004)	86	2	1.93	+	1.04	0.719	1
cellular response to abiotic stimulus (GO:0071214)	86	2	1.93	+	1.04	0.719	1
recombinational repair (GO:0000725)	86	2	1.93	+	1.04	0.719	1
ribosome biogenesis (GO:0042254)	395	7	8.85	-	0.79	0.723	1
ncRNA processing (GO:0034470)	398	7	8.92	-	0.79	0.724	1
cell cycle checkpoint (GO:0000075)	91	1	2.04	-	0.49	0.724	1
maturation of 5.8S rRNA from tricistronic rRNA transcript (SSU-rRNA, 5.8S rRNA, LSU-rRNA) (GO:0000466)	91	1	2.04	-	0.49	0.724	1
organelle fusion (GO:0048284)	91	1	2.04	-	0.49	0.724	1
maturation of 5.8S rRNA (GO:0000460)	92	1	2.06	-	0.49	0.724	1
negative regulation of cell cycle process (GO:0010948)	93	1	2.08	-	0.48	0.725	1
regulation of mitotic nuclear division (GO:0007088)	94	1	2.11	-	0.47	0.725	1
protein maturation (GO:0051604)	94	1	2.11	-	0.47	0.725	1
endomembrane system organization (GO:0010256)	94	1	2.11	-	0.47	0.725	1
microtubule-based process (GO:0007017)	98	1	2.2	-	0.46	0.726	1
negative regulation of molecular function (GO:0044092)	98	1	2.2	-	0.46	0.726	1
meiotic nuclear division (GO:0140013)	103	1	2.31	-	0.43	0.73	1
mitochondrial transport (GO:0006839)	104	1	2.33	-	0.43	0.73	1
positive regulation of protein modification process (GO:0031401)	104	1	2.33	-	0.43	0.73	1
regulation of protein kinase activity (GO:0045859)	105	1	2.35	-	0.43	0.731	1
negative regulation of gene expression (GO:0010629)	415	10	9.3	+	1.08	0.732	1
cellular metal ion homeostasis (GO:0006875)	108	1	2.42	-	0.41	0.734	1
establishment of protein localization to vacuole (GO:0072666)	110	3	2.46	+	1.22	0.739	1
sexual sporulation resulting in formation of a cellular spore (GO:0043935)	112	3	2.51	+	1.2	0.741	1
sexual sporulation (GO:0034293)	112	3	2.51	+	1.2	0.741	1
actin cytoskeleton organization (GO:0030036)	114	3	2.55	+	1.17	0.743	1
cellular protein-containing complex assembly (GO:0034622)	481	9	10.78	-	0.84	0.747	1
regulation of transcription by RNA polymerase II (GO:0006357)	486	9	10.89	-	0.83	0.748	1
ribonucleotide metabolic process (GO:0009259)	118	3	2.64	+	1.13	0.749	1
actin filament-based process (GO:0030029)	118	3	2.64	+	1.13	0.749	1
cellular amide metabolic process (GO:0043603)	487	12	10.91	+	1.1	0.749	1
protein localization to vacuole (GO:0072665)	119	3	2.67	+	1.13	0.75	1
dephosphorylation (GO:0016311)	124	3	2.78	+	1.08	0.758	1
positive regulation of organelle organization (GO:0010638)	127	3	2.85	+	1.05	0.763	1
chromatin organization involved in negative regulation of transcription (GO:0097549)	128	3	2.87	+	1.05	0.764	1
chromatin silencing (GO:0006342)	128	3	2.87	+	1.05	0.764	1
negative regulation of gene expression, epigenetic (GO:0045814)	128	3	2.87	+	1.05	0.764	1
chromatin organization involved in regulation of transcription (GO:0034401)	129	3	2.89	+	1.04	0.766	1
cellular aromatic compound metabolic process (GO:0006725)	1570	33	35.17	-	0.94	0.766	1
regulation of reproductive process (GO:2000241)	134	2	3	-	0.67	0.771	1
double-strand break repair (GO:0006302)	135	2	3.02	-	0.66	0.771	1
RNA catabolic process (GO:0006401)	139	2	3.11	-	0.64	0.771	1
reproductive process in single-celled organism (GO:0022413)	139	2	3.11	-	0.64	0.771	1
regulation of signal transduction (GO:0009966)	140	2	3.14	-	0.64	0.771	1
regulation of signaling (GO:0023051)	141	2	3.16	-	0.63	0.772	1
ribosomal small subunit biogenesis (GO:0042274)	144	2	3.23	-	0.62	0.773	1
regulation of translation (GO:0006417)	147	2	3.29	-	0.61	0.774	1
regulation of cell communication (GO:0010646)	148	2	3.32	-	0.6	0.774	1
regulation of cellular amide metabolic process (GO:0034248)	151	2	3.38	-	0.59	0.776	1
cellular ion homeostasis (GO:0006873)	159	4	3.56	+	1.12	0.783	1
cation homeostasis (GO:0055080)	159	4	3.56	+	1.12	0.783	1
regulation of RNA metabolic process (GO:0051252)	695	14	15.57	-	0.9	0.785	1
multi-organism reproductive process (GO:0044703)	165	4	3.7	+	1.08	0.788	1
sexual reproduction (GO:0019953)	165	4	3.7	+	1.08	0.788	1
multi-organism process (GO:0051704)	166	4	3.72	+	1.08	0.789	1
positive regulation of cellular component organization (GO:0051130)	167	4	3.74	+	1.07	0.79	1
vacuolar transport (GO:0007034)	168	4	3.76	+	1.06	0.791	1
protein phosphorylation (GO:0006468)	168	4	3.76	+	1.06	0.791	1
cellular protein complex disassembly (GO:0043624)	169	4	3.79	+	1.06	0.792	1
cytoplasmic translation (GO:0002181)	171	4	3.83	+	1.04	0.794	1
nitrogen compound metabolic process (GO:0006807)	2841	62	63.65	-	0.97	0.794	1
protein-DNA complex subunit organization (GO:0071824)	172	4	3.85	+	1.04	0.795	1
primary metabolic process (GO:0044238)	3050	70	68.33	+	1.02	0.795	1
tRNA metabolic process (GO:0006399)	184	3	4.12	-	0.73	0.8	1
cell differentiation (GO:0030154)	188	3	4.21	-	0.71	0.8	1
regulation of response to stimulus (GO:0048583)	193	3	4.32	-	0.69	0.802	1
response to abiotic stimulus (GO:0009628)	195	3	4.37	-	0.69	0.802	1
Golgi vesicle transport (GO:0048193)	197	3	4.41	-	0.68	0.803	1
cellular nitrogen compound biosynthetic process (GO:0044271)	943	22	21.13	+	1.04	0.811	1
fungal-type cell wall organization or biogenesis (GO:0071852)	216	5	4.84	+	1.03	0.816	1
chemical homeostasis (GO:0048878)	216	5	4.84	+	1.03	0.816	1
carbohydrate derivative biosynthetic process (GO:1901137)	237	4	5.31	-	0.75	0.821	1
cellular developmental process (GO:0048869)	245	6	5.49	+	1.09	0.824	1
meiotic cell cycle process (GO:1903046)	248	6	5.56	+	1.08	0.825	1
transport (GO:0006810)	1288	30	28.85	+	1.04	0.832	1
mitochondrion organization (GO:0007005)	272	5	6.09	-	0.82	0.834	1
rRNA processing (GO:0006364)	280	5	6.27	-	0.8	0.835	1
DNA repair (GO:0006281)	294	7	6.59	+	1.06	0.839	1
heterocycle metabolic process (GO:0046483)	1583	34	35.46	-	0.96	0.843	1
establishment of protein localization to organelle (GO:0072594)	328	6	7.35	-	0.82	0.847	1
regulation of organelle organization (GO:0033043)	344	8	7.71	+	1.04	0.851	1
translation (GO:0006412)	365	7	8.18	-	0.86	0.855	1
peptide biosynthetic process (GO:0043043)	369	7	8.27	-	0.85	0.855	1
positive regulation of RNA metabolic process (GO:0051254)	390	9	8.74	+	1.03	0.86	1
protein localization to organelle (GO:0033365)	419	8	9.39	-	0.85	0.863	1
positive regulation of macromolecule biosynthetic process (GO:0010557)	431	10	9.66	+	1.04	0.866	1
aromatic compound biosynthetic process (GO:0019438)	559	13	12.52	+	1.04	0.88	1
organic substance catabolic process (GO:1901575)	696	16	15.59	+	1.03	0.892	1
regulation of nucleobase-containing compound metabolic process (GO:0019219)	754	16	16.89	-	0.95	0.896	1
cellular catabolic process (GO:0044248)	765	16	17.14	-	0.93	0.896	1
response to stress (GO:0006950)	774	16	17.34	-	0.92	0.896	1
regulation of cellular macromolecule biosynthetic process (GO:2000112)	824	19	18.46	+	1.03	0.899	1
regulation of macromolecule biosynthetic process (GO:0010556)	837	19	18.75	+	1.01	0.9	1
regulation of cellular biosynthetic process (GO:0031326)	869	20	19.47	+	1.03	0.901	1
[truncated: 4,035 more rows]

## Sheet: T2_mainTSSup
GO_biological_process	num_of_genes_in_ref_genome	num_of_genes_in_shortlist	expected_number	over/under	fold_enrichment	raw_p_val	FDR
[truncated: 5,324 more rows]

[truncated: 2 more sheets: T3_mainTSSdown, T3_mainTSSup]
